# Supplementary material for: Bibliometric and Visualized Analysis of China's Smart Grid Research 2008–2018
Source: Front Res Metr Anal. 2020 Oct 28;5:551147. doi: 10.3389/frma.2020.551147 (PMC8028385; doi:10.3389/frma.2020.551147)
Supplement: Supplementary file 1 [file Data_Sheet_1.zip]

Archive with 1 entries (1 files):
- sum-cleaned-3558-2008-2018.tsv
