# Supplementary material for: Bibliometric and Visualized Analysis of China's Smart Grid Research 2008–2018
Source: Front Res Metr Anal. 2020 Oct 28;5:551147. doi: 10.3389/frma.2020.551147 (PMC8028385; doi:10.3389/frma.2020.551147)
Supplement: Supplementary file 1 [file Data_Sheet_1.zip › sum-cleaned-3558-2008-2018.tsv]

AU	AF	DE	ID	CR	AB	AR	BA	BE	BF	BN	BP	C1	CL	CT	CY	DA	DI	DT	EF	EI	EM	EP	ER	FU	FX	GA	GP	HO	IS	J9	JI	LA	NR	OA	OI	PA	PD	PG	PI	PM	PN	PT	PU	PY	RI	RP	SC	SE	SI
LIU QY;ZHAO BZ;WANG YR;HU J	LIU, QINGYANG;ZHAO, BINGZHEN;WANG, YIRONG;HU, JING	AMR; BPL; SMART GRID; ENERGY EFFICIENCY (EE)		ANDREA R, P ISPLC 2007, P538;DOSTERT K, 2000, EUROPEAN T TELECOMMU, P297;LOTITO A, P ISPLC 2007, P161;PARK BS, 2002, IEEE/PES TRANSMISSION AND DISTRIBUTION CONFERENCE AND EXHIBITION 2002: ASIA PACIFIC, VOLS 1-3, CONFERENCE PROCEEDINGS, P18, DOI 10.1109/TDC.2002.1178253;ZHAI MY, P ISPLC 2006, P212	WITH THE ENERGY REDUCTION BECOME MORE AND MORE POPULAR, POWER COMPANY NEED TO BUILD AMR SYSTEM TO IMPROVE ENERGY EFFICIENCY. MANY AMR SYSTEMS AROUND THE WORLD HAVE USED PLC AS COMMUNICATION CHANNEL AND IT'S THE SAME IN CHINA. BPL TECHNOLOGY HAS BECOME MORE MATURE, AND IT'S RELIABILITY, STABILITY AND PRACTICALITY HAS BEEN VERIFIED IN A NUMBER OF FIELD TRIAL WHICH SHOWS GREAT POTENTIAL IN THE FUTUR…					978-1-4244-3791-7	280	[LIU, QINGYANG; ZHAO, BINGZHEN; WANG, YIRONG; HU, JING] STATE GRID Corporation of China, PLC RES & DEV CTR, BEIJING 100761, PEOPLES R CHINA.;	DRESDEN, GERMANY	IEEE INTERNATIONAL SYMPOSIUM ON POWER LINE COMMUNICATIONS AND ITS APPLICATIONS	MAR 29-APR 01, 2009	2019-11-14		PROCEEDINGS PAPER				284				BKQ23	IEEE			ISPLC: 2009 IEEE INTERNATIONAL SYMPOSIUM ON POWER LINE COMMUNICATIONS AND ITS APPLICATIONS		ENGLISH	5			345 E 47TH ST, NEW YORK, NY 10017 USA		5	NEW YORK			B	IEEE	2008		LIU, QY (REPRINT AUTHOR), STATE GRID INFORMAT & TELECOMMUN CO LTD, PLC RES & DEV CTR, BEIJING 100761, PEOPLES R CHINA.	ENGINEERING; TELECOMMUNICATIONS
JIANG ZH;LI FX;QIAO W;SUN HB;WAN H;WANG JH;XIA Y;XU Z;ZHANG P	JIANG, ZHENHUA;LI, FANGXING;QIAO, WEI;SUN, HONGBIN;WAN, HUI;WANG, JIANHUI;XIA, YAN;XU, ZHAO;ZHANG, PEI	SMART CONTROL CENTER; SMART SUBSTATION; SMART TRANSMISSION GRID; VISION	DISTRIBUTED FACTS; PROTECTION; SYSTEM	AMIN S. M., 2005, IEEE POWER ENERGY M, V3, P34, DOI [10.1109/MPAE.2005.1507024, DOI 10.1109/MPAE.2005.1507024];ANDERSON PM, 1996, IEEE T POWER SYST, V11, P1166, DOI 10.1109/59.535588;BEGOVIC M, 2005, P IEEE, V93, P876, DOI 10.1109/JPROC.2005.847258;*BONN POW ADM TECH, 2006, TRANSM TECHN ROAD MA;CHOW JH, 2007, IEEE T POWER SYST, V22, P727, DOI 10.1109/TPWRS.2007.895162;CHUANG A, 2008, POW EN SOC G…	MODERN POWER GRID IS REQUIRED TO BECOME SMARTER IN ORDER TO PROVIDE AN AFFORDABLE, RELIABLE, AND SUSTAINABLE SUPPLY OF ELECTRICITY. UNDER SUCH CIRCUMSTANCES, CONSIDERABLE ACTIVITIES HAVE BEEN CARRIED OUT IN THE U.S. AND EUROPE TO FORMULATE AND PROMOTE A VISION FOR THE DEVELOPMENT OF THE FUTURE SMART POWER GRIDS. HOWEVER, THE MAJORITY OF THESE ACTIVITIES ONLY PLACED EMPHASIS ON THE DISTRIBUTION GR…					978-1-4244-4240-9	2193	[JIANG, ZHENHUA] UNIV MIAMI, DEPT ELECT & COMP ENGN, CORAL GABLES, FL 33146 USA.; [LI, FANGXING] UNIV TENNESSEE, DEPT ELECT & COMP SCI, KNOXVILLE, TN 37996 USA.; [QIAO, WEI] UNIV NEBRASKA, DEPT ELECT ENGN, LINCOLN, NE 68588 USA.; [SUN, HONGBIN] TSINGHUA UNIV, DEPT ELECT ENGN, BEIJING, PEOPLES R CHINA.; [WAN, HUI] WEST VIRGINIA UNIV, DEPT COMP SCI & ELECT ENGN, MORGANTOWN, WV 26506 USA.; [WANG, JI…	CALGARY, CANADA	GENERAL MEETING OF THE IEEE-POWER-AND-ENERGY-SOCIETY	JUL 26-30, 2009	2019-11-14		PROCEEDINGS PAPER			ZJIANG1@MIAMI.EDU; FLI6@UTK.EDU; WQIAO@ENGR.UNL.EDU; SHB@TSINGHUA.EDU.CN; HUI.WAN@MAIL.WVU.EDU; JIANHUI.WANG@ANL.GOV; YANXEE@GMAIL.COM; ZX@ELEKTRO.DTU.DK; PZHANG@EPRI.COM	+				BNT85	IEEE			IEEE POW ENER SOC GE		ENGLISH	51		LI, FANGXING/0000-0003-1060-7618	345 E 47TH ST, NEW YORK, NY 10017 USA		4	NEW YORK			S	IEEE	2009	LI, FANGXING/E-6023-2013	JIANG, ZH (REPRINT AUTHOR), UNIV MIAMI, DEPT ELECT & COMP ENGN, CORAL GABLES, FL 33146 USA.	ENERGY & FUELS; ENGINEERING	IEEE POWER AND ENERGY SOCIETY GENERAL MEETING PESGM
XU W;ZHOU YH;ZHU JL	XU WEI;ZHOU YU-HUI;ZHU JIE-LIN	DISTRIBUTED GENERATION (DG); SMART GRID; ENERGY-EFFICIENT DISTRIBUTION; SEQUENCING OF GENERATOR		AMIN S. M., 2005, IEEE POWER ENERGY M, V3, P34, DOI [10.1109/MPAE.2005.1507024, DOI 10.1109/MPAE.2005.1507024];BROWN R.E., 2008, POW EN SOC GEN M CON;DING MING, 2008, JOURNAL OF ELECTRIC POWER SCIENCE AND TECHNOLOGY, V23, P13;DIVAN D, 2006, POW EL MOT CONTR C A;GARRITY TF, 2008, IEEE POWER ENERGY M, V6, P38, DOI [10.1109/MPE.2007.915181, 10.1109/MPE.20G7.915181];L. S. COMMUNICATION, 2008, SMART G…	WITH THE INCREASING COMPLEX OPERATING ENVIRONMENT OF THE ELECTRIC POWER SYSTEM AND THE ONGOING ELECTRIC POWER SYSTEM REFORM, THE TRADITIONAL POWER GRID NEEDS TO BE FURTHER IMPROVED TO ACHIEVE THE TRANSITION TO THE SMART GRID. AT THE SAME TIME, THE GLOBAL ENERGY AND ENVIRONMENTAL PROBLEMS BECAME PUBLIC CONCERN, AND THE ENERGY-EFFICIENT DISTRIBUTION OF THE POWER GRID CAN EFFECTIVELY RAISE THE ENERG…					978-1-4244-4934-7	914	[XU WEI; ZHOU YU-HUI; ZHU JIE-LIN] BEIJING JIAOTONG UNIV, SCH ELECT ENGN, BEIJING 100044, PEOPLES R CHINA.;	NANJING, PEOPLES R CHINA	INTERNATIONAL CONFERENCE ON SUSTAINABLE POWER GENERATION AND SUPPLY	APR 06-07, 2009	2019-11-14		PROCEEDINGS PAPER			XW_46@163.COM; ZHOUWENDY@263.NET; ZHUJIELIN5829@SINA.COM	919				BPT92	IEEE			2009 INTERNATIONAL CONFERENCE ON SUSTAINABLE POWER GENERATION AND SUPPLY, VOLS 1-4		ENGLISH	10			345 E 47TH ST, NEW YORK, NY 10017 USA		6	NEW YORK			B	IEEE	2009		XU, W (REPRINT AUTHOR), BEIJING JIAOTONG UNIV, SCH ELECT ENGN, BEIJING 100044, PEOPLES R CHINA.	ENERGY & FUELS; ENGINEERING
MA TT;ZHU SH;ZHENG XA;GUO CX;QIAN WZ;YANG JA	MA, TAOTAO;ZHU, SHAOHUA;ZHENG, XIAO;GUO, CHUANGXIN;QIAN, WEIZHONG;YANG, JIAN	MACHINE LEARNING; HUMAN EXPERIENCE; ARCHITECTURE; POWER SYSTEM CONTROL; CENTRE		ALPAYDIN E., 2004, INTRO MACHINE LEARNI;BISHOP C., 2007, PATTERN RECOGNITION;CARRERAS BA, 2001, P 34 HAW INT C SYST;CHIANG HD, 1987, IEEE T CIRCUITS SYST, V34, P160;DUROCHER D, 1990, 11 BIENN IEEE WORKSH;EMMERICH W, 2000, ENG DISTRIBUTED OBJE;HONG Y., 2005, ANAL CONTROL NONLINE;KEERTHI SS, 2001, NEURAL COMPUTATION;LIU SHENG, 1998, AUTOMATION OF ELECTRIC POWER SYSTEMS, V22, P19;MICHAISKI RS, 1986,…	AS THE POWER GRID GROWS LARGER; THE TRADITION WAY WHICH RELIES ON HUMAN'S JUDGMENT TO CONTROL OVER POWER GRID BECOMES USELESS ESPECIALLY WHEN THE GRID IS IN EMERGENCY. THIS PAPER BRINGS IN A NEW ARCHITECTURE WHICH MAKES THE CONTROL CENTER SMARTER. THIS ARCHITECTURE USES REAL TIME DATA FROM EMS AND WAMS TO DESCRIBE THE CURRENT STATE OF POWER GRID. UPON THE CURRENT STATE, DIFFERENT INTELLIGENT ENGI…					978-1-4244-4934-7	2532	[MA, TAOTAO; ZHU, SHAOHUA; ZHENG, XIAO; GUO, CHUANGXIN] ZHEJIANG UNIV, COLL ELECT ENGN, HANGZHOU 310027, ZHEJIANG, PEOPLES R CHINA.; [QIAN, WEIZHONG; YANG, JIAN] SMEPC URBAN POWER SUPPLY CO, SHANGHAI 200080, PEOPLES R CHINA.;	NANJING, PEOPLES R CHINA	INTERNATIONAL CONFERENCE ON SUSTAINABLE POWER GENERATION AND SUPPLY	APR 06-07, 2009	2019-11-14		PROCEEDINGS PAPER			TT3220@GMAIL.COM	+		NATURAL SCIENCE FOUNDATION OF CHINANATIONAL NATURAL SCIENCE FOUNDATION OF CHINA [50677062]; NEW CENTURY EXCELLENT TALENTS IN UNIVERSITYPROGRAM FOR NEW CENTURY EXCELLENT TALENTS IN UNIVERSITY (NCET) [NCET-07-0745]; ZHEJIANG PROVINCIAL NATURAL SCIENCE FOUNDATION OF CHINANATURAL SCIENCE FOUNDATION OF ZHEJIANG PROVINCE [R107062]	PROJECT SUPPORTED BY NATIONAL NATURAL SCIENCE FOUNDATION OF CHINA (50677062) ,NEW CENTURY EXCELLENT TALENTS IN UNIVERSITY (NCET-07-0745) AND ZHEJIANG PROVINCIAL NATURAL SCIENCE FOUNDATION OF CHINA (R107062)	BPT92	IEEE			2009 INTERNATIONAL CONFERENCE ON SUSTAINABLE POWER GENERATION AND SUPPLY, VOLS 1-4		ENGLISH	18			345 E 47TH ST, NEW YORK, NY 10017 USA		2	NEW YORK			B	IEEE	2009		MA, TT (REPRINT AUTHOR), ZHEJIANG UNIV, COLL ELECT ENGN, HANGZHOU 310027, ZHEJIANG, PEOPLES R CHINA.	ENERGY & FUELS; ENGINEERING
ZHENG Z;RUAN L;LI CR;GAO SY;RUAN JJ;GUI JF	ZHENG, ZHONG;RUAN, LING;LI, CHENGRONG;GAO, SHENGYOU;RUAN, JIANGJUN;GUI, JUNFENG	PARTIAL DISCHARGES; SMART GRID; SIGNAL PROCESSING; DISSOLVED GAS ANALYSIS; FAULT LOCATION; SIGNAL DETECTION; LEAKAGE CURRENT; SIGNAL ANALYSIS; LEAK DETECTION; TESTING		LI CHENGRONG, 2008, PROCEEDINGS OF 2008 INTERNATIONAL CONFERENCE ON CONDITION MONITORING AND DIAGNOSIS, CMD 2008, P1, DOI 10.1109/CMD.2008.4580482;ZHENG Z, 2002, 2002 IEEE INT S EL I, P104;ZHENG Z, 2000, IEEE P 6 INT C PROP, P483;ZHENG ZHONG, 2001, JOURNAL OF TSINGHUA UNIVERSITY (SCIENCE AND TECHNOLOGY), V41, P65;2009, SUMM 2009 INT C UHV	THIS PAPER PRESENTED FOUR CASES OF ONLINE/OFFLINE PARTIAL DISCHARGE (PD) DIAGNOSIS IN VARIOUS SCENARIOS. SOME CASE GAVE STRONG EVIDENCE OF PD OCCURRENCE BUT NO DISCHARGE SIGNAL WAS DETECTED. SOME CASE GAVE OBVIOUS PD SIGNAL PATTERN, WHICH WAS IDENTIFIED AS NOISE. IN THE LAST CASE, A SMALL PD PHENOMENON WAS IDENTIFIED AND LOCATED BY A COMBINATION OF SEVERAL DIAGNOSTIC METHODS, INCLUDING DISSOLVED …					978-1-4244-4557-8	43	[ZHENG, ZHONG; LI, CHENGRONG] NORTH CHINA ELECT POWER UNIV, BEIJING, PEOPLES R CHINA.; [RUAN, LING] STATE GRID Corporation of China, WUHAN, HUBEI, PEOPLES R CHINA.; [GAO, SHENGYOU] TSINGHUA UNIV, BEIJING, PEOPLES R CHINA.; [RUAN, JIANGJUN] WUHAN UNIV, WUHAN, HUBEI, PEOPLES R CHINA.; [GUI, JUNFENG] BEIJING JIAOTONG UNIV, BEIJING, PEOPLES R CHINA.;	VIRGINIA BEACH, VA	ANNUAL REPORT CONFERENCE ON ELECTRICAL INSULATION AND DIELECTRIC PHENOMENA	OCT 18-21, 2009	2019-11-14	10.1109/CEIDP.2009.5377893	PROCEEDINGS PAPER				+				BPK70	IEEE			C ELECT INSUL DIEL P		ENGLISH	5			345 E 47TH ST, NEW YORK, NY 10017 USA		2	NEW YORK			S	IEEE	2009		ZHENG, Z (REPRINT AUTHOR), NORTH CHINA ELECT POWER UNIV, BEIJING, PEOPLES R CHINA.	ENGINEERING	CONFERENCE ON ELECTRICAL INSULATION AND DIELECTRIC PHENOMENA ANNUAL REPORT
ZHOU JZ;ZHANG CQ;LU T	ZHOU JI-ZHONG;ZHANG CONG-QIN;LU TAO	STRATEGY; SUSTAINABLE DEVELOPMENT; ENERGY; RENEWABLE ENERGY; TECHNOLOGY; INNOVATION		CUI MX, 2007, ENERGY DEV REPORT CH, P472;CUI MX, 2007, ENERGY DEV REPORT CH, P495;*EN RES I SDPC, 2002, WORLD EN OUTL 2002, P56;HU HX, 2009, ENERGY REV, P52;HU HX, 2009, ENERGY REV, P50;LIANG ZR, 2009, 21 CENTURY BUSI 0430;*NEWS OFF MOF, 2009, SUPP NEW EN SAV EN F;NI WD, 2009, ENERGY REV, P10;QUE GH, 2007, CHINAS ENERGY SECTOR, P20;RAGWITS M, 2005, RENEW ENERG, P1635;*SMART EN PROJ TEA, 2009, ENE…	FIRSTLY, THE PAPER INTRODUCES CHINA'S DEVELOPMENT PLAN OF ENERGY AND KEY POINTS OF DEVELOPING ENERGY BRIEFLY, AND THEN, GIVES TWO EXAMPLES OF PROMOTING CHINA'S STRATEGIC LINKING THE SUSTAINABLE DEVELOPMENT OF ENERGY WITH THE TECHNOLOGY INNOVATION: TRANSPORTING TECHNOLOGIES OF UHVAC (ULTRA HIGH VOLTAGE ALTERNATING CURRENT) ORGANIZED BY STATE GRID CORPORATION OF CHINA (SGCC), SOLAR PHOTOVOLTAIC CEL…			REVETRIA, R MLADENOV, V MASTORAKIS, N		978-960-474-130-4	28	[ZHOU JI-ZHONG; ZHANG CONG-QIN; LU TAO] CHINESE ACAD SCI, GRAD UNIV, SCH MANAGEMENT, BEIJING 100049, PEOPLES R CHINA.;	UNIV GENOVA, GENOA, ITALY	9TH WSEAS/IASME INTERNATIONAL CONFERENCE ON ELECTRIC POWER SYSTEMS, HIGH VOLTAGES, ELECTRIC MACHINES (POWER '09)	OCT 17-19, 2009	2019-11-14		PROCEEDINGS PAPER			JIZHONG@GUCAS.AC.CN	32				BOG86		UNIV GENOVA		REC ADV ELECTR ENG		ENGLISH	20			AG LOANNOU THEOLOGOU 17-23, 15773 ZOGRAPHOU, ATHENS, GREECE		5	ATHENS			S	WORLD SCIENTIFIC AND ENGINEERING ACAD AND SOC	2009		ZHOU, JZ (REPRINT AUTHOR), CHINESE ACAD SCI, GRAD UNIV, SCH MANAGEMENT, YU QUAN RD 19A, BEIJING 100049, PEOPLES R CHINA.	ENERGY & FUELS; ENGINEERING	RECENT ADVANCES IN ELECTRICAL ENGINEERING
MA Y;ZHOU L;TSE N;OSMAN A;LAI LL	MA, Y.;ZHOU, LONG;TSE, NORMAN;OSMAN, ABDI;LAI, L. L.	COMPUTATIONAL INTELLIGENCE; POWER GRIDS; SMART METER	REAL-TIME IMPLEMENTATION	AMIN M, 2005, IEEE POWER ENERGY M, V3, P34, DOI DOI 10.1109/MPAE.2005.1507024;*EUR COMM, 2007, EUR PROJ 2002 2006;HAMMONS T, 2009, IEEE POW EN IN PRESS;LEE R, 2009, IEEE POW EN IN PRESS;LEI W, 2009, IEEE POW EN IN PRESS;QIAO W, 2009, IEEE T POWER DELIVER, V24, P740, DOI 10.1109/TPWRD.2009.2016258;RAY S, 2008, IET GENER TRANSM DIS, V2, P62, DOI 10.1049/IET-GTD:20070027;SASSE C, 2006, IEEE PES GEN M	THIS PAPER PROPOSES A FRAMEWORK ON HOW COMPUTATIONAL INTELLIGENCE MAY BE APPLIED IN DEVELOPING SMART GRID TO IMPROVE RELIABILITY AND SECURITY OF POWER SYSTEM. SOME EXAMPLES WILL BE USED TO DEMONSTRATE THE FEASIBILITY.					978-1-4244-4705-3	3425	[MA, Y.;; ZHOU, LONG; OSMAN, ABDI; LAI, L.; L.;] CITY UNIV LONDON, LONDON, ENGLAND.; [TSE, NORMAN] CITY UNIV HONG KONG, HONG KONG, HONG KONG, PEOPLES R CHINA.;	BAODING, PEOPLES R CHINA	INTERNATIONAL CONFERENCE ON MACHINE LEARNING AND CYBERNETICS	JUL 12-15, 2009	2019-11-14	10.1109/ICMLC.2009.5212744	PROCEEDINGS PAPER			LONG.ZHOU.1@CITY.AC.UK	+				BQS31	IEEE			PROCEEDINGS OF 2009 INTERNATIONAL CONFERENCE ON MACHINE LEARNING AND CYBERNETICS, VOLS 1-6		ENGLISH	8		TSE, CHUNG FAI NORMAN/0000-0002-5472-2389; LAI, LOI LEI/0000-0003-4786-7931	345 E 47TH ST, NEW YORK, NY 10017 USA		3	NEW YORK			B	IEEE	2009		MA, Y (REPRINT AUTHOR), CITY UNIV LONDON, LONDON, ENGLAND.	AUTOMATION & CONTROL SYSTEMS; COMPUTER SCIENCE
LU JJ;XIE D;AI QA	LU, JINGJING;XIE, DA;AI, QIAN	SMART GRID; UHV POWER GRID; PLANNING; OPERATION; MANAGEMENT		AMIN S. M., 2005, IEEE POWER ENERGY M, V3, P34, DOI [10.1109/MPAE.2005.1507024, DOI 10.1109/MPAE.2005.1507024];BROWN R.E., 2008, POW EN SOC GEN M CON, P[1, 7], DOI DOI 10.1109/PES.2008.4596843;DIVAN D, 2006, POW EL MOT CONTR C A;EUROPEAN COMMISSION, 2008, STRAT DEPL IN PRESS;HART DG, P 2008 IEEE POW EN S, P1;SHUAI JQ, 2008, STATE GRID, P54;SUN FJ, ESTABLISHING SMART P;TAI H, 2009, IEEE POWER ENER…	THE SMART GRID IS THE LATEST DIRECTION FOR THE FUTURE POWER SYSTEM DEVELOPMENT. IN THIS PAPER, FIRSTLY THE BACKGROUND OF SMART GRID, ITS MEANING, AS WELL AS THE CONCEPT AND STRUCTURE WERE PRESENTED. TYPICAL DIAGRAM OF SMART GRID WAS ILLUSTRATED. THEN, THE CURRENT DEVELOPMENT OF SMART GRID IN UNITED STATES AND EUROPE WERE DESCRIBED, DEVELOPMENT IDEAS AND THE FUTURE TRENDS IN THESE COUNTRIES WERE S…					978-1-4244-5229-3	229	[LU, JINGJING; XIE, DA] SHANGHAI JIAO TONG UNIV, DEPT ELECT ENGN, SHANGHAI 200030, PEOPLES R CHINA.; [AI, QIAN] NANYANG TECHNOL UNIV, SINGAPORE 639798, SINGAPORE.;	SEOUL, SOUTH KOREA	TRANSMISSION AND DISTRIBUTION CONFERENCE AND EXPOSITION - ASIA AND PACIFIC	OCT 26-30, 2009	2019-11-14		PROCEEDINGS PAPER				+				BPG12	IEEE			T& D ASIA: 2009 TRANSMISSION & DISTRIBUTION CONFERENCE & EXPOSITION: ASIA AND PACIFIC		ENGLISH	8			345 E 47TH ST, NEW YORK, NY 10017 USA		2	NEW YORK			B	IEEE	2009		LU, JJ (REPRINT AUTHOR), SHANGHAI JIAO TONG UNIV, DEPT ELECT ENGN, SHANGHAI 200030, PEOPLES R CHINA.	ENERGY & FUELS; ENGINEERING
ZHANG HM;ZHANG Y;LIU ZH;WANG XL	ZHANG HUAMIN;ZHANG YU;LIU ZONGHAO;WANG XIAOLI	REDOX FLOW BATTERY FOR ENERGY STORAGE; ALL-VANADIUM; SODIUM; POLYSULFIDE/BROMINE; ZINC/BROMINE	SOLUBLE LEAD(II); ENERGY EFFICIENCY; ELECTROLYTE; PERFORMANCE; STORAGE;;COUPLE	BAE CH, 2002, ELECTROCHIM ACTA, V48, P279, DOI 10.1016/S0013-4686(02)00649-7;BRADLEY S, 1885, PATENT NO. 312502;CHENG J, 2007, ELECTROCHEM COMMUN, V9, P2639, DOI 10.1016/J.ELECOM.2007.08.016;DAVID L. R., 2002, HDB BATTERIES;FABJAN C, 2001, ELECTROCHIM ACTA, V47, P825, DOI 10.1016/S0013-4686(01)00763-0;FANG B, 2002, ELECTROCHIM ACTA, V47, P3971, DOI 10.1016/S0013-4686(02)00370-5;HASEGAWA K, 2005, …	REDOX FLOW BATTERY TECHNOLOGY IS A NEW ELECTRICAL ENERGY STORAGE TECHNOLOGY WITH VIRTUES OF HIGH EFFICIENCY AND LARGE SCALE. IT CAN MEET THE GREAT DEMANDS OF PROMOTING THE WIDE APPLICATION OF THE RENEWABLE RESOURCES, PUSHING THE CONSTRUCTION OF SMART GRID AND ACHIEVING THE TARGET FOR ENERGY SAVING AND EMISSION REDUCTION. IN THIS PAPER, WE FOCUS ON THE INTRODUCTION TO THE WORKING PRINCIPLES, CHARA…						2333	[ZHANG HUAMIN; LIU ZONGHAO] CHINESE ACAD SCI, DALIAN INST CHEM PHYS, DALIAN 116023, PEOPLES R CHINA.; [ZHANG YU; WANG XIAOLI] DALIAN RONGKEPOWER CO LTD, DALIAN 116025, PEOPLES R CHINA.;				2019-11-14		ARTICLE			ZHANGHM@DICP.AC.CN	2340				529JP			11	PROG CHEM	PROG. CHEM.	CHINESE	25			NO. 33 BEISIHUANXILU, ZHONGGUANCUN, BEIJING 100080, PEOPLES R CHINA	NOV	8	BEIJING			J	CHINESE ACAD SCIENCES	2009		ZHANG, HM (REPRINT AUTHOR), CHINESE ACAD SCI, DALIAN INST CHEM PHYS, DALIAN 116023, PEOPLES R CHINA.	CHEMISTRY
LU C;ZHI YJ;LI SH	LU CHANG;ZHI YONG-JUN;LI SHAO-HUA	CENTRALIZED CONTROL SUBSTATION; ESCROW SUBSTATION; CULTURE; RENOVATION		ZHANG J, 2008, THESIS HEFEI U TECHN;ZOU GQ, 2007, THESIS HEFEI U TECHN	IN THE PAPER, OPERATION MODE OF PINGDINGSHAN POWER SUPPLY COMPANY IS ANALYZED, AND OPERATORS SCARCITY, CENTRALIZED CONTROL SUBSTATION CONSTRUCTION, ESCROW SUBSTATION AND CULTURE OF COMPANY ON OPERATION OF PINGDINGSHAN POWER SUPPLY COMPANY ARE DISCUSSED. THE GREATLY CENTRALIZED CONTROL MANAGEMENT MODE OF SUBSTATION IS PUT FORWARD DUE TO NUMERICAL SUBSTATIONS, SMART GRID AND ADVANCED PROTECTIVE REL…			YANG, YX		978-1-935068-23-5	163	[LU CHANG; ZHI YONG-JUN; LI SHAO-HUA] STATE GRID Corporation of China, PINGDINGSHAN 467001, HENAN, PEOPLES R CHINA.;	FUJIAN, PEOPLES R CHINA	12TH ANNUAL MEETING OF CHINA ASSOCIATION FOR SCIENCE AND TECHNOLOGY ON INFORMATION AND COMMUNICATION TECHNOLOGY AND SMART GRID	NOV, 2010	2019-11-14		PROCEEDINGS PAPER			LCZZCN@163.COM	165				BST32				12TH ANNUAL MEETING OF CHINA ASSOCIATION FOR SCIENCE AND TECHNOLOGY ON INFORMATION AND COMMUNICATION TECHNOLOGY AND SMART GRID		CHINESE	2			5005 PASEO SEGOVIA, IRVIN, CA 92603-3334 USA		3	IRVIN			B	SCI RES PUBL, INC-SRP	2010		LU, C (REPRINT AUTHOR), PINGDINGSHAN SUPPLY POWER CO, PINGDINGSHAN 467001, HENAN, PEOPLES R CHINA.	ENGINEERING; TELECOMMUNICATIONS
JIANG SJ;HAO YC	JIANG SHAO-JUN;HAO YONG-CHANG	SMART GRID; INDUSTRIAL ETHERNET; REACTIVE POWER COMPENSATION SYSTEM; LINUX; QT	STATIC VAR COMPENSATOR	*CONTROLNET INT OP, 2001, CIP COMM SPEC REL 1;DECOTGNIE JD, 2009, IEEE IND ELECTRON M, P8;GUO XH, 2008, INT C COMP SCI INF T, P593;LU J, 2004, ELECTR POW SYST RES, V68, P113, DOI 10.1016/S0378-7796(03)00160-3;LU Q, 2008, 7TH INTERNATIONAL CONFERENCE ON SYSTEM SIMULATION AND SCIENTIFIC COMPUTING ASIA SIMULATION CONFERENCE 2008, VOLS 1-3, P263, DOI 10.1109/ASC-ICSC.2008.4675366;MESSINA AR, 2004, IN…	WITH THE RAPID DEVELOPMENT OF COMPUTER, CONTROL AND COMMUNICATIONS TECHNOLOGY, SMART GRID HAS GOT A RAPID DEVELOPMENT AND PRELIMINARY APPLICATION. REACTIVE POWER COMPENSATION SYSTEM PLAYS AN IMPORTANT ROLE IN POWER SUPPLY SYSTEM ALL THE TIME. THEREFORE, REACTIVE POWER COMPENSATION SYSTEM IS INTO SMART GRID, AND REALIZES THE REMOTE MONITORING, WHICH HAS VERY IMPORTANT SIGNIFICANCE. THE INDUSTRIAL …			YANG, YX		978-1-935068-23-5	174	[JIANG SHAO-JUN; HAO YONG-CHANG] HANDAN COLL, COLL INFORMAT ENGN, HANDAN, PEOPLES R CHINA.;	FUJIAN, PEOPLES R CHINA	12TH ANNUAL MEETING OF CHINA ASSOCIATION FOR SCIENCE AND TECHNOLOGY ON INFORMATION AND COMMUNICATION TECHNOLOGY AND SMART GRID	NOV, 2010	2019-11-14		PROCEEDINGS PAPER			HH8582@163.COM; SJJIANG1982@163.COM	177				BST32				12TH ANNUAL MEETING OF CHINA ASSOCIATION FOR SCIENCE AND TECHNOLOGY ON INFORMATION AND COMMUNICATION TECHNOLOGY AND SMART GRID		ENGLISH	7			5005 PASEO SEGOVIA, IRVIN, CA 92603-3334 USA		4	IRVIN			B	SCI RES PUBL, INC-SRP	2010		JIANG, SJ (REPRINT AUTHOR), HANDAN COLL, COLL INFORMAT ENGN, HANDAN, PEOPLES R CHINA.	ENGINEERING; TELECOMMUNICATIONS
XU W;CAI SL;YI HY	XU WEI;CAI SHI-LONG;YI HAO-YONG	WIRELESS AND COMMUNICATION TECHNOLOGY; SMART GRID; ELECTRIC ENERGY INFORMATION ACQUISITION SYSTEM; MICROPOWER WIRELESS; ZIGBEE		HU XD, 2008, LOW VOLTAGE APPARATU, P19;LI Y, 2010, SICHUAN ELECT POWER, V33, P80;REN Y, 2009, MODERN ELECT TECHNIQ, P52;XIAO HT, 2008, DESIGN INTELLIGENT H, P25;XU W, 2009, INSTRUMENTATION TECH, P37	THE PAPER INTRODUCES ZIGBEE WIRELESS TECHNOLOGY AND ITS APPLICATIONS IN ELECTRICAL ENERGY INFORMATION ACQUISITION SYSTEM. THIS TECHNOLOGY IS PROVIDED WITH CONVENIENCE FOR LOW COST, HIGH RELIABILITY AND EXCELLENT NETWORK CAPABILITY, THUS IT IS VERY SUITABLE FOR DISTRIBUTION TERMINAL DESIGN. THIS TECHNOLOGY COULD BE APPLIED IN EXTENSIVELY FIELDS.			YANG, YX		978-1-935068-23-5	473	[XU WEI; CAI SHI-LONG; YI HAO-YONG] NARI GRP CORP, NANJING, PEOPLES R CHINA.;	FUJIAN, PEOPLES R CHINA	12TH ANNUAL MEETING OF CHINA ASSOCIATION FOR SCIENCE AND TECHNOLOGY ON INFORMATION AND COMMUNICATION TECHNOLOGY AND SMART GRID	NOV, 2010	2019-11-14		PROCEEDINGS PAPER			XVWEI@SGEPRI.SGCC.COM.CN; CAISHILONG@SGEPRI.SGCC.COM.CN; YIHAOYONG@SGEPRI.SGCC.COM.CN	476				BST32				12TH ANNUAL MEETING OF CHINA ASSOCIATION FOR SCIENCE AND TECHNOLOGY ON INFORMATION AND COMMUNICATION TECHNOLOGY AND SMART GRID		CHINESE	5			5005 PASEO SEGOVIA, IRVIN, CA 92603-3334 USA		4	IRVIN			B	SCI RES PUBL, INC-SRP	2010		XU, W (REPRINT AUTHOR), NARI GRP CORP, NANJING, PEOPLES R CHINA.	ENGINEERING; TELECOMMUNICATIONS
YU Y;LIN WM	YU YONG;LIN WEI-MIN	INFORMATION SECURITY; SMART GRID; SECURE EVALUATION; SQL INJECTION		*CYB SEC WORK GROU, 2010, 7628 NISTIR CYB SEC;LEE A., 2009, 7628 NISTIR	SMART GRID HAS THE INFORMAIZATION, AUTOMAIZATION, INTERACTIVE FEATURES, WHICH IS THE FUTURE DEVELOPMENT TREND OF THE MODERN POWER GRID. WITH FURTHER ADVANCING SMART GRID CONSTRUCTION, THE INFORMATION SECURITY PROBLEM HAS BEEN MORE ATTENTION. SECURE EVALUATION IS THE KEY OF APPLICATION SYSTEM'S LIFE CYCLE, WHICH IS IMPORTANT TO IMPROVE SYSTEM SECURITY MEASURES. THIS PAPER DESCRIBES THE INFORMATION…			YANG, YX		978-1-935068-23-5	497	[YU YONG; LIN WEI-MIN] STATE GRID Corporation of China, NANJING 210003, JIANGSU, PEOPLES R CHINA.;	FUJIAN, PEOPLES R CHINA	12TH ANNUAL MEETING OF CHINA ASSOCIATION FOR SCIENCE AND TECHNOLOGY ON INFORMATION AND COMMUNICATION TECHNOLOGY AND SMART GRID	NOV, 2010	2019-11-14		PROCEEDINGS PAPER			YUYONG@SGEPRI.SGCC.COM.CN	500				BST32				12TH ANNUAL MEETING OF CHINA ASSOCIATION FOR SCIENCE AND TECHNOLOGY ON INFORMATION AND COMMUNICATION TECHNOLOGY AND SMART GRID		CHINESE	2			5005 PASEO SEGOVIA, IRVIN, CA 92603-3334 USA		4	IRVIN			B	SCI RES PUBL, INC-SRP	2010		YU, Y (REPRINT AUTHOR), STATE GRID ELECT POWER RES INST, NANJING 210003, JIANGSU, PEOPLES R CHINA.	ENGINEERING; TELECOMMUNICATIONS
ZHUANG LM	ZHUANG LI-MING	ELECTRICAL ENGINEERING; SECURITY; CREDIBILITY; SMART GRID		*DLT, 10922008 DLT;FANG YJ, 1999, POWER SYSTEMS, V23, P18;SONG KX, 1999, POWER SYSTEMS, V23, P42;SUN GH, 2007, 3 LINE DEFENSE POWER	THE RELIABILITY AND SECURITY IS THE KEY OF THE SECURITY AND STABILITY CONTROL SYSTEM FOR SHANGHAI GRID(STEP ONE, EXPO AUXILIARY PROJECT), THIS PAPER ANALYSES THE SECURITY OF THE SECURITY AND STABILITY CONTROL SYSTEM OF SHANGHAI GRID FROM FRAMEWORK OF SYSTEM, LOGIC OF JUDGMENT.			YANG, YX		978-1-935068-23-5	513	[ZHUANG LM] STATE GRID Corporation of China, SHANGHAI 200437, PEOPLES R CHINA.;	FUJIAN, PEOPLES R CHINA	12TH ANNUAL MEETING OF CHINA ASSOCIATION FOR SCIENCE AND TECHNOLOGY ON INFORMATION AND COMMUNICATION TECHNOLOGY AND SMART GRID	NOV, 2010	2019-11-14		PROCEEDINGS PAPER			DSY_ZHUANGLM@EC.SGCC.COM.CN	516				BST32				12TH ANNUAL MEETING OF CHINA ASSOCIATION FOR SCIENCE AND TECHNOLOGY ON INFORMATION AND COMMUNICATION TECHNOLOGY AND SMART GRID		CHINESE	4			5005 PASEO SEGOVIA, IRVIN, CA 92603-3334 USA		4	IRVIN			B	SCI RES PUBL, INC-SRP	2010		ZHUANG, LM (REPRINT AUTHOR), E CHINA ELECT POWER & TEST INST CO LIMIT, SHANGHAI 200437, PEOPLES R CHINA.	ENGINEERING; TELECOMMUNICATIONS
LIU JM;WANG JY;LI N;DANG N	LIU JIAN-MING;WANG JI-YE;LI NING;DANG NING	SMART POWER; UNIFIED COMMUNICATION; OPTICAL FIBER COMPOSITE LOW-VOLTAGE;CABLE; POWER LINE COMMUNICATION (PLC); MICRO-POWER WIRELESS COMMUNICATION		CHEN LONG, 2000, DESIGN INTELLIGENT V;LIU CHUNG-HSIN, 2009, INTELLIGENT INFORM H;LIU JIANMING, 2009, REPORT TRANSMISSION, P5;LIU PU, 2009, INTELLIGENT UBIQUITO, P374;QI MING-XI, 2005, ELECTRIC POWER AUTOMATION EQUIPMENT, V25, P72;SUN XUEKANG, 2001, OPTICAL FIBER COMMUN;ZHANG FANGKUI, 2007, ELECT MEASUREMENT IN, V10, P48;ZHANG YU-LIANG, 2009, ZHONGGUO SHENGWU HUAXUE YU FENZI SHENGWU XUEBAO, V25, P…	UNIFIED COMMUNICATION TECHNOLOGY IS THE BASIC OF THE SMART GRID' DISTRIBUTION, INFORMATION EXCHANGE OF THE POWER SIDE, AND IS THE PREREQUISITE AND GUARANTEE TO REALIZE FORMALIZATION, AUTOMATION AND INTERACTION OF THE GRID. BASED ON UNIFIED COMMUNICATION TECHNOLOGY, THE SMART TWO-WAY INTERACTIVE SERVICE SYSTEM INTEGRATED THE OPTICAL FIBER COMMUNICATION TECHNOLOGY, POWER LINE COMMUNICATION TECHNOLO…			YANG, YX		978-1-935068-23-5	537	[LIU JIAN-MING; WANG JI-YE; LI NING; DANG NING] STATE GRID Corporation of China, BEIJING, PEOPLES R CHINA.;	FUJIAN, PEOPLES R CHINA	12TH ANNUAL MEETING OF CHINA ASSOCIATION FOR SCIENCE AND TECHNOLOGY ON INFORMATION AND COMMUNICATION TECHNOLOGY AND SMART GRID	NOV, 2010	2019-11-14		PROCEEDINGS PAPER			NING.DANG@FIBRLINK.COM	541				BST32				12TH ANNUAL MEETING OF CHINA ASSOCIATION FOR SCIENCE AND TECHNOLOGY ON INFORMATION AND COMMUNICATION TECHNOLOGY AND SMART GRID		CHINESE	8			5005 PASEO SEGOVIA, IRVIN, CA 92603-3334 USA		5	IRVIN			B	SCI RES PUBL, INC-SRP	2010		LIU, JM (REPRINT AUTHOR), STATE GRID INFORMAT & TELECOMMUN CO LTD, BEIJING, PEOPLES R CHINA.	ENGINEERING; TELECOMMUNICATIONS
LIU JM;LI XZ;LAI ZT	LIU JIAN-MING;LI XIANG-ZHEN;LAI ZHENG-TIAN	SMART GRID; INTERNET OF THINGS (IOT); WIRELESS SENSOR NETWORK (WSN)		BAOYUN WANG, 2009, J ELECT MEASUREMENT, V23;CHEN SHU-YONG, 2009, POWER SYSTEM TECHNOL;HUANG HK, 2010, TELECOMMUNICATIONS S, V26;WANG MJ, 2009, DISTRIBUTION UTILIZA, V26;YU YX, 2009, SO POWER SYSTEM TECH	BASED ON THE CONSTRUCTION OF SMART GRID, THIS PAPER INTRODUCES THE SMART GRID APPLICATIONS AND PILOT PROJECTS. IT ALSO ANALYZES THE SMART GRID INTERNET OF THINGS (IOT) APPLICATION REQUIREMENTS AND MUTUAL SUPPORT, GIVES AN OVERVIEW OF ITS FUNDAMENTAL INFRASTRUCTURE, AND PROVIDES KEY TECHNOLOGIES OF IOT TO BE ADDRESSED AMONG SMART GRID APPLICATIONS. FINALLY, THE TYPICAL APPLICATIONS OF IOT IN SMART…			YANG, YX		978-1-935068-23-5	548	[LIU JIAN-MING; LI XIANG-ZHEN; LAI ZHENG-TIAN] STATE GRID Corporation of China, BEIJING 100761, PEOPLES R CHINA.;	FUJIAN, PEOPLES R CHINA	12TH ANNUAL MEETING OF CHINA ASSOCIATION FOR SCIENCE AND TECHNOLOGY ON INFORMATION AND COMMUNICATION TECHNOLOGY AND SMART GRID	NOV, 2010	2019-11-14		PROCEEDINGS PAPER			JIANMING-LIU@SGCC.COM.CN	552				BST32				12TH ANNUAL MEETING OF CHINA ASSOCIATION FOR SCIENCE AND TECHNOLOGY ON INFORMATION AND COMMUNICATION TECHNOLOGY AND SMART GRID		CHINESE	5			5005 PASEO SEGOVIA, IRVIN, CA 92603-3334 USA		5	IRVIN			B	SCI RES PUBL, INC-SRP	2010		LIU, JM (REPRINT AUTHOR), STATE GRID INFORMAT & TELECOMMUN CO LTD, 1,2ND LANE,BAIGUANG RD, BEIJING 100761, PEOPLES R CHINA.	ENGINEERING; TELECOMMUNICATIONS
LI XZ;LIU JM;ZHEN Y;CHEN X;ZENG LK	LI XIANG-ZHEN;LIU JIAN-MING;ZHEN YAN;CHEN XI;ZENG LING-KANG	INTERNET OF THINGS (IOT); SMART GRID; WIRELESS SENSOR NETWORK (WSN)		LV TINGJIE, 2010, INFORM COMMUNICATION, V4;WANG MJ, 2009, DISTRIBUTION UTILIZA, V26;WENQING LI, 2010, MICROCOMPUTER APPL, V24, P27;WU SA, 2010, PIONEERING SCI TECHN, V5;YU YX, 2009, SO POWER SYSTEM TECH	SMART GRID IS THE TYPICAL APPLICATION SCENARIO FOR INTERNET OF THINGS (IOT), IOT TECHNOLOGY IS THE INFRASTRUCTURE FOR INFORMATION SENSING AND TRANSMISSION FOR SMART GRID. IN THIS PAPER, BASIC IOT APPLICATIONS OF POWER TRANSMISSION, DISTRIBUTION, CONSUMPTION, INFORMATION SECURITY TECHNOLOGY AND STANDARD SYSTEM OF SMART GRID ARE INTRODUCED. THEN, POWER-LINE MONITORING, COMPREHENSIVE SECURITY PROTEC…			YANG, YX		978-1-935068-23-5	553	[LI XIANG-ZHEN; LIU JIAN-MING; ZHEN YAN; CHEN XI; ZENG LING-KANG] STATE GRID Corporation of China, BEIJING 10076, PEOPLES R CHINA.;	FUJIAN, PEOPLES R CHINA	12TH ANNUAL MEETING OF CHINA ASSOCIATION FOR SCIENCE AND TECHNOLOGY ON INFORMATION AND COMMUNICATION TECHNOLOGY AND SMART GRID	NOV, 2010	2019-11-14		PROCEEDINGS PAPER			XZLI@SGCC.COM.CN	558				BST32				12TH ANNUAL MEETING OF CHINA ASSOCIATION FOR SCIENCE AND TECHNOLOGY ON INFORMATION AND COMMUNICATION TECHNOLOGY AND SMART GRID		CHINESE	5			5005 PASEO SEGOVIA, IRVIN, CA 92603-3334 USA		6	IRVIN			B	SCI RES PUBL, INC-SRP	2010		LI, XZ (REPRINT AUTHOR), STATE GRID INFORMAT & TELECOMMUN CO LTD, 1,2ND LANE,BAIGUANG RD, BEIJING 10076, PEOPLES R CHINA.	ENGINEERING; TELECOMMUNICATIONS
WANG HY;ZENG LK;CHEN X;ZHEN Y;LI XZ	WANG HONG-YU;ZENG LING-KANG;CHEN XI;ZHEN YAN;LI XIANG-ZHEN	SMART GRID; INTERNET OF THINGS (IOT); WIRELESS SENSOR NETWORK (WSN); RADIO FREQUENCY; IDENTIFICATION		*ISA100 WIR COMPL, 2009, WIR SYST IND AUT PRO;*ITU T, 2008, REC X USNS IN PRESS;KE HE, 2010, RADIO FREQUENCY UBIQ, V1;LEON RA, 2007, IEEE T POWER DELIVER, V22, P1021, DOI 10.1109/TPWRD.2006.886797;LV TINGJIE, 2010, INFORM COMMUNICATION, V4	UTILIZING INTERNET OF THINGS TECHNOLOGIES IN SMART GRID IS AN IMPORTANT APPROACH TO ENHANCE INFORMATION EXCHANGE ABILITY OF POWER SYSTEM, AND IT IS BENEFICIAL FOR THE POWER SYSTEM INFRASTRUCTURE FOR EFFECTIVE MANAGEMENT. THIS PAPER BASED ON THE CONSTRUCTION AND DEVELOPMENT CHARACTERISTICS OF SMART GRID, CONCLUDES ARCHITECTURE OF POWER INTERNET OF THINGS, SUMMARIZES THE PERCEPTION OF ADVANCED SENS…			YANG, YX		978-1-935068-23-5	559	[WANG HONG-YU; ZENG LING-KANG; CHEN XI; ZHEN YAN; LI XIANG-ZHEN] STATE GRID Corporation of China, BEIJING 100761, PEOPLES R CHINA.;	FUJIAN, PEOPLES R CHINA	12TH ANNUAL MEETING OF CHINA ASSOCIATION FOR SCIENCE AND TECHNOLOGY ON INFORMATION AND COMMUNICATION TECHNOLOGY AND SMART GRID	NOV, 2010	2019-11-14		PROCEEDINGS PAPER			HYWANG@SGCC.COM.CN	563				BST32				12TH ANNUAL MEETING OF CHINA ASSOCIATION FOR SCIENCE AND TECHNOLOGY ON INFORMATION AND COMMUNICATION TECHNOLOGY AND SMART GRID		CHINESE	5			5005 PASEO SEGOVIA, IRVIN, CA 92603-3334 USA		5	IRVIN			B	SCI RES PUBL, INC-SRP	2010		WANG, HY (REPRINT AUTHOR), STATE GRID INFORMAT & TELECOMMUN CO LTD, 1,2ND LANE,BAIGUANG RD, BEIJING 100761, PEOPLES R CHINA.	ENGINEERING; TELECOMMUNICATIONS
LI XZ;LIU JM;YANG CY;WANG HJ;ZENG LK	LI XIANG-ZHEN;LIU JIAN-MING;YANG CHENG-YUE;WANG HAI-JUN;ZENG LING-KANG	POWER SYSTEM AND AUTOMATION; ELECTRIC VEHICLE (EV); CHARGING STATION; SMART GRID; ASSISTANT MANAGEMENT SYSTEM FOR CHARGING STATION		[ANONYMOUS], 2010, BAS INT THINGS EL VE;WU YING-ZI, 2008, THESIS FUDAN U SHANG, P10	BASED ON THE SCIENCE AND TECHNOLOGY PROJECT OF STATE GRID INFORMATION & TELECOMMUNICATION CO., LTD. (SG1T), THIS PAPER INTRODUCES THE INDUSTRY OF ELECTRIC VEHICLE (EV), THE PRINCIPLE OF CHARGING STATION AND THE INFORMATION MANAGEMENT SYSTEM IN GREAT DETAIL BASED ON THE INTERNET OF THINGS. FIRSTLY, THE HISTORY OF EV AND THE TECHNOLOGY OF CHARGING STATION IS INTRODUCED IN BRIEF, THEN THE PRINCIPLE …			YANG, YX		978-1-935068-23-5	571	[LI XIANG-ZHEN; LIU JIAN-MING; YANG CHENG-YUE; WANG HAI-JUN; ZENG LING-KANG] STATE GRID Corporation of China, 1,2ND LANE,BAIGUANG RD, BEIJING 100761, PEOPLES R CHINA.;	FUJIAN, PEOPLES R CHINA	12TH ANNUAL MEETING OF CHINA ASSOCIATION FOR SCIENCE AND TECHNOLOGY ON INFORMATION AND COMMUNICATION TECHNOLOGY AND SMART GRID	NOV, 2010	2019-11-14		PROCEEDINGS PAPER			DAKANG760@YAHOO.COM.CN	+				BST32				12TH ANNUAL MEETING OF CHINA ASSOCIATION FOR SCIENCE AND TECHNOLOGY ON INFORMATION AND COMMUNICATION TECHNOLOGY AND SMART GRID		CHINESE	2			5005 PASEO SEGOVIA, IRVIN, CA 92603-3334 USA		2	IRVIN			B	SCI RES PUBL, INC-SRP	2010		LI, XZ (REPRINT AUTHOR), STATE GRID INFORMAT & TELECOMMUN CO LTD, 1,2ND LANE,BAIGUANG RD, BEIJING 100761, PEOPLES R CHINA.	ENGINEERING; TELECOMMUNICATIONS
MI XD;WANG JP;TIAN T	MI XIAO-DONG;WANG JIAN-PING;TIAN TAO	WAVELET TRANSFORM; NON CONVENTIONAL TRANSFORMER; SMART GRID; WHITE;NOISE; THRESHOLDING DENOISING		BO LIYAN, 2010, CONTROL DECISION MAY;FENG LI, 2009, CD ROM TECHNOLOGY;LI-ZHI CHENG, 2004, WAVELET THEORY APPL, P59;TAO LIU, 2006, HAD MILITARY PRACTIC, P73;(U.S.) INGRID DAUBECHIES, 2004, 10 LECT WAVELETS, P89;XIA LVCHAO, 2000, THESIS NANJING U TEC;XIANG GAO, 2008, DIGITAL SUBSTATION A, P[37, 59]	THE ADVANTAGES AND SHORTAGES OF THE CONVENTIONAL TRANSFORMER AND NON CONVENTIONAL TRANSFORMER ARE SUMMARIZED. FOCUS ON THE WHITE NOISE OF NON CONVENTIONAL TRANSFORMER OUTPUT SIGNAL. THE PAPER ANALYZED THRESHOLDING DENOISING ALGORITHM BASED ON WAVELET. THE SIMULATION WITH MATLAB SHOWS THAT THE ALGORITHM IS EFFECTUAL IN THE NON CONVENTIONAL TRANSFORMER OUTPUT SIGNAL.			YANG, YX		978-1-935068-23-5	618	[MI XIAO-DONG; WANG JIAN-PING] STATE GRID Corporation of China, XINZHOU 034000, SHANXI, PEOPLES R CHINA.; [TIAN TAO] NORTH CHINA ELECT POWER UNIV, DEPT AUTOMAT, BEIJING 102206, PEOPLES R CHINA.;	FUJIAN, PEOPLES R CHINA	12TH ANNUAL MEETING OF CHINA ASSOCIATION FOR SCIENCE AND TECHNOLOGY ON INFORMATION AND COMMUNICATION TECHNOLOGY AND SMART GRID	NOV, 2010	2019-11-14		PROCEEDINGS PAPER			WJP1981769@163.COM	+				BST32				12TH ANNUAL MEETING OF CHINA ASSOCIATION FOR SCIENCE AND TECHNOLOGY ON INFORMATION AND COMMUNICATION TECHNOLOGY AND SMART GRID		CHINESE	7			5005 PASEO SEGOVIA, IRVIN, CA 92603-3334 USA		3	IRVIN			B	SCI RES PUBL, INC-SRP	2010		MI, XD (REPRINT AUTHOR), XINZHOU POWER SUPPLY CO, XINZHOU 034000, SHANXI, PEOPLES R CHINA.	ENGINEERING; TELECOMMUNICATIONS
LI ZC;YAO T	LI ZHONGCHENG;YAO TONG	RENEWABLE ENERGY; SMART GRID; SUSTAINABLE DEVELOPMENT		CHEN SHU-YONG, 2009, POWER SYSTEM TECHNOL, V33;HU YONG PING, INTELLIGENCE;JI YANG, 2010, LOW VOLTAGE APPARATU;KATIRAEI F, 2008, IEEE POWER ENERGY M, V6, P54, DOI 10.1109/MPE.2008.918702;LI JING, 2008, AUTOMATION OF ELECTRIC POWER SYSTEMS, V32, P83;SHI LI-SHAN, 2009, POWER SYSTEM CLEAN E, V25, P1;WANG QING-HONG, 2009, GUANGXI ELECT POWER;WU GUIHUI, 2008, POWER SYSTEM CLEAN E, V24, P1;XIE KAI, 2008…	THE WORLD PAYS INCREASINGLY ATTENTION TO THE GREEN ENERGY, ENERGY CONSERVATION AND SUSTAINABLE DEVELOPMENT AS THE PRESSURE OF GLOBAL RESOURCES GROWING. RENEWABLE ENERGY, WITH ITS LOW POLLUTION AND SUSTAINABLE ACCESSIBILITY, IS GOING TO REPLACE THE TRADITIONAL FOSSIL ENERGY. THIS ARTICLE PRESENTS THE DEVELOPMENT OF THE RENEWABLE ENERGY AND THE SMART GRID AND THE MAIN TECHNOLOGY IN SMART GRID CONTR…					978-1-4244-3709-2		[LI ZHONGCHENG; YAO TONG] WUHAN UNIV, SCH ELECT ENGN, WUHAN 430072, PEOPLES R CHINA.;	CHENGDU, PEOPLES R CHINA	6TH INTERNATIONAL CONFERENCE ON WIRELESS COMMUNICATIONS, NETWORKING AND MOBILE COMPUTING (WICOM)	SEP 23-25, 2010	2019-11-14		PROCEEDINGS PAPER			LIZHONGCHENG_1987@126.COM; SAM.COOKE0@GMAIL.COM					BAP71	IEEE			I C WIREL COMM NETW		ENGLISH	12			345 E 47TH ST, NEW YORK, NY 10017 USA		4	NEW YORK			B	IEEE	2010		LI, ZC (REPRINT AUTHOR), WUHAN UNIV, SCH ELECT ENGN, WUHAN 430072, PEOPLES R CHINA.	COMPUTER SCIENCE; ENGINEERING; TELECOMMUNICATIONS	INTERNATIONAL CONFERENCE ON WIRELESS COMMUNICATIONS NETWORKING AND MOBILE COMPUTING-WICOM
WANG XJ;WANG HJ;HOU LQ	WANG XIAO-JIA;WANG HAI-JIANG;HOU LI-QIANG	SMART GRID; GM (1,1) MODEL; GAUSS QUADRATURE; BACKGROUND VALUE; FORECAST		DENG JI, 1990, GREY SYSTEM THEORY;LI JUN-FENG, 2004, SYSTEMS ENGEERING TH, P122;LIU S., 2000, SYSTEMS ENG THEORY P, V5, P121;[ LUO DANG], 2003, [, ENGINEERING SCIENCE], V5, P50;TANG WANG-MEI, 2006, CHINESE J MANAGEMENT, P109	THE CONSTRUCTION OF SMART GRID WILL COMPREHENSIVELY ENHANCE THE INTELLIGENT LEVEL OF EVERY STEP IN THE POWER GRID OF OUR COUNTRY. THE DATA FORECASTING ABILITY DETERMINES THE QUALITY OF SMART GRID. AS A RESULT OF THIS, THIS PAPER CONSTRUCTS THE BACKGROUND VALUE OF GREY GM (1, 1) MODEL BY USING THREEPOINT GAUSSIAN QUADRATURE FORMULA, IMPROVES ITS ACCURACY AND THE DATA QUALITY. IT INDICATES THAT REC…					978-1-4244-3709-2		[WANG XIAO-JIA] HEFEI UNIV TECHNOL, SCH MATH, HEFEI 230009, ANHUI, PEOPLES R CHINA.; [WANG XIAO-JIA; WANG HAI-JIANG; HOU LI-QIANG] HEFEI UNIV TECHNOL, INST COMP NETWORK, HEFEI 230009, ANHUI, PEOPLES R CHINA.;	CHENGDU, PEOPLES R CHINA	6TH INTERNATIONAL CONFERENCE ON WIRELESS COMMUNICATIONS, NETWORKING AND MOBILE COMPUTING (WICOM)	SEP 23-25, 2010	2019-11-14		PROCEEDINGS PAPER						FOUNDATION OF HEFEI UNIVERSITY OF TECHNOLOGY [2010HGXJ0083]	THIS RESEARCH WAS PARTIALLY SUPPORTED BY FOUNDATION OF HEFEI UNIVERSITY OF TECHNOLOGY, NO.2010HGXJ0083.	BAP71	IEEE			I C WIREL COMM NETW		ENGLISH	5			345 E 47TH ST, NEW YORK, NY 10017 USA		4	NEW YORK			B	IEEE	2010		WANG, XJ (REPRINT AUTHOR), HEFEI UNIV TECHNOL, SCH MATH, HEFEI 230009, ANHUI, PEOPLES R CHINA.	COMPUTER SCIENCE; ENGINEERING; TELECOMMUNICATIONS	INTERNATIONAL CONFERENCE ON WIRELESS COMMUNICATIONS NETWORKING AND MOBILE COMPUTING-WICOM
CHEN SD;JOHAN LK;ZHANG L	CHEN, SHUDONG;JOHAN LUKKIEN;ZHANG, LIANG	SMART GRID; ADVANCED METERING INFRASTRUCTURE (AMI); SERVICE-ORIENTED; GENERIC INTERFACING; ACCESS CONTROL		CERAMI ETHAN, 2002, WEB SERV ESS DISTR A;CHEN S., 2010, P IEEE INT IN PRESS;CHEN S., 2004, P IEEE SCC 2004 SHAN;HOUSLEY R., INTERNET X 509 PUBLI;KINTNER-MEYER M. C., 2008, GRIDWISE BENEFITS TR, P25;LOEFF BETSY, ULTRIMETRICS NEWSLET;UPNP FORUM, 2000, UPNP DEV ARCH VERS 1;WATSON P., 2008, P IBERGRID 2008 PORT	ADVANCED METERING INFRASTRUCTURE ( AMI) ENABLES SMART GRIDS TO INVOLVE POWER CONSUMERS IN THE BUSINESS PROCESS OF POWER GENERATION, TRANSMISSION, DISTRIBUTION AND CONSUMPTION. HOWEVER, THE PARTICIPANT OF CONSUMERS CHALLENGES THE CURRENT POWER SYSTEMS WITH SYSTEM INTEGRATION AND COOPERATION AND SECURITY ISSUES. IN THIS PAPER, WE INTRODUCE A SERVICE-ORIENTED APPROACH TO AMI AIMING AT SOLVING THE IN…					978-1-4244-4813-5		[CHEN, SHUDONG; JOHAN LUKKIEN] EINDHOVEN UNIV TECHNOL, DEPT MATH & COMP SCI, EINDHOVEN, NETHERLANDS.; [ZHANG, LIANG] STATE GRID Corporation of China, EAST CHINA POWER DISPATCHING CTR, SHANGHAI, PEOPLES R CHINA.;	CHENGDU, PEOPLES R CHINA	ASIA-PACIFIC POWER AND ENERGY ENGINEERING CONFERENCE (APPEEC)	MAR 28-31, 2010	2019-11-14		PROCEEDINGS PAPER			SHUDONG.CHEN@TUE.NL; J.J.LUKKIEN@TUE.NL; ZHANG_LIANG@EC.SP.COM.CN					BH0SO	IEEE			ASIA-PAC POWER ENERG		ENGLISH	8			345 E 47TH ST, NEW YORK, NY 10017 USA		4	NEW YORK			S	IEEE	2010		CHEN, SD (REPRINT AUTHOR), EINDHOVEN UNIV TECHNOL, DEPT MATH & COMP SCI, EINDHOVEN, NETHERLANDS.	ENERGY & FUELS; ENGINEERING	ASIA-PACIFIC POWER AND ENERGY ENGINEERING CONFERENCE
DU XW;YE Q	DU XIN-WEI;YE QIANG	SMART GRID; SICHUAN GRID; DEVELOPMENT PROSPECT		ACKERMANN T, 2001, ELECTR POW SYST RES, V57, P195, DOI 10.1016/S0378-7796(01)00101-8;AMIN S. M., 2005, J IEEE POWER ENERGY, V5, P34;ANNE H, 2009, ENG TECHNOLOGY, P46;CARRASCO JM, 2006, IEEE T IND ELECTRON, V53, P1002, DOI 10.1109/TIE.2006.878356;SHAHIDEHPOUR M, 2004, IEEE POWER ENERGY M, P40;STATE GRID CORPORATION, 2009, SYST STRONG SMART GR;TANG YI, 2009, POWER SYSTEM TECHNOLOGY, V33, P7;WANG M.…	WITH THE UNCEASING RISING CONSCIOUSNESS OF ENERGY AND ENVIRONMENT, THE DEMAND OF ELECTRICAL POWER GRID SAFE AND STEADY RUNNING, AS WELL AS THE REQUIREMENT OF HIGH QUALITY AND RELIABLE POWER SUPPLY FOR CONSUMERS, SMART GRID HAS BEEN A COMMON AIM OF POWER ELECTRIC DEVELOPMENT OF THE WHOLE WORLD. THE POWER GRID IN SICHUAN OF CHINA IS AN EXTRAORDINARY CHARACTERISTIC REGIONAL GRID IN THE WORLD WIDE. U…					978-1-4244-4813-5		[DU XIN-WEI; YE QIANG] STATE GRID Corporation of China, SICHUAN ELECT POWER TEST & RES INST, CHENGDU, PEOPLES R CHINA.;	CHENGDU, PEOPLES R CHINA	ASIA-PACIFIC POWER AND ENERGY ENGINEERING CONFERENCE (APPEEC)	MAR 28-31, 2010	2019-11-14		PROCEEDINGS PAPER			XIAOBEI0724@SINA.COM.CN					BH0SO	IEEE			ASIA-PAC POWER ENERG		ENGLISH	11			345 E 47TH ST, NEW YORK, NY 10017 USA		4	NEW YORK			S	IEEE	2010		DU, XW (REPRINT AUTHOR), SICHUAN ELECT POWER CORP, SICHUAN ELECT POWER TEST & RES INST, CHENGDU, PEOPLES R CHINA.	ENERGY & FUELS; ENGINEERING	ASIA-PACIFIC POWER AND ENERGY ENGINEERING CONFERENCE
GUO HC;ZHANG MM;LO KL	GUO, HAOCHI;ZHANG, MINGMING;LO, K. L.	LONG TERM ENERGY SCENARIO; RENEWABLE ENERGY; MATPOWER TOOLBOX; OPTIMIZATION SIMULATION; GREEN ENERGY SUBSIDY		[ANONYMOUS], 2008, ANN REPORT CHINAS SE;[ANONYMOUS], 2008, CHINAS TRADE POWER S;ORGANISATION FOR ECONOMIC CO-OPERATION AND DEVELOPMENT, 1998, PROJ COSTS GEN EL;WANG DAZHONG, 2008, CHINA 21 CENTURY ENE	ELECTRICAL ENERGY SUPPLY ON A SUSTAINABLE, RAPID AND HEALTHY DEVELOPMENT IS AN ESSENTIAL INDUSTRY OF ANY NATIONAL ECONOMY. CHINA IS PRODUCING AND CONSUMING LARGE QUANTITY OF ELECTRICAL OF ENERGY, HOWEVER HOW TO BALANCE THE ENERGY, ECONOMIC AND THE ENVIRONMENT IS A MAJOR STRATEGIC ISSUE. IN CHINA THE USE OF COAL AS A PRIMARY FUEL SOURCE A GREAT IMPACT ON THE ENVIRONMENT. CHINESE GOVERNMENT IS KEEN…					978-1-4244-4813-5		[GUO, HAOCHI] STATE GRID Corporation of China, STATE GRID, BEIJING, PEOPLES R CHINA.; [ZHANG, MINGMING; LO, K.; L.;] UNIV STRATHCLYDE, GLASGOW G1 1XQ, LANARK, SCOTLAND.;	CHENGDU, PEOPLES R CHINA	ASIA-PACIFIC POWER AND ENERGY ENGINEERING CONFERENCE (APPEEC)	MAR 28-31, 2010	2019-11-14		PROCEEDINGS PAPER			GUOHAOCHI2008@HOTMAIL.COM; MZHANG@EEE.STRATH.AC.UK; K.LO@EEE.STRATH.AC.UK					BH0SO	IEEE			ASIA-PAC POWER ENERG		ENGLISH	4			345 E 47TH ST, NEW YORK, NY 10017 USA		7	NEW YORK			S	IEEE	2010		GUO, HC (REPRINT AUTHOR), BEIJING ELECT POWER CO, STATE GRID, BEIJING, PEOPLES R CHINA.	ENERGY & FUELS; ENGINEERING	ASIA-PACIFIC POWER AND ENERGY ENGINEERING CONFERENCE
HE YG;AN R	HE, YONGGUI;AN, RAN	SMART GRID; POWER SYSTEM; SELF-HEALING; ENERGY-SAVING EMISSION;REDUCTION; INFORMATION		CHEN JIANMIN, 2008, E CHINA ELECT POWER, V11, P37;KASAJIMA T, 2004, IEEE POW ENG SOC GEN, P1441;LIN YU-FENG, 2009, POWER SYSTEM TECHNOLOGY, V33, P8;WANG MINGJUN, 2007, POWER SYSTEM TECHNOL, V6, P1;WU JIANDONG, 2009, POWER SYST CLEAN ENE, V25, P5	IN THIS PAPER, CONDUCTED A SYSTEMATIC SMART GRID OVERVIEW AND ANALYSIS OF DEVELOPMENTS AT HOME AND ABROAD ARE GIVEN TO PROMOTE THE DEVELOPMENT OF CHINA'S SMART GRID PROPOSALS. THE POWER SYSTEM DEVELOPMENT AS THE WORLD'S NEW TREND OF CHANGE, SMART GRID WILL LEAD THE CHINESE TO RESTORE CONFIDENCE, REVIVE INDUSTRY AND PROMOTE SOUND AND FAST ECONOMIC GROWTH.					978-1-4244-4813-5		[HE, YONGGUI; AN, RAN] NORTH CHINA ELECT POWER UNIV, SCH BUSINESS ADM, BAODING, PEOPLES R CHINA.;	CHENGDU, PEOPLES R CHINA	ASIA-PACIFIC POWER AND ENERGY ENGINEERING CONFERENCE (APPEEC)	MAR 28-31, 2010	2019-11-14		PROCEEDINGS PAPER			HYG_1961@TOM.COM; MEMORY1318@126.COM					BH0SO	IEEE			ASIA-PAC POWER ENERG		ENGLISH	5			345 E 47TH ST, NEW YORK, NY 10017 USA		4	NEW YORK			S	IEEE	2010		HE, YG (REPRINT AUTHOR), NORTH CHINA ELECT POWER UNIV, SCH BUSINESS ADM, BAODING, PEOPLES R CHINA.	ENERGY & FUELS; ENGINEERING	ASIA-PACIFIC POWER AND ENERGY ENGINEERING CONFERENCE
LI GH;ZHOU L;LIU HL;LIU HH;SONG JZ;CUI QH;FENG XQ;LIU WH	LI GUANGHE;ZHOU LING;LIU HONGLIANG;LIU HANHAN;SONG JIZHONG;CUI QIHUI;FENG XUNQIANG;LIU WENHUA	SMART GRID; SMART AUTOMATIC VOLTAGE CONTROL (SMART AVC); CONSTRUCTION;CONDITIONS; CONSTRUCTION BACKGROUND; BENEFITS ANALYSIS		MINISTRY OF WATER CONSERVANCY, NOT ISS POW FACT REG;STRONG AND SMART GRID WORKING GROUP, COMPR STUD IND INN I;TANG YINSHENG, 2009, MANAGEMENT ELECT DEM, P21;YU YIXIN, 2009, POWER SYSTEM CLEAN E, V1, P7	SMART GRID IS A HOT TOPIC ABOUT THE FUTURE DEVELOPMENT TREND OF POWER GRID IN RECENT YEARS, AS AN IMPORTANT COMPONENT OF SMART GRID, SMART AUTOMATIC VOLTAGE CONTROL ( AVC) HAS BEEN GIVEN MORE AND MORE ATTENTION. THIS PAPER STARTS WITH THE CONSTRUCTION IDEAS OF SMART GRID, PUT FORWARD THE CONCEPT OF SMART AVC, AND BY COMPARING THE SMART AVC SYSTEM AND TRADITIONAL AVC SYSTEM, FROM THE BUILDING BACK…					978-1-4244-4813-5		[LI GUANGHE] STATE GRID Corporation of China, JIYUAN, PEOPLES R CHINA.; [ZHOU LING; LIU HONGLIANG; LIU HANHAN] HOHAI UNIV, SCH ELECT ENGN, NANJING, JIANGSU, PEOPLES R CHINA.; [SONG JIZHONG; CUI QIHUI; FENG XUNQIANG; LIU WENHUA] STATE GRID Corporation of China, DONGYING, PEOPLES R CHINA.;	CHENGDU, PEOPLES R CHINA	ASIA-PACIFIC POWER AND ENERGY ENGINEERING CONFERENCE (APPEEC)	MAR 28-31, 2010	2019-11-14		PROCEEDINGS PAPER			MOOTAO@163.COM					BH0SO	IEEE			ASIA-PAC POWER ENERG		ENGLISH	4		ZHOU, LING/0000-0002-1750-6126	345 E 47TH ST, NEW YORK, NY 10017 USA		4	NEW YORK			S	IEEE	2010	ZHOU, LING/L-9126-2019	LI, GH (REPRINT AUTHOR), JIYUAN POWER SUPPLY BUREAU, JIYUAN, PEOPLES R CHINA.	ENERGY & FUELS; ENGINEERING	ASIA-PACIFIC POWER AND ENERGY ENGINEERING CONFERENCE
LI WX;WANG XY	LI WEI-XUAN;WANG XIN-YI	SMART GRID; SMART METER; AMR		ABAD RAMIREZ ANDREA, P ISPLC 2007, P538;LI LI, P 2008 IEEE, P92;LIN YU-FENG, 2009, P 2009 POWERSYSTEM T, V12;LIU HU-LU, 2009, J CHONGQING IND TRAD, V01;PARK BS, 2002, IEEE/PES TRANSMISSION AND DISTRIBUTION CONFERENCE AND EXHIBITION 2002: ASIA PACIFIC, VOLS 1-3, CONFERENCE PROCEEDINGS, P18, DOI 10.1109/TDC.2002.1178253;TAN ZHI-QIANG, 2009, ELECT MEASUREMENT IN, V1;XU JIN-YU, 2009, P 2009 GLOB EL C…	THIS PAPER DESCRIBES THE AUTOMATIC METER READING SYSTEM-AMR'S BASIC STRUCTURE, SYSTEM FEATURES, APPLICATIONS AND VARIETY OF COMMUNICATION FORMS. IT ALSO DESIGN A KIND'S OF AMR BASE ON GPRS NETWORK IN 2 PARTS: HARDWARE AND SOFTWARE. AT LAST, IT HAS A OUTLOOK OF THE APPLICATION OF SMART METER IN SMART GRID.					978-1-4244-4813-5		[LI WEI-XUAN; WANG XIN-YI] WUHAN UNIV TECHNOL, SCH MECH & ELECT ENGN, WUHAN, HUBEI, PEOPLES R CHINA.;	CHENGDU, PEOPLES R CHINA	ASIA-PACIFIC POWER AND ENERGY ENGINEERING CONFERENCE (APPEEC)	MAR 28-31, 2010	2019-11-14		PROCEEDINGS PAPER			WXYEVA@163.COM					BH0SO	IEEE			ASIA-PAC POWER ENERG		ENGLISH	7			345 E 47TH ST, NEW YORK, NY 10017 USA		4	NEW YORK			S	IEEE	2010		LI, WX (REPRINT AUTHOR), WUHAN UNIV TECHNOL, SCH MECH & ELECT ENGN, WUHAN, HUBEI, PEOPLES R CHINA.	ENERGY & FUELS; ENGINEERING	ASIA-PACIFIC POWER AND ENERGY ENGINEERING CONFERENCE
LIANG D;ZHANG BH	LIANG DONG;ZHANG BAOHUI	POWERLINE CHANNEL MODEL; DIFFERENTIAL OFDM; BIT LOADING AND ENERGY;ALLOCATION; ADAPTIVE INTERLEAVING	VOLTAGE POWER-LINES	DOSTERT KLAUS M., JAP TOK P 1998 INT S;HOMEPLUG ALLIANCE, 2001, HOMEPLUG 1 0 SPEC;ISHIKAWA HIKARU, 2006, IEEE, P202;LIU HAITAO, 2003, J XIAN JIAOTONG U;TAO Z, 2007, IEEE T POWER DELIVER, V22, P142, DOI 10.1109/TPWRD.2006.881414;YANG XX, 2007, IEEE T POWER DELIVER, V22, P1446, DOI 10.1109/TPWRD.2007.900290;YANG XX, 2007, IEEE T POWER DELIVER, V22, P129, DOI 10.1109/TPWRD.2006.876697;ZHENG T, 2006,…	THE EMERGING SMART GRID SYSTEM REQUIRES HIGH SPEED COMMUNICATON TECHNOLOGY, AMONG ALL THE PROPOSED TECHNOLOGY, THE POWERLINE COMMUNICATION SOLUTION SEEMS TO BE MOST APPROPRIATE. THIS PAPER PRESENTS THE NOISE CHARACTERISTIC AND TRANSMITS CHARACTERISTIC OF THE POWER LINE CHANNEL AT FIRST, THEN ESTABLISH THE BASIC POWER LINE CHANNEL MODEL ACCORDING TO MESURED DATA. DESIGN A LOW-VOLTAGE POWER LINE CO…					978-1-4244-4813-5		[LIANG DONG] XI AN JIAO TONG UNIV, XIAN, PEOPLES R CHINA.; [ZHANG BAOHUI] XI AN JIAO TONG UNIV, DEPT ELECT ENGN, XIAN, PEOPLES R CHINA.;	CHENGDU, PEOPLES R CHINA	ASIA-PACIFIC POWER AND ENERGY ENGINEERING CONFERENCE (APPEEC)	MAR 28-31, 2010	2019-11-14		PROCEEDINGS PAPER			JXGD.LD@STU.XJTU.EDU.CN; BHZHANG@MAIL.XJTU.EDU.CN					BH0SO	IEEE			ASIA-PAC POWER ENERG		ENGLISH	9			345 E 47TH ST, NEW YORK, NY 10017 USA		4	NEW YORK			S	IEEE	2010		LIANG, D (REPRINT AUTHOR), XI AN JIAO TONG UNIV, XIAN, PEOPLES R CHINA.	ENERGY & FUELS; ENGINEERING	ASIA-PACIFIC POWER AND ENERGY ENGINEERING CONFERENCE
LIAO CL;WANG LF;WU Y	LIAO CHENG-LIN;WANG LI-FANG;WU YAN	SMART GRID; FLEXRAY; REAL-TIME COMMUNICATION SYSTEM; RELIABILITY		ALBERT A., 2003, P 9 INT CAN C ICC MU;[ANONYMOUS], 2005, FLEXRAY COMMUNICATIO;BROSTER IAN, PROBABILISTIC ANAL C;CHEN JIAN-MIN, 2008, EAST CHINA ELECTRIC POWER, V36, P37;SONG YEQIONG, ETFA03;TINDELL K, 1999, CONTROL ENG PRACT, V3, P1163;TRAIAN POP, 2006, ECRS06;ZHANG LIJUN, 2008, P AS PAC POW EN ENG;ZHOU YUE, 2006, CHINESE JOURNAL OF SCIENTIFIC INSTRUMENT, V27, P990	REAL-TIME COMMUNICATION SYSTEM IS WIDELY USED TO SMART GRID. THE REAL-TIME PERFORMANCE AND RELIABILITY ARE COMPARED BETWEEN CAN BUS AND FLEXRAY BUS IN THEORY. THEN A STEER-BY-WIRE SYSTEM EXPERIMENTAL PLATFORM, WHICH USING THE FLEXRAY BUS, IS BUILT TO VERIFY THE ANALYSIS RESULTS. THE TEST RESULTS SHOW THAT FLEXRAY BUS HAS STRONG REAL-TIME PERFORMANCE AND HIGH RELIABILITY AND ARE MORE SUITABLE FOR …					978-1-4244-4813-5		[LIAO CHENG-LIN; WANG LI-FANG; WU YAN] CHINESE ACAD SCI, INST ELECT ENGN, BEIJING, PEOPLES R CHINA.;	CHENGDU, PEOPLES R CHINA	ASIA-PACIFIC POWER AND ENERGY ENGINEERING CONFERENCE (APPEEC)	MAR 28-31, 2010	2019-11-14		PROCEEDINGS PAPER			LIAOCL@MAIL.IEE.AC.CN; WLF@MAIL.IEE.AC.CN; WUYAN@MAIL.IEE.AC.CN					BH0SO	IEEE			ASIA-PAC POWER ENERG		ENGLISH	9		WU, YAN/0000-0001-5185-9948	345 E 47TH ST, NEW YORK, NY 10017 USA		4	NEW YORK			S	IEEE	2010	WU, YAN/S-5456-2019	LIAO, CL (REPRINT AUTHOR), CHINESE ACAD SCI, INST ELECT ENGN, BEIJING, PEOPLES R CHINA.	ENERGY & FUELS; ENGINEERING	ASIA-PACIFIC POWER AND ENERGY ENGINEERING CONFERENCE
LIN RX;XING JL;YANG HG;CHEN WB	LIN, RUIXING;XING, JIALEI;YANG, HONGGENG;CHEN, WENBO	DISTRICT ELECTRICAL DISTRIBUTION NETWORK; ONE-LINE DIAGRAM; AUTOMATIC;LAYOUT; MODIFIED PARTICLE SWARM OPTIMIZATION; GRAPHICAL USER INTERFACE; SMART GRID		CHANG RI, 1993, P IEEE INT C NEUR NE, P103;KENNEDY J, 1995, 1995 IEEE INTERNATIONAL CONFERENCE ON NEURAL NETWORKS PROCEEDINGS, VOLS 1-6, P1942, DOI 10.1109/ICNN.1995.488968;ONG YS, 2000, IEE P-GENER TRANSM D, V147, P292, DOI 10.1049/IP-GTD:20000561;RATNAWEERA A, 2004, IEEE T EVOLUT COMPUT, V8, P240, DOI [10.1109/TEVC.2004.826071, 10.1109/TEVC.2004.826071];SHI Y., 1998, P IEEE INT C EV COMP, P69, …	A NOVEL METHOD OF INTELLIGENT AUTOMATIC LAYOUT OF ONE-LINE DIAGRAMS FOR DISTRICT ELECTRICAL DISTRIBUTION NETWORK IS PROPOSED IN THIS PAPER. INITIALLY, A SET OF AESTHETIC CRITERIA ("DISTRIBUTING OF SUBSTATION DIAGRAMS EVENLY IN THE FRAME\MINIMUM LINE\LIMITED CROSSINGS") HAVE BEEN INTRODUCED. FURTHER, A MODIFIED PARTICLE SWARM OPTIMIZATION ALGORITHM IS PRESENTED TO SEARCH THE BEST LAYOUT OF ONE-LIN…					978-1-4244-4813-5		[LIN, RUIXING; XING, JIALEI; YANG, HONGGENG] SICHUAN UNIV, SCH ELECT ENGN & INFORMAT, CHENGDU, PEOPLES R CHINA.; [CHEN, WENBO] STATE GRID Corporation of China, SUBSTAT OPERAT WORK AREA, NINGBO, ZHEJIANG, PEOPLES R CHINA.;	CHENGDU, PEOPLES R CHINA	ASIA-PACIFIC POWER AND ENERGY ENGINEERING CONFERENCE (APPEEC)	MAR 28-31, 2010	2019-11-14		PROCEEDINGS PAPER			LOVESCU@YEAH.NET; LXYNB2002@163.COM					BH0SO	IEEE			ASIA-PAC POWER ENERG		ENGLISH	7			345 E 47TH ST, NEW YORK, NY 10017 USA		4	NEW YORK			S	IEEE	2010		LIN, RX (REPRINT AUTHOR), SICHUAN UNIV, SCH ELECT ENGN & INFORMAT, CHENGDU, PEOPLES R CHINA.	ENERGY & FUELS; ENGINEERING	ASIA-PACIFIC POWER AND ENERGY ENGINEERING CONFERENCE
LIU XN;SHEN J;XIAO XY	LIU XU-NA;SHEN JIE;XIAO XIAN-YONG	SMART GRID; CUSTOMER FRIENDLY DISTRIBUTION SYSTEMS; CUSTOMER POTENTIAL;LOSSES; UNCERTAINTY		CHAN J Y, 2007, IEEE POW ENG SOC GEN, V6, P1;COLLIER SE, 2009, RUR ELEC P;GARVER LL, 1970, IEEE T POWER AP SYST, VPA89, P1688, DOI 10.1109/TPAS.1970.292825;HEINE P, 2002, IEEE T POWER SYST, V17, P290, DOI 10.1109/TPWRS.2002.1007895;JUAREZ EE, 2006, IEEE T POWER DELIVER, V21, P1493, DOI [10.1109/TPWRD.2005.860266, 10.1109/TPWRD.2006.860266];NATIONAL ENERGY TECHNOLOGY LABORATORY, 2007, SYST VIEW MO…	IN MODERN GRID, THE PROGRAMMING MODEL AND METHOD OF A CUSTOMER FRIENDLY DISTRIBUTION SYSTEM, A NEW CONCEPT, ARE PROPOSED IN THE PAPER. THE INFLUENCES OF CONSTRUCTION COST, OPERATING COST AND CUSTOMER LOSSES ETC ARE CONSIDERED ESPECIALLY THE CUSTOMER'S POTENTIAL LOSS CAUSED BY POWER SYSTEM DISTURBANCES WHICH IS EVALUATED BASED ON THE CUSTOMER SATISFACTION DEGREE. MAXIMUM ENTROPY AND FUZZY BASED ME…					978-1-4244-4813-5		[LIU XU-NA; XIAO XIAN-YONG] SICHUAN UNIV, COLL ELECT ENGN & INFORMAT TECHNOL, CHENGDU, PEOPLES R CHINA.; [SHEN JIE] CHINA THREE GORGES UNIV, COLL ELECT ENGN & INFORMAT TECHNOL, YICHANG, PEOPLES R CHINA.;	CHENGDU, PEOPLES R CHINA	ASIA-PACIFIC POWER AND ENERGY ENGINEERING CONFERENCE (APPEEC)	MAR 28-31, 2010	2019-11-14		PROCEEDINGS PAPER								BH0SO	IEEE			ASIA-PAC POWER ENERG		ENGLISH	11			345 E 47TH ST, NEW YORK, NY 10017 USA		4	NEW YORK			S	IEEE	2010		LIU, XN (REPRINT AUTHOR), SICHUAN UNIV, COLL ELECT ENGN & INFORMAT TECHNOL, CHENGDU, PEOPLES R CHINA.	ENERGY & FUELS; ENGINEERING	ASIA-PACIFIC POWER AND ENERGY ENGINEERING CONFERENCE
MA M;ZHAO DM;ZHANG X;LIU DR	MA, MIN;ZHAO, DONGMEI;ZHANG, XU;LIU, DONGRAN	FAULT DIAGNOSIS; EXPERT SYSTEM; ARTIFICIAL NEURAL NETWORK (ANN); ROUGH SET THEORY; DATA MINING TECHNIQUES	SECTION ESTIMATION; EXPERT-SYSTEM	CARDOSO G, 2004, IEEE T POWER DELIVER, V19, P1034, DOI 10.1109/TPWRD.2004.829911;DING JIAN, 2007, PROCEEDINGS OF THE CSEE, V27, P40;DU YI, 2004, POWER SYSTEM TECHNOLOGY, V28, P34;EL-SAYED MAH, 2000, P 5 INT C ADV POW SY, P54;FU LING, 2008, PROCEEDINGS OF THE CSEE, V28, P64;FU LING, 2008, PROCEEDINGS OF THE CSEE, V28, P68;FUKUI C, 1986, IEEE T POWER DELIVER, V1, P83, DOI 10.1109/TPWRD.1986.4308033…	FAULT DIAGNOSIS IS THE BASIC CONDITION FOR SMART GRID TO ACHIEVE THE SELF-HEALING FUNCTION, AND IT IS ALSO ONE OF THE IMPORTANT RESEARCH TOPICS OF THE INTELLIGENT DISPATCHING DECISION SUPPORT SYSTEM. ON THE BASIS OF ANALYZING ITS CONCEPT AND AIMING AT THE CURRENT STATUS OF CHINA'S STUDIES, THIS PAPER REVIEWED AND SUMMARIZED SEVERAL INTELLIGENT FAULT DIAGNOSIS METHODS, INCLUDING EXPERT SYSTEM, ART…					978-1-4244-4813-5		[MA, MIN; ZHAO, DONGMEI; ZHANG, XU; LIU, DONGRAN] NORTH CHINA ELECT POWER UNIV, SCH ELECT & ELECT ENGN, BEIJING, PEOPLES R CHINA.;	CHENGDU, PEOPLES R CHINA	ASIA-PACIFIC POWER AND ENERGY ENGINEERING CONFERENCE (APPEEC)	MAR 28-31, 2010	2019-11-14		PROCEEDINGS PAPER			TZNHM123@SINA.COM			CHANGE PROJECT FUNDING OF BEIJING MUNICIPAL COMMISSION OF EDUCATION	SUPPORTED BY CHANGE PROJECT FUNDING OF BEIJING MUNICIPAL COMMISSION OF EDUCATION	BH0SO	IEEE			ASIA-PAC POWER ENERG		ENGLISH	30			345 E 47TH ST, NEW YORK, NY 10017 USA		4	NEW YORK			S	IEEE	2010		MA, M (REPRINT AUTHOR), NORTH CHINA ELECT POWER UNIV, SCH ELECT & ELECT ENGN, BEIJING, PEOPLES R CHINA.	ENERGY & FUELS; ENGINEERING	ASIA-PACIFIC POWER AND ENERGY ENGINEERING CONFERENCE
MING Z;KUO T;NA L;QIU LQ	MING, ZENG;KUO, TIAN;NA, LI;QIU LIUQING	SMART GRID; TECHNICAL ECONOMY; ANALYSIS STRUCTURE		ARAI J, 2008, IEEE CIRC SYST MAG, V8, P52, DOI 10.1109/MCAS.2008.928420;CAVANAGH R., 2009, ELECT J, V22, P98;DOVI VG, 2009, J CLEAN PROD, V17, P889, DOI 10.1016/J.JCLEPRO.2009.02.001;FAN JY, 2009, IEEE POWER ENERGY M, V7, P63, DOI 10.1109/MPE.2008.931392;JANSSON P.M., 2008, ELECT J, V21, P9;KRAMPITZ IRIS, 2008, RENEWABLE ENERGY FOC, V9, P20;MILLER E, 2009, RENEWABLE ENERGY FOC, V10, P67, DOI DOI …	IN THE 21ST CENTURY, CHINA IS FACING THE OBJECTIVE REQUIREMENTS OF IMPROVING THE ENERGY STRUCTURE, PROTECTING THE ENVIRONMENT. THEREFORE IT IS NECESSARY TO DEVELOP SMART GRID. COMBINED WITH THE DEVELOPMENT AND MANAGEMENT SITUATION OF GRID IN CHINA, FRAMEWORK OF SMART GRID FOR FUTURE RESEARCH IS PROPOSED. THE KEY ISSUES TO BE RESOLVED AND FEASIBLE TECHNICAL PATH FOR THE CONSTRUCTION OF CHINESE STR…					978-1-4244-4813-5		[MING, ZENG; KUO, TIAN; NA, LI; QIU LIUQING] NORTH CHINA ELECT POWER UNIV, RES CTR ENERGY & ELECT ECON, BEIJING 102206, PEOPLES R CHINA.;	CHENGDU, PEOPLES R CHINA	ASIA-PACIFIC POWER AND ENERGY ENGINEERING CONFERENCE (APPEEC)	MAR 28-31, 2010	2019-11-14		PROCEEDINGS PAPER			TKHBDLDX2006@YAHOO.COM.CN; TKHBDLDX2006@YAHOO.COM.CN; TKHBDLDX2006@YAHOO.COM.CN; TKHBDLDX2006@YAHOO.COM.CN			NATIONAL SCIENCE FOUNDATION OF CHINA(NSFC)NATIONAL NATURAL SCIENCE FOUNDATION OF CHINA [70671041, 70771039]; BEIJING EDUCATION COMMISSION	PROJECT SUPPORTED BY NATIONAL SCIENCE FOUNDATION OF CHINA(NSFC)(70671041, 70771039); PROJECT SUPPORTED BY BEIJING EDUCATION COMMISSION COOPERATION.	BH0SO	IEEE			ASIA-PAC POWER ENERG		ENGLISH	8			345 E 47TH ST, NEW YORK, NY 10017 USA		4	NEW YORK			S	IEEE	2010		MING, Z (REPRINT AUTHOR), NORTH CHINA ELECT POWER UNIV, RES CTR ENERGY & ELECT ECON, BEIJING 102206, PEOPLES R CHINA.	ENERGY & FUELS; ENGINEERING	ASIA-PACIFIC POWER AND ENERGY ENGINEERING CONFERENCE
MING Z;KUO T;CHEN L;NA L	MING, ZENG;KUO, TIAN;CHEN, LI;NA, LI	SMART GRID; DISTRIBUTION NETWORK; DISTRIBUTED GENERATION (DG); CAPACITY;COMPENSATION		BAE IN-SU, 2004, IEEE T POWER SYSTEMS, V19, P46;BO LIU, 2008, T CHINA ELECTROTECHN, V23, P103;FOTUHI-FIRUZABAD M, 2005, IEEE PES TRANSM DIST;GU CHENG-HONG, 2007, JOURNAL OF SHANGHAI JIAOTONG UNIVERSITY, V41, P1896;JAMES A M, 2003, P IEEE PES TRANSM DI;LIU CHUANQUAN, 2007, AUTOMATION OF ELECTRIC POWER SYSTEMS, V31, P46;WANG CHENG-SHAN, 2006, AUTOMATION ELECT POW, V3, P38;YI XIN, 2006, POWER SYSTEM…	ONE OF THE CHARACTERISTICS OF SMART GRID IS THE LARGESCALE ACCESS OF DISTRIBUTED GENERATION TO DISTRIBUTION NETWORK, THUS ENCOURAGING DISTRIBUTED GENERATION INVESTMENTS IS OF GREAT SIGNIFICANCE TO THE CONSTRUCTION OF SMART GRID. A METHOD OF ECONOMIC COMPENSATION FOR INDEPENDENT DISTRIBUTED GENERATION INVESTMENT IN THE DISTRIBUTION NETWORK IS PRESENTED. FIRST OF ALL, THE RELIABILITY INCREMENTAL VA…					978-1-4244-4813-5		[MING, ZENG; KUO, TIAN; CHEN, LI; NA, LI] NORTH CHINA ELECT POWER UNIV, RES CTR ENERGY & ELECT ECON, BEIJING 102206, PEOPLES R CHINA.;	CHENGDU, PEOPLES R CHINA	ASIA-PACIFIC POWER AND ENERGY ENGINEERING CONFERENCE (APPEEC)	MAR 28-31, 2010	2019-11-14		PROCEEDINGS PAPER			TKHBDLDX2006@YAHOO.COM.CN; TKHBDLDX2006@YAHOO.COM.CN; TKHBDLDX2006@YAHOO.COM.CN; TKHBDLDX2006@YAHOO.COM.CN			NATIONAL SCIENCE FOUNDATION OF CHINA(NSFC)NATIONAL NATURAL SCIENCE FOUNDATION OF CHINA [70671041, 70771039]; BEIJING EDUCATION COMMISSION COOPERATION	PROJECT SUPPORTED BY NATIONAL SCIENCE FOUNDATION OF CHINA(NSFC)(70671041, 70771039); PROJECT SUPPORTED BY BEIJING EDUCATION COMMISSION COOPERATION.	BH0SO	IEEE			ASIA-PAC POWER ENERG		ENGLISH	8			345 E 47TH ST, NEW YORK, NY 10017 USA		5	NEW YORK			S	IEEE	2010		MING, Z (REPRINT AUTHOR), NORTH CHINA ELECT POWER UNIV, RES CTR ENERGY & ELECT ECON, BEIJING 102206, PEOPLES R CHINA.	ENERGY & FUELS; ENGINEERING	ASIA-PACIFIC POWER AND ENERGY ENGINEERING CONFERENCE
PAN R;LIU JY;WANG MK;LIU Y;HOU HF	PAN, RUI;LIU, JUNYONG;WANG, MINKUN;LIU, YING;HOU, HEFEI	ULTRA-REAL TIME; SHORT CIRCUIT CURRENT; ULTRA-SHORT TERM LOAD;FORECASTING; SMART GRID; INTELLIGENT DISPATCH; FAST SIMULATION AND;MODELING		DING QIAN, 2004, AUTOMATION ELECT POW, V22, P83;FAN ZHONG, 2005, ELECTRICPOWER SYSTEM, V29, P76;FENG ZHI-PENG, 2003, J VIBRATION MEASUREM, V23, P106;GU ZHI-HONG, 2006, ELECTRIC POWER, V39, P11;LIU BO, 2006, ADVANCED TECHNOLOGY OF ELECTRICAL ENGINEERING AND ENERGY, V25, P43;LIU JUN, 2007, T CHINA ELECTROTECHN, V28, P66;LU YI, 2006, ELECTRICPOWER SYSTEM, V30, P102;LUO QING-YUE, 2005, P CSEE, V25, P…	ON ACCOUNT OF THE NEED OF REAL-TIME MONITOR AND ALARM IN SMART GRID, A NEW APPROACH TO ULTRA-REAL TIME INTELLIGENT COMPUTATION OF SHORT CIRCUIT CURRENT IS PROPOSED. THE EXTRAPOLATION OF GRID STATE IS CONDUCTED BY ULTRA-SHORT TERM LOAD FORECASTING OF NODES, AND A SHORT CIRCUIT CURRENT IDENTIFICATION METHOD BASED ON GRNN IS ADOPTED TO CONDUCT THE SCAN THE SHORT CIRCUIT CURRENT LEVEL OF BUSES IN SHO…					978-1-4244-4813-5		[PAN, RUI; LIU, JUNYONG; WANG, MINKUN; LIU, YING; HOU, HEFEI] SICHUAN UNIV, SCH ELECT ENGN & INFORMAT, KEY LAB SMART GRID, CHENGDU, PEOPLES R CHINA.;	CHENGDU, PEOPLES R CHINA	ASIA-PACIFIC POWER AND ENERGY ENGINEERING CONFERENCE (APPEEC)	MAR 28-31, 2010	2019-11-14		PROCEEDINGS PAPER			PARIS1984@163.COM; SCDXLIU@EHDC.COM.CN			NATIONAL BASIC RESEARCH PROGRAM OF CHINA (973 PROGRAM)NATIONAL BASIC RESEARCH PROGRAM OF CHINA [2004CB 217905]	THE NATIONAL BASIC RESEARCH PROGRAM OF CHINA (973 PROGRAM) (2004CB 217905)	BH0SO	IEEE			ASIA-PAC POWER ENERG		ENGLISH	18			345 E 47TH ST, NEW YORK, NY 10017 USA		5	NEW YORK			S	IEEE	2010		PAN, R (REPRINT AUTHOR), SICHUAN UNIV, SCH ELECT ENGN & INFORMAT, KEY LAB SMART GRID, CHENGDU, PEOPLES R CHINA.	ENERGY & FUELS; ENGINEERING	ASIA-PACIFIC POWER AND ENERGY ENGINEERING CONFERENCE
SUN DQ;ZHENG JW;ZHANG T;ZHANG ZJ;LIU HT;ZHAO F;QIU ZJ	SUN, DE-QIANG;ZHENG, JUN-WEI;ZHANG, TAO;ZHANG, ZHONG-JIAN;LIU, HAI-TAO;ZHAO, FAN;QIU, ZHAO-JUN	LOW CARBON ECONOMY; SMART GRID; GLOBAL CLIMATE WARMING; CARBON EMISSIONS;REDUCTION; NEW ENERGY; SUSTAINABLE DEVELOPMENT		AMIN M, 2005, SO POWER SYSTEM TECH, V93, P861;CHEN SHU-YONG, 2009, POWER SYSTEM TECHNOLOGY, V33, P1;HE J. K., 2009, GREEN LEAF, V1, P46;KANG C. Q., 2009, GRID TECHNOLOGY, V33, P1;KANG CHONG-QING, 2009, POWER SYSTEM TECHNOLOGY, V33, P1;LIU H. B., 2009, CHINA PULP PAPER IND, V30, P10;XIE KAI, 2008, ELECTRIC POWER, V41, P19;YUAN W., 2008, STUDY SCI OUTLOOK DE	FROM A LOW-CARBON ECONOMY PERSPECTIVE, THIS PAPER DISCUSSES THE SIGNIFICANCE AND PROSPECTS OF THE DEVELOPMENT AND INTEGRATED USE OF SMART GRID AND THE NEW ENERGY. IT PROPOSES THAT, FOR CHINA TO DEVELOP A SMART GRID, AN OVERALL VIEW SHOULD BE ADOPTED TO ENHANCE THE COOPERATION BETWEEN THE PETROLEUM, THE COAL, THE ELECTRICITY AND OTHER ENERGY INDUSTRIES, RAISING THE PROPORTION OF NEW ENERGY IN THE …					978-1-4244-4813-5		[SUN, DE-QIANG; ZHANG, ZHONG-JIAN] CHINESE ACAD SCI, INST POLICY & MANAGEMENT, CTR ENERGY & ENVIRONM POLICY RES, BEIJING 100190, PEOPLES R CHINA.; [ZHENG, JUN-WEI] CHINESE ACAD SCI, NATL SCI LIB, LANZHOU BRANCH, LANZHOU 730000, PEOPLES R CHINA.; [ZHANG, TAO] CHINA PETR ENGN QINGHAI CO, DUNHUANG 736202, GANSU, PEOPLES R CHINA.; [LIU, HAI-TAO; ZHAO, FAN] RES INST PETR EXPLORAT & DEV, BEIJING 100083…	CHENGDU, PEOPLES R CHINA	ASIA-PACIFIC POWER AND ENERGY ENGINEERING CONFERENCE (APPEEC)	MAR 28-31, 2010	2019-11-14		PROCEEDINGS PAPER			SDQ@CASIPM.AC.CN			NATIONAL NATURAL SCIENCE FOUNDATION OF CHINANATIONAL NATURAL SCIENCE FOUNDATION OF CHINA [70825001]	SUPPORT FROM THE NATIONAL NATURAL SCIENCE FOUNDATION OF CHINA UNDER GRANT NO. 70825001 IS ACKNOWLEDGED.	BH0SO	IEEE			ASIA-PAC POWER ENERG		ENGLISH	8			345 E 47TH ST, NEW YORK, NY 10017 USA		4	NEW YORK			S	IEEE	2010		SUN, DQ (REPRINT AUTHOR), CHINESE ACAD SCI, INST POLICY & MANAGEMENT, CTR ENERGY & ENVIRONM POLICY RES, BEIJING 100190, PEOPLES R CHINA.	ENERGY & FUELS; ENGINEERING	ASIA-PACIFIC POWER AND ENERGY ENGINEERING CONFERENCE
SUN ZW;MA YN;SUN FJ;WANG YR	SUN ZHONGWEI;MA YANING;SUN FENGJIE;WANG YIRONG	SMART GRID; ETHERNET PASSIVE OPTICAL NETWORK (EPON); ADVANCED;DISTRIBUTION OPERATION (ADO); ADVANCED METERING INFRASTRUCTURE (AMI); COMMUNICATION SYSTEM; ACCESS CONTROL		[ANONYMOUS], 2004, 8023AH IEEE;BASSETT D., 1988, IEEE TUTORIAL PUBL;CLEVELAND F., 2007, IEEE POW ENG SOC GEN;CREERY AA, 2007, IEEE IND APPL MAG, V13, P49, DOI 10.1109/MIA.2007.4283509;DAWSON R., 2006, P AISW NETSEC WORKSH;DOE OFFICE OF ELECTRICITY DELIVERY AND ENERGY RELIABILITY, 2005, SUMM CONTR SYST SEC;DZUNG D, 2005, P IEEE, V93, P1152, DOI 10.1109/JPROC.2005.849714;ERICSSON GN, 2007, IEEE T P…	IN ELECTRICAL POWER INDUSTRY, THE OBJECTIVES OF SMART-GRID DEVELOPMENT CAN TECHNICALLY REACH THROUGH THE ADVANCED METERING INFRASTRUCTURE (AMI), ADVANCED DISTRIBUTION OPERATION (ADO), ADVANCED TRANSMISSION OPERATION (ATO) AND ADVANCED ASSET MANAGEMENT (AAM). THIS PAPER ADDRESSES THE SECURITY ISSUES THAT ARISE IN THE COMMUNICATION SYSTEMS OF AMI AND ADO USING ETHERNET PASSIVE OPTICAL NETWORKS (EPO…					978-1-4244-4813-5		[SUN ZHONGWEI; MA YANING; SUN FENGJIE] NORTH CHINA ELECT POWER UNIV, SCH ELECT & ELECT ENGN, BEIJING, PEOPLES R CHINA.; [WANG YIRONG] STATE GRID INFORMAT & TELECOMMUN CO, BEIJING, PEOPLES R CHINA.;	CHENGDU, PEOPLES R CHINA	ASIA-PACIFIC POWER AND ENERGY ENGINEERING CONFERENCE (APPEEC)	MAR 28-31, 2010	2019-11-14		PROCEEDINGS PAPER			ZWSUN@NCEPU.EDU.CN			ICT EPON	THE AUTHORS WOULD LIKE TO THANK THE MEMBERS WHO HAD PARTICIPATED IN STATE GRID INFORMATION AND TELECOMMUNICATION CO. ICT EPON RESEARCH PROJECT FOR THEIR SUPPORT AND ADVICE.	BH0SO	IEEE			ASIA-PAC POWER ENERG		ENGLISH	18			345 E 47TH ST, NEW YORK, NY 10017 USA		4	NEW YORK			S	IEEE	2010		SUN, ZW (REPRINT AUTHOR), NORTH CHINA ELECT POWER UNIV, SCH ELECT & ELECT ENGN, BEIJING, PEOPLES R CHINA.	ENERGY & FUELS; ENGINEERING	ASIA-PACIFIC POWER AND ENERGY ENGINEERING CONFERENCE
TANG GQ;ZHUO Y;WU JQ;YU YG;HU FH	TANG, GUANGQIANG;ZHUO, YUE;WU, JIANQIANG;YU, YIGANG;HU, FEIHUANG	SMART GRID; POWER MONITORING DEVICE; ENERGY MANAGEMENT SYSTEM (EMS); PEER-TO-PEER; FIRMWARE UPDATE		[ANONYMOUS], 1997, EN MAN SYST PRACT GU;[ANONYMOUS], 2008, POWER MONITORING DEV;BAWA MAYANK, 2003, PEER TO PEER RES STA;KARGER DAVID R., 2003, LCSTR911 MIT;NAOR MONI, 2006, NOVEL ARCHITECTURES;SAIRAMESH JAKKA, 2003, 3 INT C PEER TO PEER;TRIANTAFILLOU PETER, P 2003 CIDR C	THE INTELLIGENT ELECTRIC DEVICES AND CORRESPONDING DATA MANAGEMENT SYSTEM PLAY VERY IMPORTANT ROLES IN THE SMART GRID WITH HIGHER REQUIREMENTS ON THE INTELLIGENCE. IN THIS ARTICLE A NEW SMART POWER MONITORING DEVICE WITH HIGHER INTELLIGENCE IS INTRODUCED. VIA PEER-TO-PEER COMMUNICATION, THE DEVICE CAN BE AUTOMATICALLY DISCOVERED BY OTHERS AND OBTAIN TARGET LARGE BATCH DATA RAPIDLY. BASED ON IT, A…					978-1-4244-4813-5		[TANG, GUANGQIANG; ZHUO, YUE; WU, JIANQIANG; YU, YIGANG; HU, FEIHUANG] SIEMENS LTD, CORP TECHNOL, SHANGHAI, PEOPLES R CHINA.;	CHENGDU, PEOPLES R CHINA	ASIA-PACIFIC POWER AND ENERGY ENGINEERING CONFERENCE (APPEEC)	MAR 28-31, 2010	2019-11-14		PROCEEDINGS PAPER			GUANGQIANG.TANG@SIEMENS.COM					BH0SO	IEEE			ASIA-PAC POWER ENERG		ENGLISH	7			345 E 47TH ST, NEW YORK, NY 10017 USA		4	NEW YORK			S	IEEE	2010		TANG, GQ (REPRINT AUTHOR), SIEMENS LTD, CORP TECHNOL, SHANGHAI, PEOPLES R CHINA.	ENERGY & FUELS; ENGINEERING	ASIA-PACIFIC POWER AND ENERGY ENGINEERING CONFERENCE
WEI CB	WEI, CHENGBING	SMART GRID; DISTRIBUTED GENERATION (DG); DEMAND MANAGEMENT		CARRERAS, 2009, IEEE T SYSTEMS MAC A;DOURSAT R., 2008, P 5 EUR C COMPL SYST;DRESSLER F., 2007, SELF ORG SENSOR ACTO;HIGGINS N, 2008, P IEEE C SYST MACH C;KARNOUSKOS S., 2007, KIVS 2007 C 26 FEB 2;KARNOUSKOS S., 2008, 10 INT C COMP MOD SI;KOK K., 2009, CIRED 20 INT C UNPUB;ULIERU M., 2009, P IEEE C DIG EC	SMART GRID IS A RELATIVELY NEW TERM THAT REFERS TO THE APPLICATION OF INFORMATION TECHNOLOGY TO POWER SYSTEMS. DUE TO THE COMPLEXITY OF SUCH SYSTEMS, THE POSSIBILITIES HAVE YET TO BE CLEARLY DEFINED. IN THIS PAPER, IT GIVES THE STRUCTURE OF THE SMART GRID AND SUMMARIZES FIVE FEATURES FOR THE SMART GRID SUCH AS SELF-HEALING, INTERACTIVE, OPTIMIZATION, COMPATIBILITY, INTEGRATION AND THE DIFFERENCES…					978-1-4244-4813-5		[WEI, CHENGBING] QINGDAO UNIV, DEPT ELECT ENGN, QINGDAO, PEOPLES R CHINA.;	CHENGDU, PEOPLES R CHINA	ASIA-PACIFIC POWER AND ENERGY ENGINEERING CONFERENCE (APPEEC)	MAR 28-31, 2010	2019-11-14		PROCEEDINGS PAPER			CHENGBINGWEI@QDU.EDU.CN					BH0SO	IEEE			ASIA-PAC POWER ENERG		ENGLISH	8			345 E 47TH ST, NEW YORK, NY 10017 USA		4	NEW YORK			S	IEEE	2010		WEI, CB (REPRINT AUTHOR), QINGDAO UNIV, DEPT ELECT ENGN, QINGDAO, PEOPLES R CHINA.	ENERGY & FUELS; ENGINEERING	ASIA-PACIFIC POWER AND ENERGY ENGINEERING CONFERENCE
WEI XW;QIU XY;XU J;LI XY	WEI XIWEN;QIU XIAOYAN;XU JIAN;LI XINGYUAN	SMART GRID; WIND FARM INTEGRATION; REACTIVE POWER OPTIMIZATION; GENETIC ALGORITHM; LOGARITHMIC BARRIER FUNCTION		BAKIRTZIS AG, 2002, IEEE T POWER SYST, V17, P229, DOI 10.1109/TPWRS.2002.1007886;BENSHUAI HAN, 2009, SHANDONG ELECT POWER, V3, P11;CHEN HAI-YAN, 2008, PROCEEDINGS OF THE CSEE, V28, P40;FEIJOO AE, 2000, IEEE T POWER SYST, V15, P110, DOI 10.1109/59.852108;LEI YA-ZHOU, 2001, PROCEEDINGS OF THE CSEE, V21, P25;MASTERS CL, 2000, IEE P-GENER TRANSM D, V147, P207, DOI 10.1049/IP-GTD:20000410;MING ZHOU, 1…	WITH THE ACCELERATION OF SMART GRID CONSTRUCTION, DISTRIBUTED GENERATION (DG) INTEGRATION TECHNOLOGY NEEDS TO BE DEVELOPED URGENTLY. REACTIVE POWER OPTIMIZATION INCLUDING WIND-FARM IS STUDIED, AND THE VARIABILITY AND INTERMITTENCY OF WIND SPEED IS CONSIDERED IN THIS PAPER. THE MULTI-OBJECTIVE REACTIVE POWER OPTIMIZATION MODEL INCLUDING NETWORK LOSS, AVERAGE DEVIATION OF VOLTAGE AND STABILITY MARG…					978-1-4244-4813-5		[WEI XIWEN; QIU XIAOYAN; XU JIAN; LI XINGYUAN] SICHUAN UNIV, SCH ELECT ENGN & INFORMAT, CHENGDU, PEOPLES R CHINA.;	CHENGDU, PEOPLES R CHINA	ASIA-PACIFIC POWER AND ENERGY ENGINEERING CONFERENCE (APPEEC)	MAR 28-31, 2010	2019-11-14		PROCEEDINGS PAPER			WXWWXW000@126.COM; CD_QXY@SINA.COM			FOUNDATION OF MINISTRY OF EDUCATION OF CHINAMINISTRY OF EDUCATION, CHINA [20070610109]; NATIONAL KEY TECHNOLOGIES R & D PROGRAM OF CHINA [JS20080113506594]	PROJECT SUPPORTED BY A GRANT FROM THE PH.D. PROGRAMS FOUNDATION OF MINISTRY OF EDUCATION OF CHINA (NO. 20070610109), NATIONAL KEY TECHNOLOGIES R & D PROGRAM OF CHINA (NO. JS20080113506594).	BH0SO	IEEE			ASIA-PAC POWER ENERG		ENGLISH	18			345 E 47TH ST, NEW YORK, NY 10017 USA		4	NEW YORK			S	IEEE	2010		WEI, XW (REPRINT AUTHOR), SICHUAN UNIV, SCH ELECT ENGN & INFORMAT, CHENGDU, PEOPLES R CHINA.	ENERGY & FUELS; ENGINEERING	ASIA-PACIFIC POWER AND ENERGY ENGINEERING CONFERENCE
XIA LL;QIU XY;WEI XW;LI XY	XIA LILI;QIU XIAOYAN;WEI XIWEN;LI XINGYUAN	SMART GRID; DISTRIBUTION GENERATION; SITING AND SIZING; ADAPTIVE GENETIC;ALGORITHM		BORGES C L T, 2003, P IEEE POW TECH C BO;BORGES CARMEN L. T., 2006, ELECT POWER ENERGY S, P413;CELLI G, 2001, PICA 2001: 22ND IEEE POWER ENGINEERING SOCIETY INTERNATIONAL CONFERENCE ON POWER INDUSTRY COMPUTER APPLICATIONS, P81, DOI 10.1109/PICA.2001.932323;CHEN SHU-YONG, 2009, POWER SYSTEM TECHNOLOGY, V33, P1;DUAN Y. Q., 1998, P EPSA, V10, P39;GRIFFIN T., 2000, P 33 HAW INT C SYST, P1446;LIANG CA…	SMART GRID WILL BE A NEW WAY TO THE DEVELOPMENT OF THE POWER NETWORK. IN THE DEVELOPMENT OF SMART GRID, HOW TO INTEGRATE THE RENEWABLE ENERGY AND THE DISTRIBUTED GENERATION (DG) SAFELY AND RELIABLY IS A PROBLEM URGENT TO BE SOLVED. SITING AND SIZING OF DG PLANNING IN SMART GRID CONSTRUCTION ARE RESEARCHED IN THIS PAPER. A MULTI-OBJECTIVE OPTIMAL MODEL IS ESTABLISHED AND NORMALIZED IN THE DG NUMBE…					978-1-4244-4813-5		[XIA LILI; QIU XIAOYAN; WEI XIWEN; LI XINGYUAN] SICHUAN UNIV, SCH ELECT ENGN & INFORMAT, CHENGDU, PEOPLES R CHINA.;	CHENGDU, PEOPLES R CHINA	ASIA-PACIFIC POWER AND ENERGY ENGINEERING CONFERENCE (APPEEC)	MAR 28-31, 2010	2019-11-14		PROCEEDINGS PAPER			QQXYZ118@163.COM			PH.D. PROGRAMS FOUNDATION OF MINISTRY OF EDUCATION OF CHINAMINISTRY OF EDUCATION, CHINA [20070610109]; NATIONAL KEY TECHNOLOGIES R&D PROGRAM OF CHINA [JS20080113506594]	PROJECT SUPPORTED BY A GRANT FROM THE PH.D. PROGRAMS FOUNDATION OF MINISTRY OF EDUCATION OF CHINA (NO. 20070610109), NATIONAL KEY TECHNOLOGIES R&D PROGRAM OF CHINA (NO. JS20080113506594).	BH0SO	IEEE			ASIA-PAC POWER ENERG		ENGLISH	16			345 E 47TH ST, NEW YORK, NY 10017 USA		4	NEW YORK			S	IEEE	2010		XIA, LL (REPRINT AUTHOR), SICHUAN UNIV, SCH ELECT ENGN & INFORMAT, CHENGDU, PEOPLES R CHINA.	ENERGY & FUELS; ENGINEERING	ASIA-PACIFIC POWER AND ENERGY ENGINEERING CONFERENCE
XU ZC;LI XM	XU ZHICHAO;LI XIAOMING	SMART GRID; COMMUNICATION NETWORK; IEC60780-5-104; TCP/IP; INFORMATION SECURITY		AI CHAO, 2007, ELECT COMPONENT DEVI, P75;[ANONYMOUS], IEC6087053;[ANONYMOUS], IEC6087051;[ANONYMOUS], IEC6087055;[ANONYMOUS], IEC6087052;[ANONYMOUS], 2007, SMART POWER GRID ALT;[ANONYMOUS], IEC608705104;[ANONYMOUS], IEC6087054;CAIRE R, 2002, 2002 IEEE POWER ENGINEERING SOCIETY SUMMER MEETING, VOLS 1-3, CONFERENCE PROCEEDINGS, P1423, DOI 10.1109/PESS.2002.1043620;CHAN WL, 1999, IEEE T POWER SYST, …	FACED WITH THE INCREASINGLY SEVERE PRESSURE ON RESOURCES AND ENVIRONMENT, POWER GRID INTELLECTUALIZATION IS AN IMPORTANT METHOD TO PROMOTE THE DEVELOPMENT OF RENEWABLE ENERGY SOURCES AS WELL AS ACHIEVE OPTIMAL ALLOCATION OF RESOURCES AND ENVIRONMENTAL PROTECTION. THIS PAPER PROPOSES THE STRUCTURE OF INTERCONNECTED COMMUNICATION SYSTEM AMONG SMART GRID AND VARIETIES OF NETWORKS. THE CORE OF THE ST…					978-1-4244-4813-5		[XU ZHICHAO; LI XIAOMING] WUHAN UNIV, SCH ELECT ENGN, WUHAN, PEOPLES R CHINA.;	CHENGDU, PEOPLES R CHINA	ASIA-PACIFIC POWER AND ENERGY ENGINEERING CONFERENCE (APPEEC)	MAR 28-31, 2010	2019-11-14		PROCEEDINGS PAPER			XZC1985119@163.COM; XMLI@WHU.EDU.CN					BH0SO	IEEE			ASIA-PAC POWER ENERG		ENGLISH	23			345 E 47TH ST, NEW YORK, NY 10017 USA		5	NEW YORK			S	IEEE	2010		XU, ZC (REPRINT AUTHOR), WUHAN UNIV, SCH ELECT ENGN, WUHAN, PEOPLES R CHINA.	ENERGY & FUELS; ENGINEERING	ASIA-PACIFIC POWER AND ENERGY ENGINEERING CONFERENCE
YANG HY;JIANG B;JIANG W;ZHANG JM;JIANG YX;LIU K	YANG HUAYUN;JIANG BO;JIANG WEI;ZHANG JIAMIN;JIANG YINXIA;LIU KUN	OPTICAL CURRENT TRANSDUCER; OPTICAL VOLTAGE TRANSDUCER; ALL-DIGITAL;ELECTRICAL METERING; IEC61850-9-2; DIGITAL SUBSTATION; SMART GRID		[ANONYMOUS], 2003, IEC6185092;GAO XIANG, 2006, POWER SYSTEM TECHNOLOGY, V30, P67;INSTRUMENT TRANSFORMER, 2000, 600448 IEC;LI YAN-SONG, 2005, PROCEEDINGS OF THE CSEE, V25, P21;REN YANMING, 2000, POWER SYSTEM AUTOMAT, V24, P62;WANG HUI-DONG, 2008, P C OPT FIB COMM NAT, P1, DOI DOI 10.1109/OFC.2008.4528127;XU DAKE, 2008, ELECT EQUIPMENT, V9, P12	THE COMMUNICATION PROTOCOL STRUCTURE OF DIGITAL SUBSTATION IN SMART GRID HAS CHANGED GREATLY, AND THE ELECTRICAL ENERGY METERING SYSTEM IS CHANGED GREATLY TOO. IN THIS PAPER, AN ALL-DIGITAL ELECTRICAL ENERGY METERING SYSTEM BASED ON PURE OPTICAL VOLTAGE TRANSDUCER (OVT) AND OPTICAL CURRENT TRANSDUCER (OCT) IS INTRODUCED. THE ADVANCED COMMUNICATION PROTOCOL IEC61850-9-2 IS ADOPTED IN THE ALL-DIGIT…					978-1-4244-4813-5		[YANG HUAYUN; JIANG BO; JIANG WEI; ZHANG JIAMIN; JIANG YINXIA; LIU KUN] SICHUAN ELECT POWER TEST & RES INST, ELECT POWER METERING CTR, CHENGDU, PEOPLES R CHINA.;	CHENGDU, PEOPLES R CHINA	ASIA-PACIFIC POWER AND ENERGY ENGINEERING CONFERENCE (APPEEC)	MAR 28-31, 2010	2019-11-14		PROCEEDINGS PAPER			YHY12485@126.COM					BH0SO	IEEE			ASIA-PAC POWER ENERG		ENGLISH	7			345 E 47TH ST, NEW YORK, NY 10017 USA		4	NEW YORK			S	IEEE	2010		YANG, HY (REPRINT AUTHOR), SICHUAN ELECT POWER TEST & RES INST, ELECT POWER METERING CTR, CHENGDU, PEOPLES R CHINA.	ENERGY & FUELS; ENGINEERING	ASIA-PACIFIC POWER AND ENERGY ENGINEERING CONFERENCE
YANG T;ZHANG ZD;LI A;WU JW;WEI M	YANG TING;ZHANG ZHIDONG;LI ANG;WU JIAOWEN;WEI MING	SMART GRID; IEC 61850; MULTIPROTOCOL LABEL SWITCHING; DIFFERENTIATED SERVICES; LABEL SWITCHED		APOSTOLOPOULOS GEORGE, 1999, THESIS;MARTINS LUCIA, LNCS, V5550, P195;MOHD A., 2008, IND EL 2008 ISIE 200, P1627, DOI DOI 10.1109/ISIE.2008.4676896;PARKS N, 2009, ENVIRON SCI TECHNOL, V43, P2999, DOI 10.1021/ES900771J;TOGUYENI AKA, 2009, 2009 EIGHTH INTERNATIONAL CONFERENCE ON NETWORKS, P202, DOI 10.1109/ICN.2009.79;WANG J, 2009, IEEE IND ELECTRON M, V3, P16, DOI 10.1109/MIE.2009.932583;XIAO X. P.…	WITH MODERN DIGITAL SUBSTATIONS ESTABLISHED, A GREAT NUMBER OF SECONDARY EQUIPMENTS ARE CONNECTED INTO THE SMART GRID. THE TYPES AND QUANTITIES OF TRAFFIC ARE EXPONENTIAL INCREASING IN THE ELECTRIC POWER COMMUNICATION NETWORKS. NEW ELECTRONIC TECHNIQUES, COMMUNICATION TECHNIQUES AND DIGITAL SIGNAL PROCESSING TECHNIQUES MUST BE EMPLOYED TO ACHIEVE THIS CHALLENGE. INTEGRATING MPLS AND DIFFSERV, THE…					978-1-4244-4813-5		[YANG TING; ZHANG ZHIDONG; LI ANG; WU JIAOWEN; WEI MING] TIANJIN UNIV, SCH ELECT ENGN & AUTOMAT, TIANJIN 300072, PEOPLES R CHINA.; [ZHANG ZHIDONG] TIANJIN ELECT POWER CORP, ELECT POWER COMMUN SUBSIDIARY CO, TIANJIN 300010, PEOPLES R CHINA.;	CHENGDU, PEOPLES R CHINA	ASIA-PACIFIC POWER AND ENERGY ENGINEERING CONFERENCE (APPEEC)	MAR 28-31, 2010	2019-11-14		PROCEEDINGS PAPER			YANGTING@TJU.EDU.CN; ZHIDONG.ZHANG@TEPCO.COM.CN			NATIONAL NATURAL SCIENCE FOUNDATION OF CHINANATIONAL NATURAL SCIENCE FOUNDATION OF CHINA [60702037]; NATIONAL POST-DOCTORAL SPECIAL SCIENCE FOUNDATION OF CHINA [20080121]; TIANJIN NATURAL SCIENCE FOUNDATION OF CHINA [09JCYBJC00800]	THIS WORK WAS SPONSORED BY THE NATIONAL NATURAL SCIENCE FOUNDATION OF CHINA NO. 60702037, NATIONAL POST-DOCTORAL SPECIAL SCIENCE FOUNDATION OF CHINA NO. 20080121 AND TIANJIN NATURAL SCIENCE FOUNDATION OF CHINA NO. 09JCYBJC00800. THE AUTHORS THANK THE COOPERATION FROM TIANJIN ELECTRIC POWER CORPORATION.	BH0SO	IEEE			ASIA-PAC POWER ENERG		ENGLISH	8			345 E 47TH ST, NEW YORK, NY 10017 USA		4	NEW YORK			S	IEEE	2010		ZHANG, ZD (REPRINT AUTHOR), TIANJIN UNIV, SCH ELECT ENGN & AUTOMAT, TIANJIN 300072, PEOPLES R CHINA.	ENERGY & FUELS; ENGINEERING	ASIA-PACIFIC POWER AND ENERGY ENGINEERING CONFERENCE
YANG T;ZHANG ZD;WU JW;LI A	YANG TING;ZHANG ZHIDONG;WU JIAOWEN;LI ANG	SMART GRID; ELECTRIC POWER COMMUNICATION NETWORK; SUBSTATION AUTOMATION;SYSTEM (SAS); IEC 61850; DIFFERENT SERVICE SYSTEM		[ANONYMOUS], 2003, 61850 IEC;IEC, 61850 IEC;MOMOH J.A., 2009, IEEE PES POW SYST C, P1, DOI DOI 10.1109/PSCE.2009.4840074;NICHOLS K., RFC2474 DEFINITION D;OVERBYE T.J., 2009, 2009 IEEE PES POW SY, P1;SEBUKTEKIN I., 2007, DIFFSERV QOS OLSR MA, P394;SONG LI, 2007, 2007 INTERNATIONAL CONFERENCE ON MICROWAVE AND MILLIMETER WAVE TECHNOLOGY, P559;SRINIVASA PRASANNA G N, 2009, 2009 IEEE INTERNATIONAL SYM…	IEC 61850 PROVIDES THE COMMUNICATION MODEL AND A SET OF UNIFIED INTERFACE FOR SUBSTATION AUTOMATION SYSTEM (SAS) IN SMART GRID. USING THE DIFFSERV MODERN IN IPV6 PROTOCOLS TO SUIT THE IEC 61850 UNITY DIGITAL INTERFACE, THE PAPER PRESENTS A NOVEL METHOD TO IMPLEMENT THE QOS GUARANTEE SYSTEM OF METROPOLITAN AREA ELECTRIC POWER COMMUNICATION NETWORK. DIFFERENT KINDS OF REAL-TIME DATA IN SAS ARE AGGR…					978-1-4244-4813-5		[YANG TING; ZHANG ZHIDONG; WU JIAOWEN; LI ANG] TIANJIN UNIV, SCH ELECT ENGN & AUTOMAT, TIANJIN 300072, PEOPLES R CHINA.; [ZHANG ZHIDONG] TIANJIN ELECT POWER CORP, ELECT POWER COMMUN SUBSIDIARY CO, TIANJIN 300010, PEOPLES R CHINA.;	CHENGDU, PEOPLES R CHINA	ASIA-PACIFIC POWER AND ENERGY ENGINEERING CONFERENCE (APPEEC)	MAR 28-31, 2010	2019-11-14		PROCEEDINGS PAPER			YANGTING@TJU.EDU.CN; ZHIDONG.ZHANG@TEPCO.COM.CN			NATIONAL NATURAL SCIENCE FOUNDATION OF CHINANATIONAL NATURAL SCIENCE FOUNDATION OF CHINA [60702037]; NATIONAL POST-DOCTORAL SPECIAL SCIENCE FOUNDATION OF CHINA [20080121]; SPECIALIZED RESEARCH FUND FOR THE DOCTORAL PROGRAM OF HIGHER EDUCATION OF CHINASPECIALIZED RESEARCH FUND FOR THE DOCTORAL PROGRAM OF HIGHER EDUCATION (SRFDP) [20070056129]	THIS WORK WAS SPONSORED BY THE NATIONAL NATURAL SCIENCE FOUNDATION OF CHINA NO. 60702037, NATIONAL POST-DOCTORAL SPECIAL SCIENCE FOUNDATION OF CHINA NO. 20080121 AND SPECIALIZED RESEARCH FUND FOR THE DOCTORAL PROGRAM OF HIGHER EDUCATION OF CHINA NO. 20070056129. THE AUTHORS THANK THE COOPERATION FROM TIANJIN ELECTRIC POWER CORPORATION.	BH0SO	IEEE			ASIA-PAC POWER ENERG		ENGLISH	11			345 E 47TH ST, NEW YORK, NY 10017 USA		4	NEW YORK			S	IEEE	2010		ZHANG, ZD (REPRINT AUTHOR), TIANJIN UNIV, SCH ELECT ENGN & AUTOMAT, TIANJIN 300072, PEOPLES R CHINA.	ENERGY & FUELS; ENGINEERING	ASIA-PACIFIC POWER AND ENERGY ENGINEERING CONFERENCE
YAO JY;LIU JY;HE M;HU C	YAO, JUNYU;LIU, JUNYONG;HE, MAI;HU, CAN	DEMAND RESPONSE (DR); TIME DELAY; USER CLASSIFICATION; ELASTICITY MATRIX; FCM;CLUSTERING; SENSITIVITY		DANIEL SK, 2000, IEEE T POWER SYST, V15, P612;DAVID AK, 1993, IEEE T POWER SYST, V8, P44, DOI 10.1109/59.221247;DING WEI, 2005, AUTOMATION OF ELECTRIC POWER SYSTEMS, V29, P10;DUAN DENG-WEI, 2005, AUTOMATION OF ELECTRIC POWER SYSTEMS, V29, P8;JU PING, 2006, AUTOMATION OF ELECTRIC POWER SYSTEMS, V30, P6;LI HUI, 2004, POWER SYSTEM TECHNOLOGY, V28, P1;LI PEI-QIANG, 2005, PROCEEDINGS OF THE CSEE, V25,…	IT IS POINTED OUT THE CONCEPT OF TIME DELAY OF PRICE RESPONSE AND THE MATHEMATICAL MODEL BASED ON PRICE ELASTICITY MATRIX OF DEMAND. THE CONCEPT AND MATHEMATICAL MODEL ARE USED TO STUDY THE STEADY STATE OF TIME DELAY OF RESPONSE AND THE TIME-DELAY INDEX IS QUANTIFIED. COMBINED BY DEMAND ELASTICITY OF RESPONSE, A LARGE AMOUNT OF USERS ARE ANALYZED IN DEMAND RESPONSE, BY FCM CLUSTERING METHOD, TO C…					978-1-4244-4813-5		[YAO, JUNYU; LIU, JUNYONG; HE, MAI] SICHUAN UNIV, KEY LAB SMART GRID, SCH ELECT ENGN & INFORMAT, CHENGDU, PEOPLES R CHINA.; [HU, CAN] SICHUAN ELECT POWER TEST & RES INST, CHENGDU, PEOPLES R CHINA.;	CHENGDU, PEOPLES R CHINA	ASIA-PACIFIC POWER AND ENERGY ENGINEERING CONFERENCE (APPEEC)	MAR 28-31, 2010	2019-11-14		PROCEEDINGS PAPER			YYJJYY@FOXMAIL.COM			NATIONAL NATURAL SCIENCE FOUNDATION OF CHINANATIONAL NATURAL SCIENCE FOUNDATION OF CHINA [50977059]; NATIONAL BASIC RESEARCH PROGRAM OF CHINA (973 PROGRAM)NATIONAL BASIC RESEARCH PROGRAM OF CHINA [2004CB217905]	THE NATIONAL NATURAL SCIENCE FOUNDATION OF CHINA (NO. 50977059) THE NATIONAL BASIC RESEARCH PROGRAM OF CHINA (973 PROGRAM) (2004CB217905).	BH0SO	IEEE			ASIA-PAC POWER ENERG		ENGLISH	12			345 E 47TH ST, NEW YORK, NY 10017 USA		5	NEW YORK			S	IEEE	2010		YAO, JY (REPRINT AUTHOR), SICHUAN UNIV, KEY LAB SMART GRID, SCH ELECT ENGN & INFORMAT, CHENGDU, PEOPLES R CHINA.	ENERGY & FUELS; ENGINEERING	ASIA-PACIFIC POWER AND ENERGY ENGINEERING CONFERENCE
ZENG M;YAN F;HUANG LX;JIANG DW	ZENG MING;YAN FAN;HUANG LIXIN;JIANG DANWEI	RENEWABLE ENERGY; ORDERLY INTEGRATION; INTELLIGENT DISPATCHING; SMART GRID		ARAI J, 2008, IEEE CIRC SYST MAG, V8, P52, DOI 10.1109/MCAS.2008.928420;CAVANAGH R., 2009, ELECT J, V22, P98;COLL-MAYOR DEBORA, 2009, ENERG POLICY, V35, P2453;CORUM LYN, 2009, RENEWABLE ENERGY FOC, V10, P42;CORUM LYN, 2009, RENEWABLE ENERGY FOC, V10, P40;DOVI VG, 2009, J CLEAN PROD, V17, P889, DOI 10.1016/J.JCLEPRO.2009.02.001;HLEDIK R, 2009, ELECT J, V22, P29, DOI DOI 10.1016/J.TEJ.2009.03.001;J…	IN THIS PAPER, WE CONSTRUCT A FRAMEWORK OF THE MANAGEMENT AND OPERATION MECHANISM OF RENEWABLE ENERGY ORDERLY COMBINED TO THE GRID, CONSIDERING RENEWABLE ENERGY'S FUTURE DEVELOPMENT TREND AND SMART GRID'S FUTURE DEVELOPMENT NEEDS IN CHINA. ON THIS BASIS, PROPOSE THE KEY TECHNICAL PROBLEMS OF RENEWABLE ENERGY ORDERLY COMBINED TO THE GRID, INCLUDING POWER PREDICTION, SYSTEM SAFETY ANALYSIS, LARGE-S…					978-1-4244-4813-5		[ZENG MING; YAN FAN; HUANG LIXIN; JIANG DANWEI] NORTH CHINA ELECT POWER UNIV, RES CTR ENERGY & ELECT ECON, BEIJING 102206, PEOPLES R CHINA.;	CHENGDU, PEOPLES R CHINA	ASIA-PACIFIC POWER AND ENERGY ENGINEERING CONFERENCE (APPEEC)	MAR 28-31, 2010	2019-11-14		PROCEEDINGS PAPER			TKHBDLDX2006@YAHOO.COM.CN; TKHBDLDX2006@YAHOO.COM.CN; TKHBDLDX2006@YAHOO.COM.CN; TKHBDLDX2006@YAHOO.COM.CN			NATIONAL SCIENCE FOUNDATION OF CHINA(NSFC)NATIONAL NATURAL SCIENCE FOUNDATION OF CHINA [70671041]	PROJECT SUPPORTED BY NATIONAL SCIENCE FOUNDATION OF CHINA(NSFC)(70671041)	BH0SO	IEEE			ASIA-PAC POWER ENERG		ENGLISH	12			345 E 47TH ST, NEW YORK, NY 10017 USA		4	NEW YORK			S	IEEE	2010		ZENG, M (REPRINT AUTHOR), NORTH CHINA ELECT POWER UNIV, RES CTR ENERGY & ELECT ECON, BEIJING 102206, PEOPLES R CHINA.	ENERGY & FUELS; ENGINEERING	ASIA-PACIFIC POWER AND ENERGY ENGINEERING CONFERENCE
ZHANG JC;CHEN ZY;YANG XH;CHEN K;LI K	ZHANG, JINGCHAO;CHEN, ZHUOYA;YANG, XIAOHUI;CHEN, KAI;LI, KUI	SMART GRID; ADVANCED METERING INFRASTRUCTURE (AMI); CUSTOMER'S DATA;ACQUISITION SYSTEM; CONSUMER'S ENERGY STORAGE DEVICES		BENNETT C., 2008, EN 2030 C;CHEN SHU-YONG, 2009, POWER SYSTEM TECHNOLOGY, V33, P1;EUROPEAN COMMISSION, 2008, EUR TECHN PLATF SMAR;FEDERAL ENERGY REGULATORY COMMISSION, 2009, ASS DEM RESP ADV MET;HART D, 2008, POW EN SOC GEN M CON;HASSE PAUL, 2005, EPRI J, P17;KANG B, 2009, NATURE, V458, P190, DOI 10.1038/NATURE07853;ULUSKI R. W., 2008, POW EN SOC GEN M CON;VOJDANI A., 2008, POWER ENERGY MAGAZIN, …	THE SMART GRID IS THE FUTURE DIRECTION OF MODERN POWER GRID. AS AN IMPORTANT COMPONENT OF SMART GRID, ADVANCED METERING INFRASTRUCTURE ( AMI) WILL TRIGGER DEEP CHANGES IN FUTURE POWER SYSTEM. IN THE PAPER, THE DEFINITION, FUNCTION AND SOME CLOSELY RELATED TO AMI, SUCH AS ELECTRICITY PRICING MECHANISM, RENEWABLE SOURCES OF ENERGY GENERATION, CONSUMER'S ENERGY STORAGE DEVICES, USERS' DATA ACQUISITI…					978-1-4244-4813-5		[ZHANG, JINGCHAO; CHEN, ZHUOYA; YANG, XIAOHUI] HENAN ELECT POWER RES INST, ZHENGZHOU, PEOPLES R CHINA.; [CHEN, KAI; LI, KUI] HENAN ELECT POWER CORP, ZHENGZHOU, PEOPLES R CHINA.;	CHENGDU, PEOPLES R CHINA	ASIA-PACIFIC POWER AND ENERGY ENGINEERING CONFERENCE (APPEEC)	MAR 28-31, 2010	2019-11-14		PROCEEDINGS PAPER			ZEPCZJC@163.COM; KANE_OK@SINA.COM					BH0SO	IEEE			ASIA-PAC POWER ENERG		ENGLISH	13			345 E 47TH ST, NEW YORK, NY 10017 USA		4	NEW YORK			S	IEEE	2010		ZHANG, JC (REPRINT AUTHOR), HENAN ELECT POWER RES INST, ZHENGZHOU, PEOPLES R CHINA.	ENERGY & FUELS; ENGINEERING	ASIA-PACIFIC POWER AND ENERGY ENGINEERING CONFERENCE
ZHANG L;GE MH;BI XL;CHEN SD	ZHANG, LIANG;GE, MINHUI;BI, XIAOLIANG;CHEN, SHUDONG	SERVICE-ORIENTED ARCHITECTURE (SOA); WEB SERVICE; BUSINESS PROCESS;MANAGEMENT (BPM); WORKFLOW		ALONSO G, P 21 INT C DAT ENG T;RAO J, 2003, P 1 INT C WEB SERV I, P3;SMITH H, 2003, BUSINESS PROCESS MAN, P1	THE ISSUE OF DIFFICULT INTEROPERATIONS AMONG EXISTING POWER SYSTEMS CAUSE BY THEIR HETEROGENEOUS HARDWARE PLATFORM, DEVELOPED LANGUAGE AND SUPPORTED COMMUNICATION PROTOCOLS HAS HAMPERED THE DEVELOPMENT OF POWER DISPATCING BUSINESS, WHICH IS ONE OF MOST IMPORTANT PART OF SMART GRID. A FLEXIBLE, SCALABLE AND RELIABLE ARCHITECTURE IS REQUIRED TO BE DESIGNED AIMING AT DEVELOPING NEW FUNCTIONALITIES T…					978-1-4244-4813-5		[ZHANG, LIANG; GE, MINHUI; BI, XIAOLIANG] EAST CHINA GRID CO, EAST CHINA POWER DISPATCHING CTR, SHANGHAI, PEOPLES R CHINA.; [CHEN, SHUDONG] EINDHOVEN UNIV TECHNOL, DEPT MATH & COMP SCI, EINDHOVEN, NETHERLANDS.;	CHENGDU, PEOPLES R CHINA	ASIA-PACIFIC POWER AND ENERGY ENGINEERING CONFERENCE (APPEEC)	MAR 28-31, 2010	2019-11-14		PROCEEDINGS PAPER			ZHANG_LIANG@EC.SP.COM.CN; GE_MH@EC.SP.COM.CN; BI_XL@EC.SP.COM.CN; SHUDONG.CHEN@TUE.NL					BH0SO	IEEE			ASIA-PAC POWER ENERG		ENGLISH	3			345 E 47TH ST, NEW YORK, NY 10017 USA		4	NEW YORK			S	IEEE	2010		ZHANG, L (REPRINT AUTHOR), EAST CHINA GRID CO, EAST CHINA POWER DISPATCHING CTR, SHANGHAI, PEOPLES R CHINA.	ENERGY & FUELS; ENGINEERING	ASIA-PACIFIC POWER AND ENERGY ENGINEERING CONFERENCE
ZHANG XD;LU JM;SUN H;MA XC	ZHANG XUDONG;LU JIANMING;SUN HAO;MA XIANGCHUN	ORDERLY CONSUMPTION; DEMAND-SIDE RESPONSE; INTELLIGENT SYSTEM; SMART GRID		ASMUS P., 2006, ELECT J, V19, P52;DEBORA COLL-MAYOR, 2007, ENERG POLICY, V35, P2453;GELLINGS C. W., 2004, ELECT J, V17, P70, DOI DOI 10.1016/J.TEJ.2003.11.010;GOLD STEVE, 2009, NETWORK SECURITY, V2009, P9, DOI 10.1016/S1353-4858(09)70063-7;HLEDIK R, 2009, ELECT J, V22, P29, DOI DOI 10.1016/J.TEJ.2009.03.001;HOUSEMAN D., 2005, REFOCUS, V6, P50;JUN WANG, 2006, IEEE IND ELECTRON M, V3, P16;LEVY R, 2…	UNDER THE CIRCUMSTANCES OF CHINA'S SMART GRID CONSTRUCTION, THIS PAPER DESIGNS AN INTELLIGENT MANAGEMENT SYSTEM BASED ON THE OBJECTIVE OF ORDERLY CONSUMPTION AND DEMAND-SIDE MANAGEMENT. THE BASIC PRINCIPLES OF THE SYSTEM ARE SHOWN AND HARDWARE STRUCTURE IS DESCRIBED. THEN, THE MAIN FUNCTIONS OF THE INTELLIGENT SYSTEM ARE SUGGESTED, INCLUDING DATA COLLECTION, LOAD ANALYSIS, INTELLIGENT DEMAND MANA…					978-1-4244-4813-5		[ZHANG XUDONG; LU JIANMING; SUN HAO; MA XIANGCHUN] NORTH CHINA ELECT POWER UNIV, RES CTR ENERGY & ELECT ECON, BEIJING 102206, PEOPLES R CHINA.;	CHENGDU, PEOPLES R CHINA	ASIA-PACIFIC POWER AND ENERGY ENGINEERING CONFERENCE (APPEEC)	MAR 28-31, 2010	2019-11-14		PROCEEDINGS PAPER			TKHBDLDX2006@YAHOO.COM.CN; TKHBDLDX2006@YAHOO.COM.CN; TKHBDLDX2006@YAHOO.COM.CN; TKHBDLDX2006@YAHOO.COM.CN			NATIONAL SCIENCE FOUNDATION OF CHINA(NSFCNATIONAL NATURAL SCIENCE FOUNDATION OF CHINA [70671041]	PROJECT SUPPORTED BY NATIONAL SCIENCE FOUNDATION OF CHINA(NSFC)(70671041)	BH0SO	IEEE			ASIA-PAC POWER ENERG		ENGLISH	10			345 E 47TH ST, NEW YORK, NY 10017 USA		4	NEW YORK			S	IEEE	2010		ZHANG, XD (REPRINT AUTHOR), NORTH CHINA ELECT POWER UNIV, RES CTR ENERGY & ELECT ECON, BEIJING 102206, PEOPLES R CHINA.	ENERGY & FUELS; ENGINEERING	ASIA-PACIFIC POWER AND ENERGY ENGINEERING CONFERENCE
LU ZL;SO E	LU ZULIANG;SO, EDDY	PROPOSALS; VEHICLE DYNAMICS; PROGRAMMABLE CONTROL; IMPEDANCE; FREQUENCY; SMART GRID; VOLTAGE; CIRCUIT TESTING; ELECTROMAGNETIC COMPATIBILITY; AMBIENT INTELLIGENCE		*EIA, 1999, EIA7092A;LU LZ, 2010, DISCUSSION EVALUATIO, V47, P1;*NAT STAND, 2006, 2017722006 GB Z	SEVERAL PROPOSED METHODS FOR VERIFYING THE PERFORMANCE SPECIFICATIONS OF CERTAIN FUNCTIONS FOR POWER LINE COMMUNICATIONS AND DYNAMIC MEASUREMENTS OF SMART METERS IN DISTRIBUTION POWER LINE NETWORKS ARE DISCUSSED. THESE FUNCTIONS MUST MEET THE PERFORMANCE REQUIREMENTS OF ADVANCED METERING INFRASTRUCTURE (AMI) FOR APPLICATIONS IN A SMART GRID SYSTEM.					978-1-4244-6794-5	271	[LU ZULIANG] NIM, BEIJING, PEOPLES R CHINA.; [SO, EDDY] NRC, OTTAWA, ON, CANADA.;	DAEJEON, SOUTH KOREA	2010 CONFERENCE ON PRECISION ELECTROMAGNETIC MEASUREMENTS	JUN 13-18, 2010	2019-11-14	10.1109/CPEM.2010.5544816	PROCEEDINGS PAPER			LUZL@NIM.AC.CN	+				BTO48	IEEE			2010 CONFERENCE ON PRECISION ELECTROMAGNETIC MEASUREMENTS CPEM		ENGLISH	3			345 E 47TH ST, NEW YORK, NY 10017 USA		2	NEW YORK			B	IEEE	2010		LU, ZL (REPRINT AUTHOR), NIM, BEIJING, PEOPLES R CHINA.	ENGINEERING; INSTRUMENTS & INSTRUMENTATION
YANG GH;LI VOK	YANG, GUANG-HUA;LI, VICTOR O. K.	MEDICAL SERVICES; CONTROL SYSTEMS; MONITORING; POWER DEMAND; LOGIC GATES; WIRELESS SENSOR NETWORK (WSN); HOME APPLIANCES		[ANONYMOUS], 2007, HARN POW DEM ISOS RT;BELL M., 2008, SERVICE ORIENTED MOD, P3;IEEE STD 802.15.4-2006, 2006, 8021542006 IEEE;KATO K, 1992, IEEE T POWER SYST, V7, P820, DOI 10.1109/59.141791;LI V. O.K., 2009, 1 INT C UB FUT NETW;NIST, 2010, NIST FRAM ROADM SMAR;WOOD AJ, 1996, POWER GENERATION OPE;ZHAO Z., 2009, 4 ACM INT WORKSH WIR;ZIGBEE ALLIANCE, 2007, 075367R01ZB;ZIGBEE ALLIANCE, 2006, ZIGBEE …	IN THIS WORK, WE STUDY THE ENERGY MANAGEMENT SYSTEM (EMS) IN THE CUSTOMER DOMAIN OF THE SMART GRID. WE DISCUSS THE DESIRED FEATURES AND DESIGN ISSUES, HIGHLIGHT THE CHARACTERISTICS AND IDENTIFY THE CHALLENGES. TO ADDRESS THE CHALLENGES, WE PROPOSE THE INNOVATIVE FRAMEWORK OF PERVASIVE SERVICE-ORIENTED NETWORKS (PERSON). THE CORE IDEA IS TO UTILIZE A HETEROGENEOUS NETWORK AS THE INFORMATION INFRAS…					978-1-4244-6512-5	1	[YANG, GUANG-HUA; LI, VICTOR O.; K.;] UNIV HONG KONG, DEPT ELECT & ELECT ENGN, HONG KONG, HONG KONG, PEOPLES R CHINA.;	NATL INST SCI & TECHNOL, GAITHERSBURG, MD	1ST IEEE INTERNATIONAL CONFERENCE ON SMART GRID COMMUNICATIONS (SMARTGRIDCOMM)	OCT 04-06, 2010	2019-11-14	10.1109/SMARTGRID.2010.5622001	PROCEEDINGS PAPER			GHYANG@EEE.HKU.HK; VLI@EEE.HKU.HK	6				BJT41	IEEE	NATL INST SCI & TECHNOL		INT CONF SMART GRID		ENGLISH	11	GREEN PUBLISHED		345 E 47TH ST, NEW YORK, NY 10017 USA		6	NEW YORK			S	IEEE	2010	YANG, GUANGHUA/C-1774-2009	YANG, GH (REPRINT AUTHOR), UNIV HONG KONG, DEPT ELECT & ELECT ENGN, POKFULAM RD, HONG KONG, HONG KONG, PEOPLES R CHINA.	COMPUTER SCIENCE; ENGINEERING; TELECOMMUNICATIONS	INTERNATIONAL CONFERENCE ON SMART GRID COMMUNICATIONS
HUNG KS;LEE WK;LI VOK;LUI KS;PONG PWT;WONG KKY;YANG GH;ZHONG J	HUNG, K. S.;LEE, W. K.;LI, V. O. K.;LUI, K. S.;PONG, P. W. T.;WONG, K. K. Y.;YANG, G. H.;ZHONG, J.	RELAYS; SUBSTATION; DELAY; POWER TRANSMISSION LINES; TEMPERATURE SENSORS; WIRELESS COMMUNICATION		[ANONYMOUS], 2005, 802112005 IEEE;[ANONYMOUS], 2008, 80211Y2008 IEEE;CHEN J., 2006, IEEE INT PERF COMP C;ERICSSON G. N., 2004, T POWER DELIVERY, V19;ERICSSON G. N., 2002, T POWER DELIVERY, V17;GUMBO S., 2008, 3 INT C BROADB COMM;GUNGOR V. C., IEEE T IND IN PRESS;GUNGOR VC, 2006, COMPUT NETW, V50, P877, DOI 10.1016/J.COMNET.2006.01.005;GUTIERREZ J. A., 2007, IND APPL MAG, V13, P17;HUANG Q., 2009, …	THE TRANSMISSION OF ENERGY IS MONITORED IN THE SMART GRID THROUGH DEPLOYING SENSORS IN ALL THE COMPONENTS, INCLUDING THE OVERHEAD TRANSMISSION LINES. THERE ARE MANY POLES/TOWERS SUPPORTING A LONG OVERHEAD TRANSMISSION LINE. NATURALLY, SENSORS ARE DEPLOYED ON THE LOCATION CLOSE TO THE POLES/TOWERS ON EACH SPAN. DUE TO THE LIMITED TRANSMISSION RANGE OF THE WIRELESS TRANSCEIVER MODULE OF A SENSOR, R…					978-1-4244-6512-5	309	[HUNG, K.; S.;; LEE, W.; K.;; LI, V.; O.; K.;; LUI, K.; S.;; PONG, P.; W.; T.;; WONG, K.; K.; Y.;; YANG, G.; H.;; ZHONG, J.;] UNIV HONG KONG, DEPT ELECT & ELECT ENGN, HONG KONG, HONG KONG, PEOPLES R CHINA.;	NATL INST SCI & TECHNOL, GAITHERSBURG, MD	1ST IEEE INTERNATIONAL CONFERENCE ON SMART GRID COMMUNICATIONS (SMARTGRIDCOMM)	OCT 04-06, 2010	2019-11-14	10.1109/SMARTGRID.2010.5622059	PROCEEDINGS PAPER				314				BJT41	IEEE	NATL INST SCI & TECHNOL		INT CONF SMART GRID		ENGLISH	26	GREEN PUBLISHED		345 E 47TH ST, NEW YORK, NY 10017 USA		6	NEW YORK			S	IEEE	2010	YANG, GUANGHUA/C-1774-2009	HUNG, KS (REPRINT AUTHOR), UNIV HONG KONG, DEPT ELECT & ELECT ENGN, POKFULAM RD, HONG KONG, HONG KONG, PEOPLES R CHINA.	COMPUTER SCIENCE; ENGINEERING; TELECOMMUNICATIONS	INTERNATIONAL CONFERENCE ON SMART GRID COMMUNICATIONS
SO HKH;KWOK SHM;LAM EY;LUI KS	SO, HAYDEN K. -H.;KWOK, SAMMY H. M.;LAM, EDMUND Y.;LUI, KING-SHAN	PAIRING COMPUTATION; CRYPTOSYSTEMS		BARRETO PSLM, 2007, DESIGN CODE CRYPTOGR, V42, P239, DOI 10.1007/S10623-006-9033-6;BARRETO PSLM, 2002, LECT NOTES COMPUT SC, V2442, P354;BONEH D., 2001, ADVANCES IN CRYPTOLOGY - CRTPTO 2001. 21ST ANNUAL INTERNATIONAL CRYPTOLOGY CONFERENCE, PROCEEDINGS (LECTURE NOTES IN COMPUTER SCIENCE VOL.2139), P213;CLEVELAND F. M., 2008, P IEEE POW EN SOC GE, P1, DOI [10.1109/PES.2008.4596535, DOI 10.1109/PES.…	THE SUCCESS OF FUTURE INTELLIGENT POWER DELIVER AND TRANSMISSION SYSTEMS ACROSS THE GLOBE RELIES CRITICALLY ON THE AVAILABILITY OF A FAST, SCALABLE, AND MOST IMPORTANTLY SECURE COMMUNICATION INFRASTRUCTURE BETWEEN THE ENERGY PRODUCERS AND CONSUMERS. ONE MAJOR OBSTACLE TO ENSURE SECURE COMMUNICATION AMONG VARIOUS PARTIES IN A SMART GRID NETWORK HINGES ON THE TECHNICAL AND IMPLEMENTATION DIFFICULTI…					978-1-4244-6512-5	321	[SO, HAYDEN K.; -H.;; KWOK, SAMMY H.; M.;; LAM, EDMUND Y.;; LUI, KING-SHAN] UNIV HONG KONG, DEPT ELECT & ELECT ENGN, HONG KONG, HONG KONG, PEOPLES R CHINA.;	NATL INST SCI & TECHNOL, GAITHERSBURG, MD	1ST IEEE INTERNATIONAL CONFERENCE ON SMART GRID COMMUNICATIONS (SMARTGRIDCOMM)	OCT 04-06, 2010	2019-11-14		PROCEEDINGS PAPER			HSO@EEE.HKU.HK; SAMKWO@HKUSUA.HKU.HK; ELAM@EEE.HKU.HK; KSLUI@EEE.HKU.HK	326				BJT41	IEEE	NATL INST SCI & TECHNOL		INT CONF SMART GRID		ENGLISH	12	GREEN PUBLISHED	SO, HAYDEN KWOK HAY/0000-0002-6514-0237; LAM, EDMUND/0000-0001-6268-950X	345 E 47TH ST, NEW YORK, NY 10017 USA		6	NEW YORK			S	IEEE	2010	SO, HAYDEN KWOK HAY/C-1585-2009; LAM, EDMUND/C-1853-2009	SO, HKH (REPRINT AUTHOR), UNIV HONG KONG, DEPT ELECT & ELECT ENGN, POKFULAM RD, HONG KONG, HONG KONG, PEOPLES R CHINA.	COMPUTER SCIENCE; ENGINEERING; TELECOMMUNICATIONS	INTERNATIONAL CONFERENCE ON SMART GRID COMMUNICATIONS
SUN W;YUAN XJ;WANG JP;HAN D;ZHANG CW	SUN, WEI;YUAN, XIAOJING;WANG, JIANPING;HAN, DONG;ZHANG, CHONGWEI	DELAY; QUALITY OF SERVICE; MONITORING; POWER DISTRIBUTION; SMART GRID; WIRELESS SENSOR NETWORK (WSN); PROTOCOLS		[ANONYMOUS], 2009, IEEE T VEHICALAR TEC, V58, P473;[ANONYMOUS], 2005, 80216E IEEE;[ANONYMOUS], 2009, NIST SMART IN PRESS;[ANONYMOUS], 2003, 802154 IEEE;BIALEK J. W., 2004, CAMBRIDGE WORKING PA;GUNGOR V. C., 2010, IEEE T IND ELECTRON, P1;HUANG YK, 2009, IEEE T WIREL COMMUN, V8, P5601, DOI 10.1109/TWC.2009.081485;*IEEE, 2005, 80211E IEEE;KIM TO, 2008, COMMUNICATIONS LETT, V12, P238, DOI DOI 10.1109…	IN ORDER TO REALIZE THE SMART GRID VISION, IT IS NECESSARY TO HAVE GUARANTEED QUALITY OF SERVICE (QOS) FOR THE COMMUNICATION AND NETWORKING TECHNOLOGY USED IN VARIOUS STAGES OF THE SMART GRID, RANGING FROM POWER GENERATION, TRANSMISSION, DISTRIBUTION, TO THE CUSTOMER APPLICATIONS. THE LOW COST WIRELESS PROTOCOLS SUCH AS ZIGBEE (USING IEEE 802.15.4 DEFINED PHYSICAL AND MAC LAYER) AND BLUETOOTH (IE…					978-1-4244-6512-5	373	[SUN, WEI; WANG, JIANPING; ZHANG, CHONGWEI] HEFEI UNIV TECHNOL, SCH ELECT ENGN & AUTOMAT, HEFEI 230009, PEOPLES R CHINA.;	NATL INST SCI & TECHNOL, GAITHERSBURG, MD	1ST IEEE INTERNATIONAL CONFERENCE ON SMART GRID COMMUNICATIONS (SMARTGRIDCOMM)	OCT 04-06, 2010	2019-11-14	10.1109/SMARTGRID.2010.5622072	PROCEEDINGS PAPER			SW8207@GMAIL.COM; XYUAN@CENTRAL.UH.EDU; DONNY@CS.UH.EDU	378				BJT41	IEEE	NATL INST SCI & TECHNOL		INT CONF SMART GRID		ENGLISH	19			345 E 47TH ST, NEW YORK, NY 10017 USA		6	NEW YORK			S	IEEE	2010		SUN, W (REPRINT AUTHOR), HEFEI UNIV TECHNOL, SCH ELECT ENGN & AUTOMAT, HEFEI 230009, PEOPLES R CHINA.	COMPUTER SCIENCE; ENGINEERING; TELECOMMUNICATIONS	INTERNATIONAL CONFERENCE ON SMART GRID COMMUNICATIONS
SUN Q;WU JZ;ZHANG YB;JENKINS N;EKANAYAKE J	SUN, QIANG;WU, JIANZHONG;ZHANG, YIBIN;JENKINS, NICK;EKANAYAKE, JANAKA	SMART GRID; POWER SYSTEM; RENEWABLE GENERATION; DISTRIBUTED GENERATION (DG); DEMAND RESPONSE (DR)		DEPARTMENT OF ENERGY AND CLIMATE CHANGE, 2009, UK LOW CARB TRANS PL;ELECTRICITY NETWORK STRATEGY GROUP, 2009, OUR EL TRANSM NETW V;ELECTRICITY NETWORKS STRATEGY GROUP, 2009, SMART GRID VIS;ELECTRICITY NETWORKS STRATEGY GROUP, 2010, SMART GRID ROUT;NATIONAL GRID, 2010, NAT EL TRANSM SYST 7;REDPOINT ENERGY LIMITED ENERGY STRATEGIES LIMITED, 2007, DYN GB EL GEN INV;STATE GRID CORPORATION OF CHINA, 2…	THE CURRENT STATUS OF THE DEVELOPMENT OF SMART GRIDS IN THE UK AND CHINA WAS REVIEWED. THE DEFINITIONS, POLICY AND TECHNICAL DRIVERS, TECHNOLOGY COMPOSITION, INCENTIVE MECHANISMS AND INDUSTRY ACTORS OF SMART GRIDS ARE DISCUSSED AND CONTRASTED. THE COMPARISON SHOWS CONSIDERABLE DIVERGENCE IN THE EMPHASIS PLACED ON DIFFERENT ASPECTS OF SMART GRIDS BETWEEN THE TWO COUNTRIES. IN PARTICULAR THE UK EMP…					978-1-4244-8510-9		[SUN, QIANG; ZHANG, YIBIN] STATE GRID Corporation of China, DEPT SMART GRID RES, BEIJING, PEOPLES R CHINA.; [WU, JIANZHONG; JENKINS, NICK; EKANAYAKE, JANAKA] CARDIFF UNIV, SCH ENGN, INST ENERGY, CARDIFF, S GLAM, WALES.;	GOTHENBURG, SWEDEN	IEEE-PES CONFERENCE ON INNOVATIVE SMART GRID TECHNOLOGIES EUROPE (ISGT EUROPE)	OCT 11-13, 2010	2019-11-14		PROCEEDINGS PAPER			SUNQIANG@SGERI.SGCC.COM.CN; WUJ5@CF.AC.UK; ZHANGYIBIN@SGERI.SGCC.COM.CN; JENKINSN6@CF.AC.UK; EKENAYAKEJ@CF.AC.UK			NATIONAL NATURAL SCIENCE FOUNDATION OF CHINANATIONAL NATURAL SCIENCE FOUNDATION OF CHINA [50877052, 5050701]	THIS WORK WAS SUPPORTED IN PART BY THE NATIONAL NATURAL SCIENCE FOUNDATION OF CHINA (GRANT NUMBER: 50877052 AND 5050701).	BI2RS	IEEE			IEEE PES INNOV SMART		ENGLISH	11			345 E 47TH ST, NEW YORK, NY 10017 USA		6	NEW YORK			S	IEEE	2010		SUN, Q (REPRINT AUTHOR), STATE GRID ENERGY RES INST, DEPT SMART GRID RES, BEIJING, PEOPLES R CHINA.	ENERGY & FUELS; ENGINEERING	IEEE PES INNOVATIVE SMART GRID TECHNOLOGIES CONFERENCE EUROPE
LUO M;ZHOU ZC;LI HC;LUO Y	LUO, MIN;ZHOU, ZUOCHUN;LI, HUACHUN;LUO, YAN	INTELLIGENT CONTROL; OPTIC-FIBER; POWER CABLE; SENSORS; SMART GRID; TELECONTROL; TELEDATA; TELEMATIC; TELEMONITOR; TUNNEL		CHEN JF, 2004, HIGH VOLTAGE ENG, V30, P77;LIU H, 2008, HIGH VOLTAGE ENG, V34, P142;LIU YING, 2005, HIGH VOLTAGE ENGINEERING, V31, P52;LUO JH, P 2005 IEEE EL INS C, P26;LUO JH, 2009, 2009 IEEE ELECTRICAL INSULATION CONFERENCE, P439;LUO JUNHUA, 2007, HIGH VOLTAGE ENGINEERING, V33, P169;STATE GRID CORP. OF CHINA, 2009, STAT AN 2008 POW CAB;ZHANG WX, 2008, HIGH VOLTAGE ENG, V34, P78;ZHOU ZC, 2008, P …	IN CHINA, THE LENGTH OF POWER CABLE TUNNEL EXCEEDS 13,500 KM AND MORE THAN 80% OF POWER CABLE LINES RATED VOLTAGE FROM 110 KV UP TO 500 KV WERE INSTALLED IN THE TUNNEL. RESEARCH AND DEVELOPMENT OF THE SMART TELEMONITOR SYSTEM FOR CONTROLLING AND MANAGING POWER CABLE TUNNEL IN REAL TIME IS EMERGENCY AND NECESSARY BECAUSE THE HV AND EHV CABLE LINES ARE SO IMPORTANT FOR MAIN POWER NETWORK. THE SMART…					978-1-4244-6547-7		[LUO, MIN] HUAZHONG UNIV SCI & TECHNOL, WUHAN 430074, PEOPLES R CHINA.; [ZHOU, ZUOCHUN; LI, HUACHUN] BEIJING ELECT POWER CORP, BEIJING 100031, PEOPLES R CHINA.; [LUO, YAN] WLT TECHNOL CO LTD, WUHAN 430070, PEOPLES R CHINA.;	NEW ORLEANS, LA	2010 IEEE PES TRANSMISSION AND DISTRIBUTION CONFERENCE AND EXPOSITION -SMART SOLUTIONS FOR A CHANGING WORLD	APR 19-22, 2010	2019-11-14		PROCEEDINGS PAPER			MINALUO@GMAIL.COM; ZHOUZUOCHUN@SOHU.COM; LHC92@126.COM; WLTTEC@WLTTEC.COM					BTO59	IEEE			2010 IEEE PES TRANSMISSION AND DISTRIBUTION CONFERENCE AND EXPOSITION: SMART SOLUTIONS FOR A CHANGING WORLD		ENGLISH	9			345 E 47TH ST, NEW YORK, NY 10017 USA		5	NEW YORK			B	IEEE	2010		LUO, M (REPRINT AUTHOR), HUAZHONG UNIV SCI & TECHNOL, WUHAN 430074, PEOPLES R CHINA.	ENERGY & FUELS; ENGINEERING
GE YM	GE YU-MIN	SMART GRID; MORPHOLOGY; EDGE DETECTION; IMAGE QUALITY; FILTER NOISE		CUI YI, IMAGE PROCESSING ANA;JINF EN-BO, 2010, LOW VOLTAGE APPARATU, P14;LI X, 2009, POWER SYSTEM PROTECT, V37, P1;RAN YAN-ZHONG, 2007, J HENAN U SCI TECHNO, V28, P40;SERRA J., 1982, IMAGE ANAL MATH MORP;WNAG YA-MIN, 2007, ARTIF INTELL, V23, P391;YU YIXIN, 2009, POWER SYSTEM CLEAN E, V1, P7	IN THE CONSTRUCTION OF INTELLIGENT SUBSTATION SYSTEM, IN THIS PAPER, METHOD BASED ON MORPHOLOGY IS PUT FORWARD TO DETECT IMAGE EDGE.IT CAN NOT ONLY FILTER NOISE EFFECTIVELY BUT ALSO KEEP THE ORIGINAL DETAILS. THE PAPER AT LAST GIVES THE CONCLUSION. THAT THE FITTEST WAY SHOULD BE CHOSEN WHEN DETECTING EDGE OF SMART GRID IMAGE.			TAN, HH		978-1-4244-9674-7	18	[GE YU-MIN] NORTH CHINA ELECT POWER UNIV, SCH ELECT ENGN, BAODING, PEOPLES R CHINA.;	HANOI, VIETNAM	INTERNATIONAL CONFERENCE ON COMMUNICATION AND VEHICULAR TECHNOLOGY (ICCVT 2010)	DEC 30-31, 2010	2019-11-14		PROCEEDINGS PAPER			GEYUMIN0505@SOHU.COM	20				BG9SE				2010 INTERNATIONAL CONFERENCE ON COMMUNICATION AND VEHICULAR TECHNOLOGY (ICCVT 2010), VOL II		ENGLISH	7			345 E 47TH ST, NEW YORK, NY 10017 USA		3	NEW YORK			B	IEEE	2010		GE, YM (REPRINT AUTHOR), NORTH CHINA ELECT POWER UNIV, SCH ELECT ENGN, BAODING, PEOPLES R CHINA.	ENGINEERING; TELECOMMUNICATIONS; TRANSPORTATION
CHENG XR;NI YD;WANG Y	CHENG, XIAORONG;NI, YANGDAN;WANG, YING	DYNAMIC RISK ASSESSMENT; SMART GRID; DATA FUSION; NEURAL NETWORK; RBFNN		[ANONYMOUS], 2007, P INT JOINT C NEUR N;BENINI M., 2008, COMPUT COMMUN, DOI [10.1016/J.COM.2008.07.001, DOI 10.1016/J.C0M.2008.07.001];HENNING R. R., 1999, PROCEEDINGS 22ND NATIONAL INFORMATION SYSTEMS SECURITY CONFERENCE, P97;JINWEN TIAN, 2006, RES APPL ARTIFICIAL	AS ELECTRIC NETWORK BEING INTELLIGENT, RISK ASSESSMENT OF POWER INFORMATION SYSTEM HAS FACED WITH A LOT OF HIDDEN DANGERS OF INFORMATION SECURITY. BASED ON DIVERSIFIED TOOLS FOR NETWORK SECURITY MANAGEMENT, THIS PAPER PROPOSES TO FUSES A VARIETY OF INFORMATION SOURCES AND THEN OUTPUT THE RESULTS OF CLASSIFICATION. THIS METHOD PROVIDES INFORMATION OF CREDIBLE THREAT AND VULNERABILITIES.			TAN, HH		978-1-4244-9674-7	285	[CHENG, XIAORONG; NI, YANGDAN; WANG, YING] NORTH CHINA ELECT POWER UNIV, SCH CONTROL & COMP ENGN, BAODING, PEOPLES R CHINA.;	HANOI, VIETNAM	INTERNATIONAL CONFERENCE ON COMMUNICATION AND VEHICULAR TECHNOLOGY (ICCVT 2010)	DEC 30-31, 2010	2019-11-14		PROCEEDINGS PAPER			CHENG3100@SOHU.COM; NIYANGDAN@126.COM	288				BG9SE				2010 INTERNATIONAL CONFERENCE ON COMMUNICATION AND VEHICULAR TECHNOLOGY (ICCVT 2010), VOL II		ENGLISH	4			345 E 47TH ST, NEW YORK, NY 10017 USA		4	NEW YORK			B	IEEE	2010		CHENG, XR (REPRINT AUTHOR), NORTH CHINA ELECT POWER UNIV, SCH CONTROL & COMP ENGN, BAODING, PEOPLES R CHINA.	ENGINEERING; TELECOMMUNICATIONS; TRANSPORTATION
CHENG XR;WANG Y;NI YD	CHENG, XIAORONG;WANG, YING;NI, YANGDAN	OSI; SMART GIRD; WIDE AREA MEASUREMENT SYSTEM; COMMUNICATION NETWORK; IP;OVER SDH; IP OVER WDM		HE JIANG, 2009, POWER SYSTEM TECHNOL;JIANG JIE, 2006, ANAL DESIGN WIDE ARE;JIANG YANGANG, 2004, P EPSA, P57;JIANG ZHENG, 2008, STUDY COMMUNICATION;JU PING, 2004, ELECTRIC POWER AUTOMATION EQUIPMENT, V24, P37;JU PING, WIDE AREA MEASUREMEN;PENG JING, 2009, POWER SYSTEM PR 0616, P62;TONG XIAOYANG, 2005, AUTONOMOUS DECENTRAL, V4, P59	WIDE AREA MEASUREMENT SYSTEM(WAMS) IS A FUNDAMENTAL PART OF SECURITY DEFENSE IN SMART GRID, AND THE COMMUNICATION SYSTEM OF WAMS IS AN IMPORTANT PART OF ELECTRIC POWER COMMUNICATION NETWORK. FOR A LARGE REGIONAL NETWORK IS CONCERNED, THE REAL-TIME DATA WHICH IS TRANSFERRED IN THE COMMUNICATION NETWORK OF WAMS WILL AFFECT THE SAFE OPERATION OF THE POWER GRID DIRECTLY. THEREFORE, WAMS RAISED HIGHER…			TAN, HH		978-1-4244-9674-7	293	[CHENG, XIAORONG; WANG, YING; NI, YANGDAN] NORTH CHINA ELECT POWER UNIV, SCH CONTROL & COMP ENGN, BAODING, PEOPLES R CHINA.;	HANOI, VIETNAM	INTERNATIONAL CONFERENCE ON COMMUNICATION AND VEHICULAR TECHNOLOGY (ICCVT 2010)	DEC 30-31, 2010	2019-11-14		PROCEEDINGS PAPER			CHENG3100@SOHU.COM; RJ051WANGYING@126.COM	296				BG9SE				2010 INTERNATIONAL CONFERENCE ON COMMUNICATION AND VEHICULAR TECHNOLOGY (ICCVT 2010), VOL II		ENGLISH	8			345 E 47TH ST, NEW YORK, NY 10017 USA		4	NEW YORK			B	IEEE	2010		CHENG, XR (REPRINT AUTHOR), NORTH CHINA ELECT POWER UNIV, SCH CONTROL & COMP ENGN, BAODING, PEOPLES R CHINA.	ENGINEERING; TELECOMMUNICATIONS; TRANSPORTATION
SU Y;LI M;CHU MH	SU, YING;LI, MING;CHU, MINGHUA	CONDITION-BASED MONITORING; SIMULATION; POWER SUBSTATION; SMART GRID; REID; INFORMATION QUALITY		AMIN SM, 2008, IEEE POWER ENERGY M, P114;GOMES R. P. N., 2010, HYBRID SENSOR NETWOR;KORDKHEILI H H., DIELECTRICS ELECT IN, V17, P502;LI C, 2008, CHINA'S CHANGING POLITICAL LANDSCAPE: PROSPECTS FOR DEMOCRACY, P1;LIU J., 2010, APPL POWER LINE COMM, P303;MAIZE K, 2007, POWER, V151, P68;PODMORE R, 2010, IEEE T SMART GRID, V1, P205, DOI 10.1109/TSG.2010.2055905	THE EFFECTIVE HARNESSING OF CONTROL, COMMUNICATION AND COMPUTER TECHNOLOGIES IN THE OPERATION OF THE POWER SYSTEM-THE KEY NOTION BEHIND THE SMART GRID CONCEPT - CAN MARKEDLY IMPACT THE SYSTEM RELIABILITY. WE PROPOSE A SIMULATION FRAMEWORK THAT CAN MODEL A SUBSTATION EQUIPPED WITH VARIOUS EQUIPMENTS AND NEXT-GENERATION SMART MONITORING DEVICES. THIS SIMULATOR CAN PREDICT THE POWER DISSIPATION PROF…			TAN, HH		978-1-4244-9674-7	321	[SU, YING] INST SCI & TECH INFORMAT CHINA, RSPC, INFORMAT QUAL LAB, BEIJING, PEOPLES R CHINA.; [LI, MING; CHU, MINGHUA] SHANDONG ELECT POWER CORP, DEPT RURAL POWER, JINAN, PEOPLES R CHINA.;	HANOI, VIETNAM	INTERNATIONAL CONFERENCE ON COMMUNICATION AND VEHICULAR TECHNOLOGY (ICCVT 2010)	DEC 30-31, 2010	2019-11-14		PROCEEDINGS PAPER			SUY.RSPC@ISTIC.AC.CN; LIMIN3955@163.COM; SAMCHU1969@VIP.SINA.COM	324		NNSFC (NATIONAL NATURAL SCIENCE FOUNDATION OF CHINA)NATIONAL NATURAL SCIENCE FOUNDATION OF CHINA [70772021, 70831003]	WE WOULD LIKE TO THANK NNSFC (NATIONAL NATURAL SCIENCE FOUNDATION OF CHINA) FOR SUPPORTING YING SU WITH A PROJECT (70772021, 70831003).	BG9SE				2010 INTERNATIONAL CONFERENCE ON COMMUNICATION AND VEHICULAR TECHNOLOGY (ICCVT 2010), VOL II		ENGLISH	7			345 E 47TH ST, NEW YORK, NY 10017 USA		4	NEW YORK			B	IEEE	2010		SU, Y (REPRINT AUTHOR), INST SCI & TECH INFORMAT CHINA, RSPC, INFORMAT QUAL LAB, BEIJING, PEOPLES R CHINA.	ENGINEERING; TELECOMMUNICATIONS; TRANSPORTATION
LIU H;LIN F;YAN D;LIU SL;SUN XL;XU XF	LIU, HAO;LIN, FENG;YAN, DONG;LIU, SHAOLIN;SUN, XINLIANG;XU, XIANGFENG	ECT; MERGING UNIT; REMOTE DATA ACQUISITION MODULE; LASER ENERGY POWER;SUPPLY; FPGA		[ANONYMOUS], 2003, 61850 IEC;[ANONYMOUS], 2002, 600448 IEC, P2002;CARTER JW, 1997, DIGITAL DESIGNING PR;YIN ZHILIANG, 2004, AUTOMATION OF ELECTRIC POWER SYSTEMS, V28, P57	TO BE COMPLIANT WITH SMART GRID DEVELOPMENT, THE ARTICLE INTRODUCED AN ACTIVE ELECTRONIC TRANSFORMER, DESCRIBED IN DETAIL THE DEVELOPMENT OF HIGH PRECISION, LOW POWER REMOTE DATA ACQUISITION MODULE, THE HV SIDE STABLE AND RELIABLE POWER SYSTEM AND THE MU SYSTEM EASILY BE INTERFACED WITH, AND ASSEMBLED AN ELECTRONIC CURRENT TRANSFORMER (ECT) PROTOTYPE FOR CHECKING WITH THE CONSTRUCTED STANDARD MEA…			XU, BY SHEN, J		978-1-935068-42-6	1736	[LIU, HAO; LIN, FENG; YAN, DONG; LIU, SHAOLIN; SUN, XINLIANG; XU, XIANGFENG] HENAN ELECT POWER RES INST, ZHENGZHOU 450052, PEOPLES R CHINA.;	ZIBO, PEOPLES R CHINA	INTERNATIONAL CONFERENCE ON INFORMATION ELECTRONIC AND COMPUTER SCIENCE	NOV, 2010	2019-11-14		PROCEEDINGS PAPER			DAFENG_23@163.COM	1739				BUW33				2010 INTERNATIONAL CONFERENCE ON INFORMATION, ELECTRONIC AND COMPUTER SCIENCE, VOLS 1-3		ENGLISH	4			5005 PASEO SEGOVIA, IRVIN, CA 92603-3334 USA		4	IRVIN			B	SCI RES PUBL, INC-SRP	2010		LIU, H (REPRINT AUTHOR), HENAN ELECT POWER RES INST, ZHENGZHOU 450052, PEOPLES R CHINA.	COMPUTER SCIENCE; ENGINEERING
SHENG J;YANG RP;QI B	SHENG JIE;YANG RUNPING;QI BING	SMART METER; THIN C/S; CONTROL SERVER; MESH-WIFI		*IEC, 2002, 62056 IEC;VANGERWEN R, 2008, SMART METERING;ZHANG J, 2009, DESIGN POWER LOAD MA;, 2006, [, AUTOMATION OF ELECTRIC POWER SYSTEMS], V30, P106;1999, COMPREHENSIVE UNDERS	WITH THE DEVELOPMENT OF SMART GRID, THE DEMANDS OF ELECTRICITY METERING ON USER-SIDE ARE RAISED CONSTANTLY IN INTELLIGENT, INTERACTIVE AND REAL-TIME. TAKEN ACCOUNT OF THE ACTUAL SITUATION THAT IN MOST OF SMART METERS FOR THE CURRENT SYSTEM, THE MEASUREMENT PROCEDURES AND CONTROL PROGRAMS ARE RUNNING ON THE SAME HARDWARE, THIS PAPER DESIGNED A SMART METER SYSTEM BASED ON THIN C/S MODE. THE SYSTEM …			TIAN, X		978-988-18242-3-3	279	[SHENG JIE; YANG RUNPING; QI BING] NORTH CHINA ELECT POWER UNIV, DEPT ELECT & ELECT ENGN, BEIJING, PEOPLES R CHINA.;	WUHAN, PEOPLES R CHINA	INTERNATIONAL CONFERENCE ON THE DEVELOPMENT OF EDUCTIONAL SCIENCE AND COMPUTER TECHNOLOGY	MAY 30-31, 2010	2019-11-14		PROCEEDINGS PAPER			SHENGLUJING@SOHU.COM	282				BQW71				2010 INTERNATIONAL CONFERENCE ON THE DEVELOPMENT OF EDUCATIONAL SCIENCE AND COMPUTER TECHNOLOGY		ENGLISH	5			ROOM 2202, PING CHUN HOUSE PING TIN ESTATE, LAM TIN, KOWLOON, HONG KONG, 00000, PEOPLES R CHINA		4	HONG KONG			B	ETP-ENGINEERING TECHNOLOGY PRESS	2010		SHENG, J (REPRINT AUTHOR), N CHINA ELECT POWER UNIV, DEPT ELECT & ELECT ENGN, MAIL BOX 531,BEINONGLU 2, BEIJING, PEOPLES R CHINA.	COMPUTER SCIENCE; EDUCATION & EDUCATIONAL RESEARCH
CHEN JS;LIU NA;LIU WX;LUO H	CHEN, JINSHAN;LIU, NIAN;LIU, WENXIA;LUO, HONG	ADVANCED METERING INFRASTRUCTURE (AMI); HYBRID-TREE GRAPH; KEY MANAGEMENT; SMART GRID		CLEVELAND F., 2008, POW EN SOC GEN M CON;LUAN W. P., 2009, S POWER SYS TECH, V3, P6;MITTRA S, 1997, COMPUT COMMUN REV, V27, P277;ROBERT D., 2006, P 4 AUSTR INF SEC WO, V54, P138;WONG CK, 2000, IEEE ACM T NETWORK, V8, P16, DOI 10.1109/90.836475;YAN KE, 2006, COMPUTER ENG APPL, V31, P145	KEY MANAGEMENT FOR SECURE COMMUNICATIONS OF ADVANCED METERING INFRASTRUCTURE IS AN UNSOLVED PROBLEM UNTIL NOW. THE DIFFICULTIES AND THEIR BASIC SOLUTIONS FOR AMI TO CHOOSE A KEY MANAGEMENT SCHEME WILL BE SUMMED UP AFTER THE STUDIES OF AMI SYSTEM STRUCTURE, BUSINESS PROCESS AND CYBER SECURITY REQUIREMENTS, PROPOSING A KEY MANAGEMENT SCHEME BASED ON A HYBRID -TREE GRAPH FOR AMI. THE CYBER SECURITY,…			ZHANG, Y TAN, H		978-1-4244-9945-8	267	[CHEN, JINSHAN; LIU, NIAN; LIU, WENXIA; LUO, HONG] NORTH CHINA ELECT POWER UNIV, SCH ELECT & ELECT ENGN, BEIJING 102206, PEOPLES R CHINA.;	WUHAN, PEOPLES R CHINA	3RD INTERNATIONAL CONFERENCE ON COMPUTATIONAL INTELLIGENCE AND INDUSTRIAL APPLICATION (PACIIA2010)	DEC 04-05, 2010	2019-11-14		PROCEEDINGS PAPER			NIAN_LIU@163.COM	270		NATIONAL NATURAL SCIENCE FOUNDATION OF CHINANATIONAL NATURAL SCIENCE FOUNDATION OF CHINA [50877026, 51007022]; CHINESE UNIVERSITIES SCIENTIFIC FUND [09QG03]	THIS WORK WAS SUPPORTED IN PART BY THE NATIONAL NATURAL SCIENCE FOUNDATION OF CHINA (NO. 50877026 AND NO. 51007022), AND IN PART BY THE CHINESE UNIVERSITIES SCIENTIFIC FUND (NO. 09QG03).	BH2BJ				2010 THE 3RD INTERNATIONAL CONFERENCE ON COMPUTATIONAL INTELLIGENCE AND INDUSTRIAL APPLICATION (PACIIA2010), VOL II		ENGLISH	6			345 E 47TH ST, NEW YORK, NY 10017 USA		4	NEW YORK			B	IEEE	2010		CHEN, JS (REPRINT AUTHOR), NORTH CHINA ELECT POWER UNIV, SCH ELECT & ELECT ENGN, BEIJING 102206, PEOPLES R CHINA.	COMPUTER SCIENCE; ENGINEERING
WANG Y;XU SX	WANG, YAN;XU, SONG-XIAO	SMART GRID; UHV POWER GRID; SIX-PHASE TRANSMISSION; SIX SEQUENCE;COMPONENTS; FAULT PHASE SELECTION		LANDERS TL, 1998, IEEE T POWER DELIVER, V13, P1521, DOI 10.1109/61.714849;POTTER CAMERON W, 2009, 2009 IEEE PES POW SY;QINGMING ZHAO, 2007, ELECT POWER, V40, P40;RASWEILER J, 2008, CONTROL ENG, V55, PE11;YANXIA ZHANG, 2009, AUTOMATION ELECT POW, V33, P49	SMART GRID IS PRESENT SITUATION OF THE DEVELOPMENT AND CHANGES IN POWER SYSTEMS, AND IT IS CONSIDERED AS THE MOST IMPORTANT TECHNOLOGY INNOVATION AND DEVELOPMENT TREND IN POWER SYSTEMS DURING 21ST CENTURY. CONSTRUCTION OF UHV POWER GRID IS THE FUNDAMENTAL GUARANTEE TO THE GROWING DEMANDS OF ELECTRICITY IN THE FUTURE. SIX-PHASE TRANSMISSION LINES CAN EVIDENTLY IMPROVE POWER TRANSMISSION DENSITY, A…			ZHANG, Y TAN, H		978-1-4244-9945-8	426	[WANG, YAN] NORTH CHINA ELECT POWER UNIV, DEPT ELECT & ELECT ENGN, BAODING, HEBEI, PEOPLES R CHINA.; [XU, SONG-XIAO] HEBEI BAODING POWER SUPPLY CO, BAODING, HEBEI, PEOPLES R CHINA.;	WUHAN, PEOPLES R CHINA	3RD INTERNATIONAL CONFERENCE ON COMPUTATIONAL INTELLIGENCE AND INDUSTRIAL APPLICATION (PACIIA2010)	DEC 04-05, 2010	2019-11-14	10.1109/ICIII.2010.583	PROCEEDINGS PAPER			WANGYAN0421@GMAIL.COM; BEYONDYESTERDAY@GMAIL.COM	429		FUNDAMENTAL RESEARCH FUNDS FOR THE CENTRAL UNIVERSITIESFUNDAMENTAL RESEARCH FUNDS FOR THE CENTRAL UNIVERSITIES	SUPPORTED BY THE FUNDAMENTAL RESEARCH FUNDS FOR THE CENTRAL UNIVERSITIES	BH1PZ				2010 THE 3RD INTERNATIONAL CONFERENCE ON COMPUTATIONAL INTELLIGENCE AND INDUSTRIAL APPLICATION (PACIIA2010), VOL IX		CHINESE	5			345 E 47TH ST, NEW YORK, NY 10017 USA		4	NEW YORK			B	IEEE	2010		WANG, Y (REPRINT AUTHOR), NORTH CHINA ELECT POWER UNIV, DEPT ELECT & ELECT ENGN, BAODING, HEBEI, PEOPLES R CHINA.	COMPUTER SCIENCE; ENGINEERING
YANG JS;XIAO XQ;LIU JY;HUANG Y;WU Y	YANG JIASHI;XIAO XINQUAN;LIU JUNYONG;HUANG YUAN;WU YAN	POWER SYSTEM; DISPATCHING INFORMATION; INFORMATION CUSTOMIZATION; DISPATCHER		COHEN S., 2000, D LIB MAGEZINE, V6;FU C., PUSH TECHNOLOGY TARG;GUAN SHOU-ZHONG, 2009, EAST CHINA ELECTRIC POWER, V37, P1450;JING YANG, 2002, MICROCOMPUTER DEV, V05, P31;LI S., 2010, ACAD J SHANDONG JUNI, V13, P54;LIU JUNYONG, 2010, ELECTRIC POWER AUTOMATION EQUIPMENT, V30, P7;MIN CAI, 2007, DESIGN INTERNET CUST;SHEN L., 2004, ORG SERVICE CUSTOMIZ;SHU Z., 2009, ELECT POWER INFORM, V7, P40;XIAO X.,…	IN THE CONTEXT OF SMART GRID DEVELOPMENT, THERE ARE MORE AND MORE DATA AND INFORMATION IN POWER SYSTEM, WHICH DOES NOT ONLY MAKE DISPATCHER' WORK HARDER, BUT ALSO CONSTITUTE A THREAT TO POWER GRID. ON THE BASIS OF ANALYZING THREE TYPICAL DISPATCHING MODES, WE PUT FORWARD THE TECHNOLOGY OF INFORMATION CUSTOMIZATION. ACCORDING TO DISPATCHERS' REQUIREMENT, IT CAN OFFER THEM THE BEST NEEDED DISPATCHI…			ZHANG, Y TAN, H		978-1-4244-9945-8	180	[YANG JIASHI; XIAO XINQUAN] SEPC, TELECOMMUN & AUTOMAT CTR, CHENGDU, SICHUAN PROVINC, PEOPLES R CHINA.; [LIU JUNYONG; HUANG YUAN; WU YAN] SICHUAN UNIV, DEPT ELECT ENGN & INFORMAT, CHENGDU, SICHUAN PROVINC, PEOPLES R CHINA.;	WUHAN, PEOPLES R CHINA	3RD INTERNATIONAL CONFERENCE ON COMPUTATIONAL INTELLIGENCE AND INDUSTRIAL APPLICATION (PACIIA2010)	DEC 04-05, 2010	2019-11-14		PROCEEDINGS PAPER			HYMERRY@SINA.COM; MOSTCARD@163.COM	183				BH2BL				2010 THE 3RD INTERNATIONAL CONFERENCE ON COMPUTATIONAL INTELLIGENCE AND INDUSTRIAL APPLICATION (PACIIA2010), VOL V		ENGLISH	13			345 E 47TH ST, NEW YORK, NY 10017 USA		4	NEW YORK			B	IEEE	2010		YANG, JS (REPRINT AUTHOR), SEPC, TELECOMMUN & AUTOMAT CTR, CHENGDU, SICHUAN PROVINC, PEOPLES R CHINA.	COMPUTER SCIENCE; ENGINEERING
YANG JS;XIAO XQ;LIU JY;HUANG Y;LIU JJ	YANG JIASHI;XIAO XINQUAN;LIU JUNYONG;HUANG YUAN;LIU JINGJING	SMART GRID; INTELLIGENT DISPATCHING TECHNICAL SUPPORTING SYSTEM		[ANONYMOUS], 15472003 IEEE;BROWN R., 2008, P POW EN SOC GEN M C;CHEN XIAOCHAO, 2010, E CHINA ELECT POWER, V38;DEGNER T, 2008, DISPOWER DISTRIBUTED;EPRI, 2005, REN EN TECHN ASS GUI;EPRI, 2006, 1014600 EPRI;EUROPEAN COMMISSION, 2008, EUR TECHN PLATF SMAR;HE GUANGYU, 2009, AUTOMATION OF ELECTRIC POWER SYSTEMS, V33, P1;HU YU-FENG, 2002, RELAY, V30, P1;IRED, 2008, IRED INTEGRATION REN;JIAN ZHONG, 2008…	DISPATCHING BEING THE CORE OF THE POWER OPERATION AND CONTROL, INTELLIGENT DISPATCHING IS THE KEY POINT OF THE CONSTRUCTION OF UNIFIED AND STRONG SMART GRID. INTRODUCING THE CONCEPT AND IMPLEMENTATION OF THE SMART GRID AND INTELLIGENT DISPATCHING, THIS ARTICLE FIGURES OUT THE PROBLEMS THAT THE CURRENT DISPATCHING TECHNICAL SUPPORTING SYSTEM FACES AND MAKES A PRIMARY RESEARCH ON THE IMPLEMENTATION…			ZHANG, Y TAN, H		978-1-4244-9945-8	184	[YANG JIASHI; XIAO XINQUAN] SEPC, TELECOMMUN & AUTOMAT CTR, CHENGDU, SICHUAN PROVINC, PEOPLES R CHINA.; [LIU JUNYONG; HUANG YUAN; LIU JINGJING] SICHUAN UNIV, DEPT ELECT ENGN & INFORMAT, CHENGDU, SICHUAN PROVINC, PEOPLES R CHINA.;	WUHAN, PEOPLES R CHINA	3RD INTERNATIONAL CONFERENCE ON COMPUTATIONAL INTELLIGENCE AND INDUSTRIAL APPLICATION (PACIIA2010)	DEC 04-05, 2010	2019-11-14	10.1109/ICCS.2010.5686388	PROCEEDINGS PAPER			HYMERRY@SINA.COM; JINGJING17908@YAHOO.COM.CN	189				BH2BL				2010 THE 3RD INTERNATIONAL CONFERENCE ON COMPUTATIONAL INTELLIGENCE AND INDUSTRIAL APPLICATION (PACIIA2010), VOL V		ENGLISH	23		YU, CHANGYUAN/0000-0002-3185-0441	345 E 47TH ST, NEW YORK, NY 10017 USA		6	NEW YORK			B	IEEE	2010	YU, CHANGYUAN/C-2241-2011	YANG, JS (REPRINT AUTHOR), SEPC, TELECOMMUN & AUTOMAT CTR, CHENGDU, SICHUAN PROVINC, PEOPLES R CHINA.	COMPUTER SCIENCE; ENGINEERING
HOU H;ZHOU JZ;ZHANG YC;HE XK	HOU, HUI;ZHOU, JIANZHONG;ZHANG, YONGCHUAN;HE, XIONGKAI	SMART GRID; RISK ASSESSMENT; SELF-HEALING ABILITY; RISK CONTROL		ACCENTURE, 2010, ACC SUCC SMART GRID;EPRI, 2004, TECHN SYST REQ ADV D;EUROPEAN COMMISSION, EUR TECHN PLATF SMAR;EUROPEAN COMMISSION, EUR SMART GRIDS TECH;KAI X. I. E., 2008, ELECT POWER, V41, P19;SMART GRID WORKING GROUP, 2003, CHALL OPP CHART NEW;STATE GRID COOPERATION OF CHINA, 2008, KEY TECHN RES FRAM P;UNITED STATES DEPARTMENT TRANSMISSION AND DISTRIBUTION OF ENERGY OFFICE OF ELECTRIC, GRID 2…	SMART GRID IS THE NEXT GENERATION POWER GRID DEVELOPMENT TREND. IN THE INITIAL STAGES OF THE SMART GRID DEVELOPMENT, DISCUSS THE SMART GRID RISK ASSESSMENT SYSTEM AND RISK CONTROL MEASUREMENT USING THE NEW SELF-HEALING CONCEPT IN SMART GRID IS OF GREAT IMPORTANCE. THE PAPER SUMMARIZED CURRENT SITUATION IN SMART GRID, INCLUDING THE DEFINITION AND CHARACTER DESCRIPTION OF SMART GRID IN EUROPE AND A…			ZHANG, Y TAN, H		978-1-4244-9945-8	258	[HOU, HUI; ZHOU, JIANZHONG; ZHANG, YONGCHUAN] HUAZHONG UNIV SCI & TECHNOL, SCH HYDROPOWER & INFORMAT ENGN, WUHAN, HUBEI, PEOPLES R CHINA.; [HE, XIONGKAI] CHINA POWER ENGN CONSULTING GRP, CHINA CENT SOUTHERN CHINA ELECT POWER DESIGN INST, WUHAN, HUBEI, PEOPLES R CHINA.;	WUHAN, PEOPLES R CHINA	3RD INTERNATIONAL CONFERENCE ON COMPUTATIONAL INTELLIGENCE AND INDUSTRIAL APPLICATION (PACIIA2010)	DEC 04-05, 2010	2019-11-14		PROCEEDINGS PAPER			IAMHOUHUI@YAHOO.COM.CN; HEXIONGKAI@CSEPDI.COM	261				BH1PY				2010 THE 3RD INTERNATIONAL CONFERENCE ON COMPUTATIONAL INTELLIGENCE AND INDUSTRIAL APPLICATION (PACIIA2010), VOL VIII		CHINESE	9			345 E 47TH ST, NEW YORK, NY 10017 USA		4	NEW YORK			B	IEEE	2010		HOU, H (REPRINT AUTHOR), HUAZHONG UNIV SCI & TECHNOL, SCH HYDROPOWER & INFORMAT ENGN, WUHAN, HUBEI, PEOPLES R CHINA.	COMPUTER SCIENCE; ENGINEERING
YAO PC;CHONG LC	YAO, PENG CHENG;CHONG, LIM CHIN	ECO-CITY; ENERGY EFFICIENT; SUSTAINABLE; LOW CARBON; PLANNING STRATEGIES		GUO JUN, 2009, TIANJIN SCI TECHNOLO, P86;JIANG B, 2007, J ENVIRON SCI-CHINA, V19, P306, DOI 10.1016/S1001-0742(07)60050-3;LI HONGYUAN, 2008, CHINA DEV, V8, P22;LI YUANNING, 2009, ENV SANITATION ENG, V17, P7;LIU XING, 2008, URBAN STUD, P316;MAO JIANHUA, 2008, TIANJIN AGR SCI, V14, P1;[ MENG WEI], 2004, [, RESEARCH OF ENVIRONMENTAL SCIENCES], V17, P66;MENG WEIQING, 2009, ENV SUSTAINABLE DEV, V2, P1…	BOHAI RIM HAS BEEN MARKED AS THE MOST ADVANCED ECONOMIC DEVELOPMENT ZONES IN NORTHERN CHINA, WHICH ALSO BROUGHT ALONG A SERIES OF ISSUES SUCH AS HIGH ENERGY DEMAND, RESOURCES DEPLETION, ENVIRONMENT POLLUTION, ETC. AT THIS EXACT ECONOMIC AND ECOLOGICAL JOINT, CHINA AND SINGAPORE GOVERNMENTS PROPOSED TO DEVELOP AN ENERGY EFFICIENT, RESOURCES SAVING, ENVIRONMENTAL FRIENDLY AND LIVABLE CITY OVER THE …			LIU, JT NI, WD		978-1-935068-37-2	146	[YAO, PENG CHENG] BEIJING UNIV SCI & TECHNOL, COLL ARCHITECTURE & CIVIL ENGN, BEIJING 100083, PEOPLES R CHINA.; [CHONG, LIM CHIN] SINO SINGAPORE TIANJIN ECOCITY INVESTMEN & DEV C, PHYS PLANNING & DEV DIV, TIANJIN, PEOPLES R CHINA.;	XUZHOU, PEOPLES R CHINA	2ND CHINA ENERGY SCIENTIST FORUM	OCT, 2010	2019-11-14		PROCEEDINGS PAPER			PRISSYCN@HOTMAIL.COM	+		NATIONAL KEY SCIENCE AND TECHNOLOGY SPECIAL PROJECTS [2008ZX07317-007-105]	SUPPORTED BY NATIONAL KEY SCIENCE AND TECHNOLOGY SPECIAL PROJECTS (2009.1-2011.12)(NO.2008ZX07317-007-105)	BUN11				2010 THE SECOND CHINA ENERGY SCIENTIST FORUM, VOL 1-3		ENGLISH	15			5005 PASEO SEGOVIA, IRVIN, CA 92603-3334 USA		2	IRVIN			B	SCI RES PUBL, INC-SRP	2010		YAO, PC (REPRINT AUTHOR), BEIJING UNIV SCI & TECHNOL, COLL ARCHITECTURE & CIVIL ENGN, BEIJING 100083, PEOPLES R CHINA.	ENERGY & FUELS
WU DY;CHAU KT;GAO S	WU, DIYUN;CHAU, K. T.;GAO, SHUANG	ELECTRIC VEHICLE (EV); COST-EMISSION OPTIMIZATION; VEHICLE TO GRID (V2G); SMART GRID	INDUCTION-MOTOR DRIVE; BATTERY CAPACITY INDICATOR; HYBRID ELECTRIC;VEHICLES; FUZZY INFERENCE SYSTEM; RESIDUAL CAPACITY; NEURAL-NETWORK;;ENERGY-SOURCES; POWER; TECHNOLOGY	ABIDO MA, 2006, IEEE T EVOLUT COMPUT, V10, P315, DOI 10.1109/TEVC.2005.857073;CHAN CC, 1997, IEEE T IND ELECTRON, V44, P3, DOI 10.1109/41.557493;CHAN CC, 2001, MODERN ELECT VEHICLE;CHAN M. S., 2005, J ASIAN ELECT VEHICL, V3, P771;CHAN M.S.W., 2004, J ASIAN ELECT VEHICL, V2, P627;CHAN M.S.W., 2006, J ASIAN ELECT VEHICL, V4, P905;CHAN MSW, 2007, IEEE T CIRCUITS-II, V54, P1145, DOI 10.1109/TCSII.200…	IN RECENT YEARS, ELECTRIC VEHICLES (EVS) HAVE BEEN WIDELY ACCEPTED BY GENERAL PUBLICS DUE TO THEIR LOW EMISSIONS. PARTICULARLY, THOSE EVS WHICH ARE ABLE TO BE CONNECTED TO POWER GRID HAVE EARNED LOTS OF ATTENTION. IN THIS PAPER, A MULTILAYER FRAMEWORK IS NEWLY PROPOSED FOR VEHICLE-TO-GRID OPERATION AND COST-EMISSION ANALYSIS IS CARRIED OUT BASED ON THIS FRAMEWORK. HENCE, OPERATION COST AND EMISSI…			WANG, Z YAN, Z CHEN, M GAO, W WEI, F		978-988-99684-9-6	1460	[WU, DIYUN; CHAU, K.; T.;; GAO, SHUANG] UNIV HONG KONG, DEPT ELECT & ELECT ENGN, HONG KONG, HONG KONG, PEOPLES R CHINA.;	CHINA ELECTROTECHN SOC, SHENZHEN, PEOPLES R CHINA	25TH WORLD BATTERY, HYBRID AND FUEL CELL ELECTRIC VEHICLE SYMPOSIUM AND EXHIBITION CONFERENCE	NOV 05-09, 2010-2011	2019-11-14		PROCEEDINGS PAPER			DYWU@EEE.HKU.HK	1463		COMMITTEE ON RESEARCH AND CONFERENCE GRANTS, THE UNIVERSITY OF HONG KONG, HONG KONG SPECIAL ADMINISTRATIVE REGION, CHINA.UNIVERSITY OF HONG KONG [200907176028]	THIS WORK WAS SUPPORTED BY A GRANT (PROJECT CODE: 200907176028) FROM THE COMMITTEE ON RESEARCH AND CONFERENCE GRANTS, THE UNIVERSITY OF HONG KONG, HONG KONG SPECIAL ADMINISTRATIVE REGION, CHINA.	BG9XG		CHINA ELECTROTECHN SOC		25TH WORLD BATTERY, HYBRID AND FUEL CELL ELECTRIC VEHICLE SYMPOSIUM AND EXHIBITION PROCEEDINGS, VOLS 1 & 2		ENGLISH	33		CHAU, KWOK TONG/0000-0003-1620-9688	UNIT 1205, 12 FLOOR, SINO PLAZA, 255 GLOUCESTER ROAD, HONG KONG 00000, CAUSEWAY BAY, PEOPLES R CHINA		4	HONG KONG			B	INTERNATIONAL ACADEMIC PUBLISHERS LTD	2010	CHAU, KWOK TONG/C-1583-2009	WU, DY (REPRINT AUTHOR), UNIV HONG KONG, DEPT ELECT & ELECT ENGN, HONG KONG, HONG KONG, PEOPLES R CHINA.	ENERGY & FUELS; TRANSPORTATION
ZHANG L	ZHANG, LI	SMART GRID; ADVANCED METERING INFRASTRUCTURE (AMI); SMART METER; DOUBLE-SIDE MUTUAL RESPONSE		CHEN SY, 2009, J POWER SYST TECHNOL, V33, P1;HARRISON GP, 2007, IEEE T POWER SYST, V22, P821, DOI 10.1109/TPWRS.2007.895176;HART D, 2008, POW EN SOC GEN M CON;OCHOA LF, 2008, IEEE T ENERGY CONVER, V23, P968, DOI 10.1109/TEC.2007.914180;REBOURS YG, 2007, IEEE T POWER SYST, V22, P350, DOI 10.1109/TPWRS.2006.888963;VADARI M, 2006, PUBLIC UTILITIES FOR, V145, P61;XIE K, 2008, J ELECT POWER, P4119	THIS PAPER PROVIDES AN OVERVIEW OF THE FOUR PARTS OF AMI TECHNOLOGY (I.E. SMART METER, WIDE AREA COMMUNICATION NETWORK; METER DATA MANAGEMENT SYSTEM, MDMS; AND HOME AREA NETWORKS, HAN), THE AMI EFFECT, AND ITS BENEFITS FOR SMART-GRID DEVELOPMENT, ANALYZES THE FUNCTION AND TECHNOLOGY DEMAND OF FUTURE METER,AND PRESENTS THE WORK SHOULD BE DEVELOPED TO REALIZE INTELLECTUALIZATION OF METER FROM THE O…			HUANG, DS MCGINNITY, M HEUTTE, L ZHANG, XP		978-3-642-14830-9	493	SUZHOU VOCAT UNIV, DEPT ELECT INFORMAT ENGN, SUZHOU 215104, JIANGSU, PEOPLES R CHINA.;	CHANGSHA, PEOPLES R CHINA	6TH INTERNATIONAL CONFERENCE ON INTELLIGENT COMPUTING	AUG 18-21, 2010	2019-11-14		PROCEEDINGS PAPER			ZHANGLI@JSSVC.EDU.CN	498				BUJ18				COMM COM INF SC		ENGLISH	7			HEIDELBERGER PLATZ 3, D-14197 BERLIN, GERMANY		6	BERLIN			S	SPRINGER-VERLAG BERLIN	2010		ZHANG, L (REPRINT AUTHOR), SUZHOU VOCAT UNIV, DEPT ELECT INFORMAT ENGN, SUZHOU 215104, JIANGSU, PEOPLES R CHINA.	COMPUTER SCIENCE	COMMUNICATIONS IN COMPUTER AND INFORMATION SCIENCE
WANG Y;RUAN D;XU JP;WEN M;DENG LW	WANG, YONG;RUAN, DA;XU, JIANPING;WEN, MI;DENG, LIWEN	SMART GRID; CYBER SECURITY; COMPUTATIONAL INTELLIGENCE	GENERALIZED FUZZY NUMBERS; INTRUSION DETECTION; STABILITY ASSESSMENT;;SIMILARITY MEASURES; FEATURE-SELECTION; NEURAL-NETWORK	ABADEH MS, 2007, J NETW COMPUT APPL, V30, P414, DOI 10.1016/J.JNCA.2005.05.002;ADEL NT, 2007, COMPUT COMMUN, V30, P2201;AZADEH A, 2007, ENERG POLICY, V35, P3155, DOI 10.1016/J.ENPOL.2006.11.012;BALDUCELLI C, 2007, RELIAB ENG SYST SAFE, V92, P1218, DOI 10.1016/J.RESS.2006.08.006;BOMPARD E, 2009, RELIAB ENG SYST SAFE, V94, P1087, DOI 10.1016/J.RESS.2009.01.002;CHEN G, 2010, PHYSICA A, V389, P595, D…	THE CYBER ATTACK RISKS ARE THREATENING THE SMART GRID SECURITY. MALICIOUS WORM COULD SPREAD FROM METER TO METER TO TAKE OUT POWER IN A SIMULATED ATTACK. THE NORTH AMERICAN ELECTRIC RELIABILITY CORPORATION (NERC) HAS THUS DEVELOPED SEVERAL ITERATIONS OF CYBER SECURITY STANDARDS. ACCORDING TO THE NERC CYBER STANDARDS CIP-002-2 REQUIREMENTS, IN THIS PAPER, WE PRESENT CYBER SECURITY RISK ANALYSIS USI…			TAN, Y SHI, YH TAN, KC		978-3-642-13497-5	77	[WANG, YONG; XU, JIANPING; WEN, MI] SHANGHAI UNIV ELECT POWER, DEPT COMP SCI & TECHNOL, SHANGHAI 20090, PEOPLES R CHINA.; [WANG, YONG; RUAN, DA] BELGIAN NUCL RES CTR, B-2400 MOL, BELGIUM.; [DENG, LIWEN] SHANGHAI CHANGJIANG COMP GRP CORP, SHANGHAI 200001, PEOPLES R CHINA.;	BEIJING, PEOPLES R CHINA	1ST INTERNATIONAL CONFERENCE ON SWARM INTELLIGENCE	JUN 12-15, 2010	2019-11-14		PROCEEDINGS PAPER			WY616@126.COM; DRUAN@SCKCEN.BE	+		NATIONAL NATURAL SCIENCE FOUNDATION OF CHINANATIONAL NATURAL SCIENCE FOUNDATION OF CHINA [.60903188]; SHANGHAI POSTDOCTORAL SCIENTIFIC PROGRAM [08R214131]; WORLD EXPO SCIENCE AND TECHNOLOGY SPECIAL FUND OF SHANGHAI SCIENCE AND TECHNOLOGY COMMISSION [08DZ0580202]	THE NATIONAL NATURAL SCIENCE FOUNDATION OF CHINA UNDER GRANT NO.60903188. SHANGHAI POSTDOCTORAL SCIENTIFIC PROGRAM NO.08R214131. WORLD EXPO SCIENCE AND TECHNOLOGY SPECIAL FUND OF SHANGHAI SCIENCE AND TECHNOLOGY COMMISSION (08DZ0580202).	BPZ05				LECT NOTES COMPUT SC		ENGLISH	41			HEIDELBERGER PLATZ 3, D-14197 BERLIN, GERMANY		3	BERLIN			S	SPRINGER-VERLAG BERLIN	2010	WANG, YONG/AAA-3619-2019	WANG, Y (REPRINT AUTHOR), SHANGHAI UNIV ELECT POWER, DEPT COMP SCI & TECHNOL, SHANGHAI 20090, PEOPLES R CHINA.	COMPUTER SCIENCE	LECTURE NOTES IN COMPUTER SCIENCE
ZHANG HM	ZHANG, H. M.			[ANONYMOUS], 2007, VAN RED FLOW BATT IN;[ANONYMOUS], 2008, CLIMATE CHANGE BUSIN, V11;DELL RM, 2001, J POWER SOURCES, V100, P2, DOI 10.1016/S0378-7753(01)00894-1;DENHOLM P, 2004, ENERG CONVERS MANAGE, V45, P2153, DOI 10.1016/J.ENCONMAN.2003.10.014;PRICE A, 1999, POWER ENG J, V13, P122, DOI 10.1049/PE:19990304;SCHABER C, 2004, ELECT J, V17, P21, DOI [10.1016/J.TEJ.2004.05.005, DOI 10.1016/J.TEJ.200…	SAVING FOSSIL ENERGY AND THE WIDESPREAD APPLICATION OF RENEWABLE ENERGY HAVE BECOME IMPORTANT STRATEGIES OF WORLD GOVERNMENT TO MAINTAIN SUSTAINABLE DEVELOPMENT OF THE SOCIETY. WITH THE RAPID DEVELOPMENT OF RENEWABLE ENERGY (SUCH AS SOLAR AND WIND ENERGY) AND THE PUSHING FORWARD OF SMART GRID, LARGE-SCALE AND HIGH-EFFICIENCY ENERGY STORAGE TECHNOLOGY IS URGENTLY NEEDED TO REMOVE THE RANDOM AND IN…			DOUGHTY, DH LIAW, BY NARAYAN, SR SRINIVASAN, V		978-1-56677-848-0	1	CHINESE ACAD SCI, DALIAN INST CHEM PHYS, DALIAN 116023, PEOPLES R CHINA.;	VANCOUVER, CANADA	SYMPOSIUM ON BATTERIES FOR RENEWABLE ENERGY STORAGE HELD DURING THE 217TH MEETING OF THE ELECTROCHEMICAL-SOCIETY (ECS)	APR 25-30, 2010	2019-11-14	10.1149/1.3492325	PROCEEDINGS PAPER				5				BDH93			22	ECS TRANSACTIONS		ENGLISH	7	BRONZE		65 S MAIN ST, PENNINGTON, NJ 08534-2839 USA		5	PENNINGTON			S	ELECTROCHEMICAL SOC INC	2010		ZHANG, HM (REPRINT AUTHOR), CHINESE ACAD SCI, DALIAN INST CHEM PHYS, DALIAN 116023, PEOPLES R CHINA.	ELECTROCHEMISTRY; ENERGY & FUELS	ECS TRANSACTIONS
LU B;SONG W	LU, BIN;SONG, WEI	SMART GRID; ONTOLOGY; SCADA; HETEROGENEOUS DATA; CLOUD SERVICE		AMAZON, 2009, AM EL COMP CLOUD DEV;DIVAN D, 2006, POW EL MOT CONTR C A;FHANNELEN JHENDLER, 2007, OWL WEB ONTOLOGY LAN;*IEC, IEC61970;RAM S., 2004, IEEE T KNOWLEDGE DAT, V16;*W3C, 1999, XML PATH LANG XPATH, P40102	COMPARED WITH THE TRADITIONAL POWER GRID, SMART GRID CAN IMPROVE THE RELIABILITY AND AVAILABILITY OF THE ENTIRE GRID, WHILE IT CONTINUES TO REDUCE THE COSTS AND IMOROVE THE EFFICIENCY. IT IS GETTING MORE AND MORE ATTENTIONS, THE CHARACTERISTICS OF INTEGRATION AND INTERACTION REQUIRE THE EXCHANGING AND SHARING OF THE INFORMATION, AS WELL AS THE SEAMLESS CONNECTION OF VARIOUS PARTS. THE ONTOLOGY AS…		HANG, Y DESHENG, W SANDHU, PS		HANG, Y DESHENG, W SANDHU, PS	978-1-4244-5537-9	52	[LU, BIN; SONG, WEI] NORTH CHINA ELECT POWER UNIV, DEPT COMP SCI, BAODING 071003, HEBEI PROVINCE, PEOPLES R CHINA.;	CHENGDU, PEOPLES R CHINA	3RD IEEE INTERNATIONAL CONFERENCE ON COMPUTER SCIENCE AND INFORMATION TECHNOLOGY (ICCSIT)	JUL 09-11, 2010	2019-11-14	10.1109/ICCSIT.2010.5564620	PROCEEDINGS PAPER			BINLU714@YAHOO.COM.CN; HUADIANSONGWEI@163.COM	56		FUNDAMENTAL RESEARCH FUNDS FOR THE CENTRAL UNIVERSITIESFUNDAMENTAL RESEARCH FUNDS FOR THE CENTRAL UNIVERSITIES [09MR40]	SUPPORTED BY "THE FUNDAMENTAL RESEARCH FUNDS FOR THE CENTRAL UNIVERSITIES (09MR40)".	BG9GS				INT CONF COMP SCI		ENGLISH	6			345 E 47TH ST, NEW YORK, NY 10017 USA		5	NEW YORK			S	IEEE	2010		LU, B (REPRINT AUTHOR), NORTH CHINA ELECT POWER UNIV, DEPT COMP SCI, BAODING 071003, HEBEI PROVINCE, PEOPLES R CHINA.	COMPUTER SCIENCE; ENGINEERING	INTERNATIONAL CONFERENCE ON COMPUTER SCIENCE AND INFORMATION TECHNOLOGY
BI TS;LIU SM;HUANG ZY;HADJSAID N	BI, TIANSHU;LIU, SUMEI;HUANG, ZHENYU;HADJSAID, NOUREDINE	SMART GRID; IMPLICATION; IMPLEMENTATION; THE UNITED STATES; EUROPE; CHINA; POWER SYSTEM		[ANONYMOUS], 2005, 1002005006CMF CEC;CHEBBO MAHER, 2007, P IEEE POW ENG SOC G, P1;CHEN SHU-YONG, 2009, POWER SYSTEM TECHNOLOGY, V33, P1;EAC - ELECTRICITY ADVISORY COMMITTEE, 2008, SMART GRID EN NEW EN;HUANG ZHENYU, 2009, P AAAI SPRING S TECH;IPAKCHI A, 2009, IEEE POWER ENERGY M, V7, P52, DOI 10.1109/MPE.2008.931384;JIANG ZHENHUA, 2009, IEEE PES 2009 GEN M;L. S. COMMUNICATION, 2008, SMART GRID INT…	IN RECENT YEARS, SMART GRID BECOMES THE TREND OF FUTURE POWER SYSTEMS IN CHINA AND ABROAD. PRESENT STATUS AND THE FACING CHALLENGES OF ELECTRIC POWER INDUSTRIES IN DIFFERENT COUNTRIES ARE DIFFERENT AND THUS THE UNDERSTANDING AND THE DEVELOPMENT PLAN OF SMART GRID ARE ALSO DIFFERENT FROM ONE COUNTRY TO ANOTHER. IN THIS PAPER, THE MOTIVATIONS AND IMPLICATIONS OF SMART GRID IN USA, EUROPE AND CHINA …					978-1-4244-8357-0		[BI, TIANSHU; LIU, SUMEI] NORTH CHINA ELECT POWER UNIV, KEY LAB POWER SYST PROTECT & DYNAM SECUR MONITORI, MINIST EDUC, BEIJING 102206, PEOPLES R CHINA.; [HUANG, ZHENYU] PACIF NORTHWEST NATL LAB, RICHLAND, WA USA.; [HADJSAID, NOUREDINE] DOMAINE UNIV, INP GRENOBLE, G2ELAB, F-38402 ST MARTIN DHERES, FRANCE.;	MINNEAPOLIS, MN	IEEE-POWER-AND-ENERGY-SOCIETY GENERAL MEETING	JUL 25-29, 2010	2019-11-14		PROCEEDINGS PAPER			TSBI@NCEPU.EDU.CN; ZHENYU.HUANG@PNL.GOV; NOUREDINE.HADJSAID@LEG.ENSIEG.INPG.FR			NSFCNATIONAL NATURAL SCIENCE FOUNDATION OF CHINA [50920105705, 50607005]; "111 PROJECT"MINISTRY OF EDUCATION, CHINA - 111 PROJECT [B08013]; 973 PROJECTNATIONAL BASIC RESEARCH PROGRAM OF CHINA [2009CB219704]	THIS WORK WAS SUPPORTED BY NSFC (50920105705; 50607005), 111 PROJECT (B08013) AND 973 (2009CB219704).	BTO76	IEEE			IEEE POW ENER SOC GE		ENGLISH	25			345 E 47TH ST, NEW YORK, NY 10017 USA		5	NEW YORK			S	IEEE	2010		BI, TS (REPRINT AUTHOR), N CHINA ELECT POWER UNIV, KEY LAB POWER SYST PROTECT & DYNAM SECUR MONITORI, MINIST EDUC, BEIJING 102206, PEOPLES R CHINA.	ENERGY & FUELS; ENGINEERING	IEEE POWER AND ENERGY SOCIETY GENERAL MEETING PESGM
BIALEK JW;VARAIYA P;WU F;ZHONG J	BIALEK, JANUSZ W.;VARAIYA, PRAVIN;WU, FELIX;ZHONG, JIN	SMART GRID; WIND POWER GENERATION; ISO; POWER SYSTEM RELIABILITY; RELIABILITY; POWER SYSTEM DYNAMICS	POWER	AHLSTROM M, 2005, IEEE POWER ENERGY M, V3, P57;ARCHER CL, 2007, J APPL METEOROL CLIM, V46, P1701, DOI 10.1175/2007JAMC1538.1;*EPRI, 2008, 101891 EPRI;GOUVEIA EM, 2009, ELECTR POW SYST RES, V79, P734, DOI 10.1016/J.EPSR.2008.10.006;KAHN E, 1979, ELECTR POW SYST RES, V2, P1, DOI 10.1016/0378-7796(79)90021-X;TAN CW, 1993, J ECON DYN CONTROL, V17, P495, DOI 10.1016/0165-1889(93)90008-G	PRESIDENT OBAMA CALLED FOR DOUBLING THE SHARE OF RENEWABLE ENERGY IN THE NATION'S SUPPLY IN THREE YEARS. CALIFORNIA HAS A RENEWABLE ENERGY TARGET OF 33% PERCENT BY 2030. THESE BOLD COMMITMENTS NEED TRANSFORMATIONAL STRATEGIES TO ACHIEVE THEM. GOVERNMENT POLICIES TO ACHIEVE THE ULTIMATE GOAL OF CARBON REDUCTION IN ELECTRIC ENERGY SYSTEMS ARE TO (I) INCREASE RENEWABLE PENETRATION, AND TO (II) INTRO…					978-1-4244-8357-0		[BIALEK, JANUSZ W.;] UNIV DURHAM, SCH ENGN & COMP SCI, SOUTH RD, DURHAM DH1 2PE, ENGLAND.; [VARAIYA, PRAVIN] UNIV CALIF BERKELEY, DEPT ELECT ENGN & COMP SCI, BERKELEY, CA USA.; [WU, FELIX; ZHONG, JIN] UNIV HONG KONG, DEPT ELECT & ELECT ENGN, HONG KONG, HONG KONG, PEOPLES R CHINA.;	MINNEAPOLIS, MN	IEEE-POWER-AND-ENERGY-SOCIETY GENERAL MEETING	JUL 25-29, 2010	2019-11-14	10.1109/PES.2010.5590224	PROCEEDINGS PAPER			JANUSZ.BIALEK@DURHAM.AC.UK; VARAIYA@EECS.BERKELEY.EDU; FFWU@EEE.HKU.HK; JZHONG@EEE.HKU.HK			HONG KONG RESEARCH GRANT COUNCIL(RGC)HONG KONG RESEARCH GRANTS COUNCIL [7179/07E]	THIS WORK WAS SUPPORTED BY THE HONG KONG RESEARCH GRANT COUNCIL (RGC) UNDER GRANT 7179/07E	BTO76	IEEE			IEEE POW ENER SOC GE		ENGLISH	6			345 E 47TH ST, NEW YORK, NY 10017 USA		2	NEW YORK			S	IEEE	2010		BIALEK, JW (REPRINT AUTHOR), UNIV DURHAM, SCH ENGN & COMP SCI, SOUTH RD, DURHAM DH1 2PE, ENGLAND.	ENERGY & FUELS; ENGINEERING	IEEE POWER AND ENERGY SOCIETY GENERAL MEETING PESGM
GU W;WU Z;YUAN X	GU, W.;WU, Z.;YUAN, X.	COMBINED HEAT AND POWER (CHP); RENEWABLE ENERGY; ECONOMIC OPERATION; PEAK-VALLEY ELECTRICITY RICE; MICRO-GRID; SMART GRID		AKI H, 2007, IEEE POWER ENG SOC, P162;ASRAEL J, 1999, P ACEEE SUMM STUD EN, P741;CHAKRABARTI S., 2008, POW ENG C 2008 AUPEC, P1;CHAKRABORTY S, 2005, P IEEE IND EL SOC AN, P762;EL-SHARKH MY, 2006, J POWER SOURCES, V161, P1198, DOI 10.1016/J.JPOWSOUR.2006.06.046;EL-SHEIKH M. A., 2009, P IEEE PES POW SYST, P1, DOI DOI 10.1109/PES.2009.5275944;FENG ZHI-BING, 2006, PROCEEDINGS OF THE CSEE, V26, P25;GI…	COMBINED HEAT AND POWER SYSTEM (CHP) WITH RENEWABLE ENERGY GENERATION, WHICH OPERATES WITH HIGH EFFICIENCY AND LOW COSTS, IS AN IMPORTANT FORM OF MICROGRID. THIS PAPER DEALS WITH THE PROBLEM OF ECONOMIC OPERATION OF COGENERATION SYSTEM INCLUDING WIND ENERGY, PV, HEAT RECOVERY BOILER AND BATTERY. ON THE BASIS OF PREDICTING THE NEXT 24-HOURS' WIND ENERGY AND PV POWER, POWER AND HEAT DEMAND, A NONLI…					978-1-4244-8357-0		[GU, W.;; WU, Z.;] SOUTHEAST UNIV, SCH ELECT ENGN, ENGN RES CTR MOT CONTROL, MINIST EDUC, NANJING, PEOPLES R CHINA.; [YUAN, X.;] JIANGSU ELECT POWER RES INST, NANJING, PEOPLES R CHINA.;	MINNEAPOLIS, MN	IEEE-POWER-AND-ENERGY-SOCIETY GENERAL MEETING	JUL 25-29, 2010	2019-11-14		PROCEEDINGS PAPER			WGU@SEU.EDU.CN			NATIONAL SCIENCE FOUNDATION OF CHINANATIONAL NATURAL SCIENCE FOUNDATION OF CHINA [50907008, 60974036]	THIS WORK IS SUPPORTED BY NATIONAL SCIENCE FOUNDATION OF CHINA (50907008, 60974036).	BTO76	IEEE			IEEE POW ENER SOC GE		ENGLISH	19			345 E 47TH ST, NEW YORK, NY 10017 USA		6	NEW YORK			S	IEEE	2010		GU, W (REPRINT AUTHOR), SOUTHEAST UNIV, SCH ELECT ENGN, ENGN RES CTR MOT CONTROL, MINIST EDUC, NANJING, PEOPLES R CHINA.	ENERGY & FUELS; ENGINEERING	IEEE POWER AND ENERGY SOCIETY GENERAL MEETING PESGM
HUANG Q;ZHANG CH;LIU QY;NING Y;CAO YX	HUANG, QI;ZHANG, CHANGHUA;LIU, QUNYING;NING, YAN;CAO, YONGXING	POWER SYSTEM; SMART GRID; FIBER BRAGG GRATING SENSOR; HIGH-VOLTAGE TRANSMISSION LINE; GALLOPING; ICING		[ANONYMOUS], P2030 IEEE;[ANONYMOUS], SMART GRID;BJERKAN L, 2000, APPL OPTICS, V39, P554, DOI 10.1364/AO.39.000554;DAVIS MA, 1995, ELECTRON LETT, V31, P822, DOI 10.1049/EL:19950547;*EUR, 2006, 22040 EUR;GENG XIN, 2009, 2009 4TH IEEE CONFERENCE ON INDUSTRIAL ELECTRONICS AND APPLICATIONS, P1265, DOI 10.1109/ICIEA.2009.5138405;HUANG Q, 2008, ISCSCT 2008: INTERNATIONAL SYMPOSIUM ON COMPUTER SCIENCE AN…	SMART GRID IS AIMED TO INCORPORATE MONITORING, ANALYSIS, CONTROL AND COMMUNICATION CAPABILITIES TO IMPROVE RELIABILITY AND ENERGY EFFICIENCY. HOWEVER, CURRENTLY THERE IS NO ENOUGH SENSOR TO PROVIDE INFORMATION INTERFACE FOR THE IMPLEMENTATION OF SMART GRID. THEREFORE, NEW TYPES OF SENSORS SHOULD BE DEPLOYED TO ASSIST THE IMPLEMENTATION OF SMART GRID. THIS PAPER PROPOSES A NOVEL SCHEME, IN WHICH N…					978-1-4244-8357-0		[HUANG, QI; ZHANG, CHANGHUA; LIU, QUNYING; NING, YAN] UESTC, SICHUAN PROV KEY LAB POWER SYST WIDE AREA MEASURE, CHENGDU 610054, SICHUAN, PEOPLES R CHINA.; [CAO, YONGXING] SICHUAN ELECT POWER TEST & INST, SICHUAN PROV KEY LAB POWER SYST WIDE AREA MEASURE, CHENGDU 610072, SICHUAN, PEOPLES R CHINA.;	MINNEAPOLIS, MN	IEEE-POWER-AND-ENERGY-SOCIETY GENERAL MEETING	JUL 25-29, 2010	2019-11-14		PROCEEDINGS PAPER			HWONG@UESTC.EDU.CN; 87085306@163.COM			SICHUAN POWER COOPERATION LTD.; INDUSTRY-ACADEMY-RESEARCH PROJECT OF GUANGDONG PROVINCE,CHINA [2008B090500177]	THIS WORK WAS SUPPORTED IN PART BY SICHUAN POWER COOPERATION LTD. AND THE INDUSTRY-ACADEMY-RESEARCH PROJECT OF GUANGDONG PROVINCE,CHINA (GRANT NO.: 2008B090500177).	BTO76	IEEE			IEEE POW ENER SOC GE		ENGLISH	18			345 E 47TH ST, NEW YORK, NY 10017 USA		5	NEW YORK			S	IEEE	2010		HUANG, Q (REPRINT AUTHOR), UESTC, SICHUAN PROV KEY LAB POWER SYST WIDE AREA MEASURE, CHENGDU 610054, SICHUAN, PEOPLES R CHINA.	ENERGY & FUELS; ENGINEERING	IEEE POWER AND ENERGY SOCIETY GENERAL MEETING PESGM
LIU Y;WANG Y;PENG MW;GUO CX	LIU, YI;WANG, YANG;PENG, MINGWEI;GUO, CHUANGXIN	FAULT DIAGNOSIS; SMART GRID; DATA; FEATURE; DECISION; FAULT MATCH	SECTION ESTIMATION; NETWORKS	CARDOZO E, 1988, IEEE T POWER SYST, V3, P641, DOI 10.1109/59.192917;CHANTLER M, 2000, IEEE T POWER SYST, V15, P1388, DOI 10.1109/59.898117;CHANTLER M, 2000, ELECT TRANSMISSION N, V1, P1388;CHIN HC, 2003, IEEE T POWER SYST, V18, P245, DOI 10.1109/TPWRS.2002.807095;CHUANG CY, 2006, IEEE T POWER SYSTEMS, V21, P1362;DYSKO A, 1999, P IEEE TRANSM DISTR, V1, P406, DOI DOI 10.1109/TDC.1999.755386;HU ZH, …	THIS PAPER PROPOSES AN INFORMATION FUSION METHOD FOR DIAGNOSIS. MULTILAYER STRUCTURE OF INFORMATION FUSION INCLUDED DATA PROPOSING, FEATURE EXTRACTION AND DECISION MAKING, IS CONSTRUCTED FOR DEALING WITH THE OBJECTS SUCH AS CURRENT, VOLTAGE AND WAVE, ETC. A PETRI-NETWORK AND A FAULT MATCHING METHOD OF WAMS DATA ARE USED IN CHARACTERISTIC FUSION. THE APPLICATION OF THIS FAME IN THE SIMULATION RESO…					978-1-4244-8357-0		[LIU, YI; WANG, YANG; PENG, MINGWEI; GUO, CHUANGXIN] ZHEJIANG UNIV, COLL ELECT ENGN, HANGZHOU 310027, PEOPLES R CHINA.;	MINNEAPOLIS, MN	PES GENERAL MEETING	JUL 25-29, 2010	2019-11-14		PROCEEDINGS PAPER			POWSYSTEMEE@163.COM; WANGYANG_ZJU@126.COM; PENGMINGWEI@ZJU.EDU.CN; GUOCHUANGXIN@ZJU.EDU.CN					BTO76	IEEE			IEEE POW ENER SOC GE		ENGLISH	18			345 E 47TH ST, NEW YORK, NY 10017 USA		5	NEW YORK			B	IEEE	2010		LIU, Y (REPRINT AUTHOR), ZHEJIANG UNIV, COLL ELECT ENGN, HANGZHOU 310027, PEOPLES R CHINA.	ENERGY & FUELS; ENGINEERING	IEEE POWER AND ENERGY SOCIETY GENERAL MEETING PESGM
SUN HB;JIANG WY;GUO QL;ZHANG BM;WANG K	SUN, HONGBIN;JIANG, WEIYONG;GUO, QINGLAI;ZHANG, BOMING;WANG, KANG	SMART GRID; DEMAND-SIDE MANAGEMENT (DSM); POWER DEMAND MODEL; DATA MINING; HIGH ENERGY CONSUMER	MUTUAL INFORMATION	BATTITI R, 1994, IEEE T NEURAL NETWOR, V5, P537, DOI 10.1109/72.298224;BELHOMME R, 2008, IET CIRED SEM SMART;BROWN R. E., 2008, IEEE POW EN SOC GEN;CHARYTONIUK W, 2000, IEEE T IND APPL, V36, P893, DOI 10.1109/28.845067;CHOW TWS, 2005, IEEE T NEURAL NETWOR, V16, P213, DOI 10.1109/TNN.2004.841414;GELLINGS CW, 1985, P IEEE, V73, P1468, DOI 10.1109/PROC.1985.13318;HU ZHAOGUANG, 2001, AUTOMATION OF EL…	WITH DEVELOPMENT OF SMART GRID, STUDY OF POWER DEMAND MODEL OF HIGH ENERGY CONSUMERS BECOMES AN IMPORTANT TOPIC IN CHINA. AS A RESULT OF PRELIMINARY RESEARCH, INITIAL POWER DEMAND MODEL OF HIGH ENERGY CONSUMER IS BUILT UP BASED ON DATA MINING. SUCH A MODEL OPENS OUT THE RELATIONSHIP OF POWER DEMAND AND MARKET FACTORS, WHICH CAN BE APPLIED TO DEMAND SIDE MANAGEMENT (DSM) FOR HIGH ENERGY CONSUMERS …					978-1-4244-8357-0		[SUN, HONGBIN; JIANG, WEIYONG; GUO, QINGLAI; ZHANG, BOMING; WANG, KANG] TSINGHUA UNIV, DEPT ELECT ENGN, STATE KEY LAB POWER SYST, BEIJING 100084, PEOPLES R CHINA.;	MINNEAPOLIS, MN	PES GENERAL MEETING	JUL 25-29, 2010	2019-11-14		PROCEEDINGS PAPER			SHB@TSINGHUA.EDU.CN					BTO76	IEEE			IEEE POW ENER SOC GE		ENGLISH	14			345 E 47TH ST, NEW YORK, NY 10017 USA		5	NEW YORK			B	IEEE	2010		SUN, HB (REPRINT AUTHOR), TSINGHUA UNIV, DEPT ELECT ENGN, STATE KEY LAB POWER SYST, BEIJING 100084, PEOPLES R CHINA.	ENERGY & FUELS; ENGINEERING	IEEE POWER AND ENERGY SOCIETY GENERAL MEETING PESGM
ZHONG J;KANG CQ;LIU K	ZHONG, JIN;KANG, CHONGQING;LIU, KAI	DEMAND-SIDE MANAGEMENT (DSM); DEMAND RESPONSE (DR); LOAD SHIFTING; PEAK LOAD SHAVING; CHINESE POWER INDUSTRY		BORENSTEIN S., DYNAMIC PRICING ADV;DELGADO RM, 1985, P IEEE, V73, P1471, DOI 10.1109/PROC.1985.13319;FOTUHI-FIRUZABAD M, 2000, IEEE T POWER SYST, V15, P858, DOI 10.1109/59.867185;HERTER K, 2007, ENERG POLICY, V35, P2121, DOI 10.1016/J.ENPOL.2006.06.019;HU ZHAOGUANG, 1999, AUTOMATION OF ELECTRIC POWER SYSTEMS, V23, P22;JAZAYERI P, 2005, POWER SYSTEMS IEEE T, V20, P1504;LIU JP, 2003, POWER DEMAND S…	DEMAND SIDE MANAGEMENT HAS BEEN ONE OF THE EFFECTIVE MEANS OF LOAD SHIFTING AND PEAK-LOAD SHAVING. IN A SYSTEM WITH DISTRIBUTED GENERATIONS AND DISTRIBUTED RENEWABLE ENERGY SOURCES, DEMAND RESPONSE CAN SIGNIFICANTLY IMPROVE THE EFFICIENCY OF ELECTRICITY USAGE AND ENERGY SAVING. WITH THE DEVELOPMENT OF ADVANCE METERING INFRASTRUCTURE, AND INFORMATION AND COMMUNICATION TECHNOLOGIES, DEMAND SIDE MAN…					978-1-4244-8357-0		[ZHONG, JIN; LIU, KAI] UNIV HONG KONG, DEPT ELECT & ELECT ENGN, HONG KONG, HONG KONG, PEOPLES R CHINA.; [LIU, KAI] TSINGHUA UNIV, DEPT ELECT ENGN, BEIJING, PEOPLES R CHINA.;	MINNEAPOLIS, MN	IEEE-POWER-AND-ENERGY-SOCIETY GENERAL MEETING	JUL 25-29, 2010	2019-11-14		PROCEEDINGS PAPER			JZHONG@EEE.HKU.HK; CQKANG@TSINGHUA.EDU.CN; KAILIU@EEE.HKU.HK			HKU SEED FUNDING PROGRAM [200811159092]; HKU STRATEGIC RESEARCH THEME AND THE UNIVERSITY DEVELOPMENT FUNDING	THIS WORK WAS SUPPORTED BY THE HKU SEED FUNDING PROGRAM FOR BASIC RESEARCH (PROJECT CODE: 200811159092), HKU STRATEGIC RESEARCH THEME AND THE UNIVERSITY DEVELOPMENT FUNDING (INITIATIVE ON CLEAN ENERGY & ENVIRONMENT).	BTO76	IEEE			IEEE POW ENER SOC GE		ENGLISH	12			345 E 47TH ST, NEW YORK, NY 10017 USA		4	NEW YORK			S	IEEE	2010		ZHONG, J (REPRINT AUTHOR), UNIV HONG KONG, DEPT ELECT & ELECT ENGN, HONG KONG, HONG KONG, PEOPLES R CHINA.	ENERGY & FUELS; ENGINEERING	IEEE POWER AND ENERGY SOCIETY GENERAL MEETING PESGM
LU JM;NIU M	LU, JIMIN;NIU, MING	MICRO-GRID; RENEWABLE ENERGY; CONTROL STRATEGY; SMART GRID		HATZIARGYRIOU N, 2007, IEEE POWER ENERGY M, V5, P78, DOI 10.1109/MPAE.2007.376583;LASSETER R., 2002, IEEE PES WINT M JAN;LI PENG, 2009, JOURNAL OF NORTH CHINA ELECTRIC POWER UNIVERSITY, V36, P10;LU ZONGXIANG, 2007, AUTOMATION OF ELECTRIC POWER SYSTEMS, V31, P100;PIAGI P., 2006, IEEE POW ENG SOC GEN, P8, DOI DOI 10.1109/PES.2006.1708993;WANG CHENGSHAN, 2008, AUTOMATION OF ELECTRIC POWER SYSTEMS, V…	MICROGRID IS A SMALL POWER SYSTEM WHICH INTEGRATES MULTIPLE DISTRIBUTED GENERATORS AND LOCAL LOADS; IT TAKES ADVANTAGE OF MUCH CLEAN ENERGY LIKE WIND AND SOLAR, AND IT IS ALSO AN EFFECTIVE WAY TO SOLVE THE GRID CONNECTION PROBLEM BROUGHT BY THE LARGE NUMBER OF DG. THIS PAPER INTRODUCES THE CONCEPT OF MICROGRID AND THE CHARACTERISTIC OF VARIOUS POWER SOURCES IN DETAIL, AND THE KEY TECHNOLOGY AND I…			ZHU, RB ZHANG, YC LIU, BX LIU, CF		978-3-642-16335-7	161	[LU, JIMIN] HEBEI POLYTECH UNIV, TANGSHAN 063000, PEOPLES R CHINA.; [NIU, MING] NORTH CHINA ELECT POWER UNIV, SCH ELECT & ELECT ENGN, BEIJING 102206, PEOPLES R CHINA.;	TANGSHAN, PEOPLES R CHINA	INTERNATIONAL CONFERENCE ON INFORMATION COMPUTING AND APPLICATIONS	OCT 15-18, 2010	2019-11-14		PROCEEDINGS PAPER		1865-0937	LJM31@SOHU.COM; NIUMING@NCEPU.EDU.CN	+				BUI39				COMM COM INF SC		ENGLISH	10			HEIDELBERGER PLATZ 3, D-14197 BERLIN, GERMANY		3	BERLIN			S	SPRINGER-VERLAG BERLIN	2010		LU, JM (REPRINT AUTHOR), HEBEI POLYTECH UNIV, TANGSHAN 063000, PEOPLES R CHINA.	COMPUTER SCIENCE; ENGINEERING	COMMUNICATIONS IN COMPUTER AND INFORMATION SCIENCE
YU DY;HAN XS;ZHAO JG	YU, DAYANG;HAN, XUESHAN;ZHAO, JIANGUO	CAPACITY FACTOR; POWER FLUCTUATION; RESOURCE PLAN; WIND ELECTRICITY	INTEGRATION	CHI Y, 2009, WEDQRC04C08;CYRANOSKI D, 2009, NATURE, V457, P372, DOI 10.1038/457372A;GEORGILAKIS PS, 2008, RENEW SUST ENERG REV, V12, P852, DOI 10.1016/J.RSER.2006.10.007;GIPE P., 2004, WIND POWER RENEWABLE;KANG CHONG-QING, 2009, POWER SYSTEM TECHNOLOGY, V33, P1;LI WEN-YI, 2008, PROCEEDINGS OF THE CSEE, V28, P100;LU X, 2009, P NATL ACAD SCI USA, V106, P10933, DOI 10.1073/PNAS.0904101106;LUND H, 20…	IN CHINA, THE WIND POWER FLUCTUATION HAS BECOME THE MAIN BARRIER FOR WIND INTEGRATION. THE LIMITATION OF WIND OBSERVATION BOTH IN TIME AND SPACE MAKES IT DIFFICULT FOR THE PLANNERS TO ASSESS THE WIND POWER FLUCTUATION OVER THE COUNTRY'S TERRITORY. THIS PAPER PROPOSES A METHOD TO PROFILE THE MULTI-REGIONAL WIND POWER FLUCTUATIONS BASED ON THE METEOROLOGICAL DATA OBTAINED FROM THE GODDARD EARTH OBS…	PII 927993400					516	[YU, DAYANG; HAN, XUESHAN] SHANDONG UNIV, SCH ELECT ENGN, JINAN 250061, PEOPLES R CHINA.; [ZHAO, JIANGUO] STATE GRID Corporation of China, JINAN, PEOPLES R CHINA.;				2019-11-14	10.1080/15435075.2010.515193	ARTICLE		1543-5083	YUDAYANG@SDU.EDU.CN	529		CHINA SCHOLAR COUNCIL [2007 [3020]]	THE AUTHORS THANK XIAOPENG HU (NASA, GODDARD SPACE FLIGHT CENTER) FOR DATA SUPPORT AND ANONYMOUS REVIEWERS FOR THE ADVICE ON REVISIONS. THIS WORK WAS SUPPORTED IN PART BY THE CHINA SCHOLAR COUNCIL 2007 [3020].	664NZ			5	INT J GREEN ENERGY	INT. J. GREEN ENERGY	ENGLISH	12			530 WALNUT STREET, STE 850, PHILADELPHIA, PA 19106 USA		14	PHILADELPHIA			J	TAYLOR & FRANCIS INC	2010		YU, DY (REPRINT AUTHOR), SHANDONG UNIV, SCH ELECT ENGN, JINAN 250061, PEOPLES R CHINA.	THERMODYNAMICS; SCIENCE & TECHNOLOGY - OTHER TOPICS; ENERGY & FUELS
ZHAO CH;SUN Y;LI KJ	ZHAO CHUANHUI;SUN YING;LI KEJUN	ENERGY INTERNET (EI); NETWORK STRUCTURE; RENEWABLE ENERGY; ENERGY MANAGEMENT SYSTEM (EMS); ENERGY STORAGE DEVICE		CHANG KANG, 2009, AUTOMATION OF ELECTRIC POWER SYSTEMS, V33, P10;CHEN SHU-YONG, 2009, POWER SYSTEM TECHNOLOGY, V33, P1;HUANG A. Q., 2009, P IEEE POW EN SOC PE, P1;HUANG AQ, 2009, PROC INT SYMP POWER, P9, DOI 10.1109/ISPSD.2009.5157988;HUI J., 2008, NEW ENERGY CONVERSIO;IPAKCHI A, 2009, IEEE POWER ENERGY M, V7, P52, DOI 10.1109/MPE.2008.931384;JIA YQ, 2009, POWER ELECT, V35, P1;JIE SHI, 2009, POWE…	SINCE TRADITIONAL POWER IS NON-RENEWABLE AND UNFRIENDLY TO ENVIRONMENT, RENEWABLE ENERGY POWER WHICH OVERCOMES DEFECTS OF TRADITIONAL ENERGY WILL GRADUALLY REPLACE THE CONVENTIONAL THERMAL POWER. BASED ON THE UTILIZATION PROBLEM OF RENEWABLE ENERGY IN SMART GRID, THIS PAPER BUILDS AN ENERGY INTERNET WHICH SUPPORTS REAL-TIME, HIGH-SPEED, TWO-WAY TRANSMISSION OF POWER DATA AND MORE RENEWABLE ENERGY…			WUNSCH, DC TAN, HH ZENG, DH LUO, Q		978-0-87849-251-0	569	[ZHAO CHUANHUI; SUN YING; LI KEJUN] SHANDONG UNIV, SCH ELECT ENGN, JINAN 250100, PEOPLES R CHINA.;	QINGDAO, PEOPLES R CHINA	INTERNATIONAL CONFERENCE ON ADVANCES IN COMPUTER SCIENCE AND ENGINEERING	JUL 20-21, 2010	2019-11-14	10.4028/www.scientific.net/AMR.121-122.569	PROCEEDINGS PAPER			MAX-ZCH@163.COM; SY@SDU.EDU.CN; LKJUN@SDU.EDU.CN	573				BVA98				ADV MATER RES-SWITZ		ENGLISH	21			LAUBLSRUTISTR 24, CH-8717 STAFA-ZURICH, SWITZERLAND		5	STAFA-ZURICH			S	TRANS TECH PUBLICATIONS LTD	2010		ZHAO, CH (REPRINT AUTHOR), SHANDONG UNIV, SCH ELECT ENGN, JINAN 250100, PEOPLES R CHINA.	COMPUTER SCIENCE; ENGINEERING; SCIENCE & TECHNOLOGY - OTHER TOPICS; MATERIALS SCIENCE	ADVANCED MATERIALS RESEARCH
ZHANG J;LIANG M;WANG Y;MA HL	ZHANG, JING;LIANG, MING;WANG, YUN;MA, HELOU	SMART GRID; DXF; USER INTERFACE; EXTRACTING GRAPHICS DATA		*BEIJ ZHONGBO INF, 2008, IMC 011A MON EARL WA;LI YJ, 2001, VISUAL C GRAPHICS CH;LIANG HT, 2007, AIR FORCE ENG U NATU, P13;LIANG XC, 2001, AUTOCAD SECONDARY DE;WANG ZR, 2007, XIAMEN U TECHNOLOGY, P4;ZHU YL, 2000, TECHNOLOGY POWER SYS, V12, P41	A SCHEME OF EXTRACTING DXF FORMAT GRAPHIC FROM TRADITIONAL CONNECTION DIAGRAMS IS PRESENTED BY ANALYZING THE MAIN CONNECTION DIAGRAMS OF POWER STATION AND PROBLEMS CONTAINED IN DEVICE TERMINAL MONITORING. GRAPHICS EXTRACTED BY THIS PROGRAM ENTER PDXF2DAT CONVERSION SOFTWARE CONNECTED WITH POINT TEMPER DEVELOPED BY ZHONGBO (BEIJING) CAN PRODUCE A FAST USER INTERFACE. USING THIS INTERFACE CAN REALI…					978-1-935068-17-4	441	[ZHANG, JING; LIANG, MING; WANG, YUN; MA, HELOU] NORTH CHINA ELECT POWER UNIV, RCIEPT, BEIJING 102206, PEOPLES R CHINA.;	WUHAN, PEOPLES R CHINA	POWER AND ENERGY ENGINEERING CONFERENCE	SEP 11-12, 2010	2019-11-14		PROCEEDINGS PAPER			ZJTX@NCEPU.EDU.CN; LM@NCEPU.EDU.CN; WANGYF@NCEPU.EDU.CN; HELOU_MA@126.COM	444				BUR91	PEEC-ORG COMM			POWER AND ENERGY ENGINEERING CONFERENCE 2010		ENGLISH	6			5005 PASEO SEGOVIA, IRVIN, CA 92603-3334 USA		4	IRVIN			B	SCI RES PUBL, INC-SRP	2010		ZHANG, J (REPRINT AUTHOR), N CHINA ELECT POWER UNIV, RCIEPT, BEIJING 102206, PEOPLES R CHINA.	ENERGY & FUELS
HONG YF;SONG GT;LIU ZQ	HONG, YUNFU;SONG, GUOTAO;LIU, ZONGQI	SMART SUBSTATION; SMART GRID; IEC 61850; DIGITAL SUBSTATION; DISTRIBUTED POWER		CHEN WEN-SHENG, 2009, EAST CHINA ELECTRIC POWER, V37, P124;GONG QUAN, 2009, EAST CHINA ELECTRIC POWER, V37, P936;JOSCO P, 2009, 21 INT C EL DISTR 8, P776;KIM HM, 2007, FUT GEN COMM NETW 6, P579;PANG HM, 2010, POWER SYSTEM PROTECT, V38, P146;SONG RENJIE, 2009, AUTOMATION OF ELECTRIC POWER SYSTEMS, V33, P73;*STAT GRID CORP CH, 2009, TECHN GUID SMART SUB;VOLBERDA FRANS, 2009, 20TH INTERNATIONAL CONF…	THIS ELECTRONIC DOCUMENT INTRODUCES THE DEFINITION AND FUNCTION OF SMART SUBSTATION. THE KEY TECHNOLOGIES ARE ANALYZED AND A NEW MODE OF DEVELOPMENTS ARE DISCUSSED. INTELLIGENT SUBSTATION IS INTELLIGENT ELECTRIC GRID HUB THAT IS BASED ON DIGITAL SUBSTATION AND THE SYSTEM OF STANDARD COMMUNICATION PROTOCOL. A GREAT QUANTITY OF DG ACCESS AND USER INTERACTIVE REQUIREMENTS ARE CONSIDERED. INTELLIGENT…					978-1-935068-17-4	784	[HONG, YUNFU; LIU, ZONGQI] NCEPU, ELECT & ELECT ENGN, BEIJING, PEOPLES R CHINA.; [SONG, GUOTAO] NANYANG ELECT POWER CORP, NANYANG, PEOPLES R CHINA.;	WUHAN, PEOPLES R CHINA	POWER AND ENERGY ENGINEERING CONFERENCE	SEP 11-12, 2010	2019-11-14		PROCEEDINGS PAPER			XIAOHONGBOXIAO@163.COM	+				BUR91	PEEC-ORG COMM			POWER AND ENERGY ENGINEERING CONFERENCE 2010		CHINESE	9			5005 PASEO SEGOVIA, IRVIN, CA 92603-3334 USA		2	IRVIN			B	SCI RES PUBL, INC-SRP	2010		HONG, YF (REPRINT AUTHOR), NCEPU, ELECT & ELECT ENGN, BEIJING, PEOPLES R CHINA.	ENERGY & FUELS
WU YW;FANG HL;MA XY;SUN YZ	WU, YAOWEN;FANG, HUALIANG;MA, XIYUAN;SUN, YUANZHANG	DISTRIBUTED GENERATION (DG); MICROGRIDS; THERE-LEVEL POWER NETWORK; POWER;RELIABILITY; POWER STABILITY		BUCHHOLZ B, 2006, CIGRE 2006 PAR AUG, PC6;HATZIARGYRIOU N.D., 2002, P IEEE POW ENG SOC W, P1017;*IEEE, P1547 IEEE;KROPOSKI B, 2008, IEEE POWER ENERGY M, V6, P40, DOI 10.1109/MPE.2008.918718;LASSETER R., 2002, P IEEE POW ENG SOC W, P305, DOI DOI 10.1109/PESW.2002.985003;LOPES JAP, 2006, IEEE T POWER SYST, V21, P916, DOI 10.1109/TPWRS.2006.873018;MAMAY CHRIS, 2004, CERTS MICROGRID FUTU;MEI SHENG-WE…	THREE-LEVEL POWER NETWORK CONSISTED OF TRANSMISSION NETWORK, DISTRIBUTION NETWORK AND MICROGRIDS BECOMES ONE OF THE DEVELOPING DIRECTIONS OF SMART GRID. THIS PAPER RESEARCHES CURRENT MICROGRID TECHNOLOGIES UNDER THE FRAMEWORK OF THERE-LEVEL POWER NETWORK. FIRST, THE DEVELOPMENT AND CONCEPT OF MICROGRIDS ARE INTRODUCED AND THE RELATION BETWEEN MICROGRIDS AND THREE-LEVEL POWER NETWORK IS ANALYSED. …					978-1-935068-17-4	788	[WU, YAOWEN; FANG, HUALIANG; MA, XIYUAN; SUN, YUANZHANG] WUHAN UNIV, SCH ELECT ENGN, WUHAN 430072, PEOPLES R CHINA.;	WUHAN, PEOPLES R CHINA	POWER AND ENERGY ENGINEERING CONFERENCE	SEP 11-12, 2010	2019-11-14		PROCEEDINGS PAPER			WYW@HB.SGCC.COM.CN; HL_FANG@21CN.COM; MAXIYUAN1986@163.COM; YZSUN@MAIL.TSINGHUA.EDU.CN	792				BUR91	PEEC-ORG COMM			POWER AND ENERGY ENGINEERING CONFERENCE 2010		CHINESE	9			5005 PASEO SEGOVIA, IRVIN, CA 92603-3334 USA		5	IRVIN			B	SCI RES PUBL, INC-SRP	2010		WU, YW (REPRINT AUTHOR), WUHAN UNIV, SCH ELECT ENGN, WUHAN 430072, PEOPLES R CHINA.	ENERGY & FUELS
YIN HX;MENG ZY;ZHANG JH	YIN, HONGXU;MENG, ZHAOYUN;ZHANG, JIANHUA	SMART POWER UTILIZATION; DISTRIBUTED GENERATION (DG); ENERGY STORAGE; REAL-TIME ELECTRICITY PRICE; MICRO-GRID		CHEN YM, 2009, EC INFORM DAILY 0812;*EPRI, 2003, POWER DELIVERY SYSTE;GAO YY, 2010, 1 FINANCIAL DAI 0407;HATZIARGYRIOU N, 2007, IEEE POWER ENERGY M, V5, P78, DOI 10.1109/MPAE.2007.376583;MENG H, 2010, EC INFORM DAILY 0510;SHEN F, 2004, J ZHONGYUAN TECHNICA, P49;SUN Y. L., 2009, NEW ENERGY DISTRIBUT;VENKATARAMANAN G, 2008, IEEE POWER ENERGY M, V6, P78, DOI 10.1109/MPE.2008.918720;YANG YONGBIAO, 20…	WITH THE CONSTANTLY ADVANCING OF THE SMART GRID CONSTRUCTION, THE CONSTRUCTION OF SMART POWER UTILIZATION USED IN DISTRIBUTION NETWORK HAS BEEN PLACED ON THE AGENDA. THIS PAPER INTRODUCES THE SMART POWER UTILIZATION TECHNOLOGY AND ITS RESEARCH STATUS. WITH THE APPLICATION OF REAL-TIME ELECTRICITY PRICE, DISTRIBUTED GENERATION AND ENERGY STORAGE DEVICES, THE INFLUENCES OF THE SMART POWER UTILIZATI…					978-1-935068-17-4	793	[YIN, HONGXU; ZHANG, JIANHUA] NORTH CHINA ELECT POWER UNIV, SCH ELECT & ELECT ENGN, BEIJING 102206, PEOPLES R CHINA.; [MENG, ZHAOYUN] SHANDONG ELECT POWER GRP CORP, DEZHOU POWER CO, DEZHOU 253000, PEOPLES R CHINA.;	WUHAN, PEOPLES R CHINA	POWER AND ENERGY ENGINEERING CONFERENCE	SEP 11-12, 2010	2019-11-14		PROCEEDINGS PAPER			HONGXU_YIN@126.COM	+				BUR91	PEEC-ORG COMM			POWER AND ENERGY ENGINEERING CONFERENCE 2010		CHINESE	11			5005 PASEO SEGOVIA, IRVIN, CA 92603-3334 USA		2	IRVIN			B	SCI RES PUBL, INC-SRP	2010		YIN, HX (REPRINT AUTHOR), NORTH CHINA ELECT POWER UNIV, SCH ELECT & ELECT ENGN, BEIJING 102206, PEOPLES R CHINA.	ENERGY & FUELS
GONG YQ;TAN HE;WANG B;SHEN Y;ZHOU MX	GONG YUQING;TAN HONGEN;WANG BO;SHEN YU;ZHOU MEIXI	WIDE AREA CONTROL; POWER GRIDS; IEC STD 61850; WIDE AREA CONTROL IED;MODEL		[ANONYMOUS], 618505 IEC;CHEN CX, 2004, BASICS ELECT ENG;*CHIN SO POW GRID, 110062009 QCSG;*SAT GRID CO CHIN, 2009, MAN PRACT INT MAN IN;WANG YG, 2010, RES INFORM MANAGEMEN;ZHANG W, 2004, AUTOMATION ELECT POW, V22, P1;[ ZHANG WEI], 2004, [, APPLIED ACOUSTICS], V23, P1	THE CONSTRACTON OF THE INTELLIGENT DISTRIBUTION NETWORK WHICH OWNS THE FEATURES SUCH AS INTEGRATION, INTERACTION, SELF-HEALING, COMPATIBILITY AND OPTIMIZATION IS AN IMPORTANT PART OF THE BUILDING OF SMART GRID. BOTH THE SUBSTATION AND CONTROL CENTER PLAY A KEY ROLE IN THE CONTROL OF INTELLIGENT DISTRIBUTION NETWORK. IN VIEW OF THESE ABOVE, THE WIDE AREA CONTROL WAS INTRODUCED INTO THE INTEGRATED …					978-1-935068-17-4	801	[GONG YUQING; TAN HONGEN; WANG BO; SHEN YU] WUHAN UNIV, SCH ELECT ENGN, WUHAN 430072, PEOPLES R CHINA.; [ZHOU MEIXI] EASTLAKE HIGH SCH, WUHAN, PEOPLES R CHINA.;	WUHAN, PEOPLES R CHINA	POWER AND ENERGY ENGINEERING CONFERENCE	SEP 11-12, 2010	2019-11-14		PROCEEDINGS PAPER			GONGYQ1988@126.COM	+				BUR91	PEEC-ORG COMM			POWER AND ENERGY ENGINEERING CONFERENCE 2010		CHINESE	7			5005 PASEO SEGOVIA, IRVIN, CA 92603-3334 USA		2	IRVIN			B	SCI RES PUBL, INC-SRP	2010		GONG, YQ (REPRINT AUTHOR), WUHAN UNIV, SCH ELECT ENGN, WUHAN 430072, PEOPLES R CHINA.	ENERGY & FUELS
SHEN Y;TAN HE;LIU DC;WANG B;GONG YQ	SHEN, YU;TAN, HONGEN;LIU, DICHEN;WANG, BO;GONG, YUQING	SMART GRID; SMART POWER UTILIZATION SYSTEM; HIERARCHICAL DISTRIBUTED;STRUCTURE		CHEN TANG, 2002, DISTRIBUTION SYSTEM;EPRI, 2006, INTELLIGRID SMART PO;JIANG Z., 2009, P IEEE POW ENG SOC G;SONG J, 2010, EURASIP J WIREL COMM, DOI 10.1155/010/251281;ULUSKI RW, 2008, IEEE POW ENER SOC GE, P3264;XIAO Y, 2009, YUNNAN ELECT POWER, V37, P42;XUE YONGDUAN, 2009, DISTRIBUTION UTILIZA, V26, P19;YANG K, 2009, TRANSM DISTR C EXP A;YU YIXIN, 2009, POWER SYSTEM CLEAN E, V1, P7;ZHANG BOMING, …	THE DEVELOPMENT OF DOMESTIC AND FOREIGN SMART POWER UTILIZATION SYSTEM IS STUDIED IN THIS PAPER. ACCORDING TO THE PHYSICAL COMPOSITION OF THE SMART POWER UTILIZATION SYSTEM AND THE ACTUAL CHARACTERISTICS OF THE DISTRIBUTION NETWORK, A NEW FRAMEWORK OF THE SMART POWER UTILIZATION SYSTEM IS PROPOSED IN THIS PAPER. THIS FRAMEWORK CAN MEET THE VARIABLE NEEDS OF PRACTICAL POWER DEMAND, AND CAN BE UPGR…					978-1-935068-17-4	810	[SHEN, YU; TAN, HONGEN; LIU, DICHEN; WANG, BO; GONG, YUQING] WUHAN UNIV, SCH ELECT ENGN, WUHAN 430072, PEOPLES R CHINA.;	WUHAN, PEOPLES R CHINA	POWER AND ENERGY ENGINEERING CONFERENCE	SEP 11-12, 2010	2019-11-14		PROCEEDINGS PAPER			WHUSHENYU@163.COM	813				BUR91	PEEC-ORG COMM			POWER AND ENERGY ENGINEERING CONFERENCE 2010		CHINESE	12			5005 PASEO SEGOVIA, IRVIN, CA 92603-3334 USA		4	IRVIN			B	SCI RES PUBL, INC-SRP	2010		SHEN, Y (REPRINT AUTHOR), WUHAN UNIV, SCH ELECT ENGN, WUHAN 430072, PEOPLES R CHINA.	ENERGY & FUELS
MING Y;JIAN-HUA D	MING, YAN;JIAN-HUA, DAI	PRIME; PLC; MAC SECURITY; AES		BERGANZA I., 2008, SMARTGRIDS DISTRIBUT, P1;HAN KYEONG-SOO, 2006, ADV COMMUNICATION TE;HRASNICA H., BROADBAND POWERLINE;SANZ A., POWER LINE COMMUNICA, P347;SENDIN A., 2004, INT S POW LIN COMM I;SKLAVOS N, 2005, J PHYS CONF SER, V10, P361, DOI 10.1088/1742-6596/10/1/088;UMAMAHESWARI G., 2004, ACAD OPEN INTERNET J, V12;YENUGUVANILANKA J, 2008, PROCEEDINGS IEEE SOUTHEASTCON 2008, VOLS 1 AND 2, P222;…	POWERLINE RELATED INTELLIGENT METERING EVOLUTION (PRIME) IS A COMPLETE DRAFT STANDARD FOR A NEW POWER LINE COMMUNICATION(PLC) TECHNOLOGY FOR THE PROVISION OF ALL KINDS OF SMART GRID SERVICES OVER ELECTRICITY DISTRIBUTION NETWORKS. TO AVOID EAVESDROPPING BY NEIGHBORS WHICH CONNECTING WITH THE SHARED-MEDIUM NETWORK, 128-BIT AES ENCRYPTION IS ADOPTED TO PROVIDE SECURITY PROTECTIONS IN MEDIUM ACCESS …			HANG, Y DESHENG, W SANDHU, PS		978-1-4244-5537-9	345	[MING, YAN] CUC, GXSOC RES INST, BEIJING 100024, PEOPLES R CHINA.; [JIAN-HUA, DAI] CUC, MEDIA MANAGEMENT SCH, BEIJING 100024, PEOPLES R CHINA.;	CHENGDU, PEOPLES R CHINA	3RD IEEE INTERNATIONAL CONFERENCE ON COMPUTER SCIENCE AND INFORMATION TECHNOLOGY (ICCSIT)	JUL 09-11, 2010	2019-11-14	10.1109/ICCSIT.2010.5564963	PROCEEDINGS PAPER			YANMING668@YAHOO.COM.CN; DAIJIANHUA66@GMAIL.COM	348				BH0PW				INT CONF COMP SCI		ENGLISH	9			345 E 47TH ST, NEW YORK, NY 10017 USA		4	NEW YORK			S	IEEE	2010		MING, Y (REPRINT AUTHOR), CUC, GXSOC RES INST, BEIJING 100024, PEOPLES R CHINA.	COMPUTER SCIENCE; ENGINEERING	INTERNATIONAL CONFERENCE ON COMPUTER SCIENCE AND INFORMATION TECHNOLOGY
NIU DX;TANG H;WANG JJ	NIU, DONGXIAO;TANG, HUI;WANG, JIANJUN	ELECTRIC POWER GRID; INTELLIGENCE; DEVELOPING LEVEL; SUPPORT VECTOR MACHINE; EVALUATION		GROB GR, 2009, 2009 6 INT MULT SYST;IBRAHIM A, 1998, UNIVERSITY AND INDUSTRY - PARTNERS IN SUCCESS, CONFERENCE PROCEEDINGS VOLS 1-2, P201, DOI 10.1109/CCECE.1998.682717;LEVCHENKOV A, 2008, P 3 INT WORKSH INT T, P48;SINGH C, 2008, TURK J ELECTR ENG CO, V16, P189;YANG SM, 2009, J COMPUT, V4, P1145	THE CONSTRUCTION OF A STRONG SMART GRID IS AN INEVITABLE TREND OF CHINA'S POWER GRID DEVELOPMENT. IT IS NOT ONLY CONDUCIVE TO THE POWER GRID CONSTRUCTION ITSELF, BUT ALSO BENEFITS THE WHOLE ELECTRIC POWER INDUSTRIAL DEVELOPMENT, SUSTAINABLE DEVELOPMENT AND SOCIAL HARMONY AND STABLE DEVELOPMENT. THIS PAPER GIVES THE ELECTRIC NETWORK INTELLIGENCE DEVELOPING LEVEL EVALUATION SYSTEM FROM THE BASIS SI…			ZHOU, D DU, ZY		978-1-84626-030-8	201	[NIU, DONGXIAO; TANG, HUI; WANG, JIANJUN] NORTH CHINA ELECT POWER UNIV, SCH ECON & MANAGEMENT, BEIJING 102206, PEOPLES R CHINA.;	WUHAN, PEOPLES R CHINA	INTERNATIONAL CONFERENCE ON INFORMATION TECHNOLOGY AND INDUSTRIAL ENGINEERING	JUN 06-07, 2010	2019-11-14		PROCEEDINGS PAPER			WANGJIANJUNHD@GMAIL.COM	204				BPY88				PROCEEDINGS OF 2010 INTERNATIONAL CONFERENCE ON INFORMATION TECHNOLOGY AND INDUSTRIAL ENGINEERING, VOLS I AND II		ENGLISH	5		WANG, JIANJUN/0000-0002-5424-1497	113, ACADEMIC HOUSE, MILL LANE, WAVERTREE TECHNOLOGY PARK, LIVERPOOL, L13 4 AH, ENGLAND		4	LIVERPOOL			B	WORLD ACAD UNION-WORLD ACAD PRESS	2010	WANG, JIANJUN/C-3361-2017	WANG, JJ (REPRINT AUTHOR), N CHINA ELECT POWER UNIV, SCH ECON & MANAGEMENT, BEIJING 102206, PEOPLES R CHINA.	ENGINEERING
LIU YY;DUAN YL;LI J	LIU YUANYUAN;DUAN YILONG;LI JIA	SMART GRID; DISTRIBUTION RELIABILITY AND POWER QUALITY; AMI; ADO		HOWE BILL, 2009, EU AS POW QUAL IN AP, V9;MCEACHERN ALEX, 2009, EU AS POW QUAL IN AP, P9;UNITED STATES DEPARTMENT OF ENERGY OFFICE OF ELECTRIC TRANSMISSION AND DISTRIBUTION, 2003, GRID 2030 NAT VIS EL	THIS THESIS FOCUS ON NEW ELECTRIC ENERGY PROBLEM IN THE CONSTRUCTION OF INTELLECTIVE POWER GRID, WHICH IS ILLUSTRATED BY FIVE ASPECTS OF ELECTRIC POWER NETWORK, WIND POWER, PHOTOVOLTAIC, ELECTRONICS AUTOMOBILE AND HIGH-SPEED RAILWAY. FOR THESE PROBLEMS, NEW TECHNIQUE AND TREND OF THE POWER QUALITY DEVELOPMENT HAS BEEN INTRODUCED. SINCE DISTRIBUTION RELIABILITY AND POWER QUALITY OCCUPIES AN IMPORT…			CHEN, J		978-7-89463-104-6	3846	[LIU YUANYUAN; LI JIA] HUNAN IND POLYTECH, DEPT ELECT ENGN, CHANGSHA 410082, HUNAN, PEOPLES R CHINA.; [DUAN YILONG] WAS GRP LTD, CHANGSHA 410205, HUNAN, PEOPLES R CHINA.;	BEIJING, PEOPLES R CHINA	29TH CHINESE CONTROL CONFERENCE	JUL 29-31, 2010	2019-11-14		PROCEEDINGS PAPER			LIUYUANSNOWY@TOM.COM; DUANYILONG@WASION.CN	3850				BH0ZR				CHIN CONTR CONF		CHINESE	3			345 E 47TH ST, NEW YORK, NY 10017 USA		5	NEW YORK			S	IEEE	2010		LIU, YY (REPRINT AUTHOR), HUNAN IND POLYTECH, DEPT ELECT ENGN, CHANGSHA 410082, HUNAN, PEOPLES R CHINA.	AUTOMATION & CONTROL SYSTEMS; ENGINEERING	CHINESE CONTROL CONFERENCE
WANG Y;LI WY;LU JP	WANG, YANG;LI, WENYUAN;LU, JIPING	COMMUNICATION NETWORK; MARKOV MODEL; RELIABILITY EVALUATION; STATE;ENUMERATION; WIDE-AREA MEASUREMENT SYSTEM (WAMS)		[ANONYMOUS], 2006, C371182005 IEEE;ANTONOPOULOS A, 1997, SECOND IEEE SYMPOSIUM ON COMPUTERS AND COMMUNICATIONS, PROCEEDINGS, P666, DOI 10.1109/ISCC.1997.616083;BEGOVIC M, 2005, P IEEE, V93, P876, DOI 10.1109/JPROC.2005.847258;BILLINTON R, 2001, IEEE T POWER SYST, V16, P595, DOI 10.1109/59.962402;BILLINTON R, 1994, RELIABILITY EVALUATI;DU MINGJUN, 2003, TELECOMMUN ELECT POW, V24, P1;HAN YD, 2004, …	AS A KEY TECHNOLOGY IN SMART GRID, THE WIDE-AREA MEASUREMENT SYSTEM (WAMS) WILL GRADUALLY BECOME AN IMPORTANT GUARANTEE FOR SECURITY AND STABILITY OF FUTURE POWER SYSTEMS. THIS PAPER PRESENTS A QUANTIFIED RELIABILITY EVALUATION METHOD FOR THE BACKBONE COMMUNICATION NETWORK IN WAMS AND THE OVERALL WAMS FROM A HARDWARE RELIABILITY VIEWPOINT. THE WHOLE WAMS IS MODELED USING A HIERARCHICAL STRUCTURE.…						1483	[WANG, YANG; LU, JIPING] CHONGQING UNIV, STATE KEY LAB POWER TRANSMISS EQUIPMENT & SYST SE, CHONGQING 400030, PEOPLES R CHINA.; [LI, WENYUAN] BRITISH COLUMBIA TRANSMISS CORP, VANCOUVER, BC, CANADA.;				2019-11-14	10.1109/TPWRD.2010.2041797	ARTICLE		1937-4208	WANGYANGHH@HOTMAIL.COM; WEN.YUAN.LI@BCTC.COM; LUJIPING@CQU.EDU.CN	1491				613QZ			3	IEEE T POWER DELIVER	IEEE TRANS. POWER DELIV.	ENGLISH	18			445 HOES LANE, PISCATAWAY, NJ 08855-4141 USA	JUL	9	PISCATAWAY			J	IEEE-INST ELECTRICAL ELECTRONICS ENGINEERS INC	2010		WANG, Y (REPRINT AUTHOR), CHONGQING UNIV, STATE KEY LAB POWER TRANSMISS EQUIPMENT & SYST SE, CHONGQING 400030, PEOPLES R CHINA.	ENGINEERING
SUN QY;LI ZX;YANG J;LUO YH	SUN QIU-YE;LI ZHONG-XU;YANG JUN;LUO YAN-HONG	SMART GRID; DISTRIBUTED GENERATION (DG); TYPICAL LOAD DISTRIBUTION MODEL; VOLTAGE PROFILE	GROSSBERG NEURAL-NETWORKS; TIME-VARYING DELAYS; STABILITY ANALYSIS;;GENERATION; SYSTEMS	BAE IS, 2007, IEEE T POWER SYST, V22, P785, DOI 10.1109/TPWRS.2007.894842;BROWN R.E., 2008, POW EN SOC GEN M CON, P[1, 7], DOI DOI 10.1109/PES.2008.4596843;CARVALHO PMS, 2008, IEEE T POWER SYST, V23, P766, DOI 10.1109/TPWRS.2008.919203;DAI M, 2008, IEEE T POWER ELECTR, V23, P343, DOI 10.1109/TPEL.2007.911815;DENG HG, 2007, J CENT SOUTH UNIV T, V14, P88, DOI 10.1007/S11771-007-0018-Z;HEDAYATI H, 2…	VOLTAGE PROFILES OF FEEDERS WITH THE CONNECTION OF DISTRIBUTED GENERATIONS (DGS) WERE INVESTIGATED. A UNIFIED TYPICAL LOAD DISTRIBUTION MODEL WAS ESTABLISHED. BASED ON THIS MODEL, EXACT EXPRESSIONS OF FEEDER VOLTAGE PROFILE WITH SINGLE AND DOUBLE DGS WERE DERIVED AND USED TO ANALYZE THE IMPACT OF DGS'S LOCATION AND CAPACITY ON THE VOLTAGE PROFILE QUANTITATIVELY. THEN, A GENERAL FORMULA OF THE VOL…						824	[SUN QIU-YE; LI ZHONG-XU; YANG JUN; LUO YAN-HONG] NORTHEASTERN UNIV, INST ELECT AUTOMAT, SHENYANG 110004, PEOPLES R CHINA.;				2019-11-14	10.1007/s11771-010-0562-9	ARTICLE		1993-0666	SUNQIUYE@MAIL.NEU.EDU.CN	829		NATIONAL NATURAL SCIENCE FOUNDATION OF CHINANATIONAL NATURAL SCIENCE FOUNDATION OF CHINA [60904101, 60972164]; FUNDAMENTAL RESEARCH FUNDS FOR THE CENTRAL UNIVERSITIESFUNDAMENTAL RESEARCH FUNDS FOR THE CENTRAL UNIVERSITIES [N090404009]; CHINA POSTDOCTORAL SCIENCE FOUNDATIONCHINA POSTDOCTORAL SCIENCE FOUNDATION [20090461187]	PROJECTS(60904101, 60972164) SUPPORTED BY THE NATIONAL NATURAL SCIENCE FOUNDATION OF CHINA; PROJECT(N090404009) SUPPORTED BY THE FUNDAMENTAL RESEARCH FUNDS FOR THE CENTRAL UNIVERSITIES; PROJECT(20090461187) SUPPORTED BY CHINA POSTDOCTORAL SCIENCE FOUNDATION	635IR			4	J CENT SOUTH UNIV T	J. CENT. SOUTH UNIV. TECHNOL.	ENGLISH	18			EDITORIAL OFFICE, CHANGSHA, HUNAN 410083, PEOPLES R CHINA	AUG	6	HUNAN			J	JOURNAL OF CENTRAL SOUTH UNIV TECHNOLOGY	2010		SUN, QY (REPRINT AUTHOR), NORTHEASTERN UNIV, INST ELECT AUTOMAT, SHENYANG 110004, PEOPLES R CHINA.	METALLURGY & METALLURGICAL ENGINEERING
LI FX;QIAO W;SUN HB;WAN H;WANG JH;XIA Y;XU Z;ZHANG P	LI, FANGXING;QIAO, WEI;SUN, HONGBIN;WAN, HUI;WANG, JIANHUI;XIA, YAN;XU, ZHAO;ZHANG, PEI	SMART CONTROL CENTER; SMART SUBSTATION; SMART TRANSMISSION NETWORK; SMART TRANSMISSION SYSTEM		AMIN S. M., 2005, IEEE POWER ENERGY M, V3, P34, DOI [10.1109/MPAE.2005.1507024, DOI 10.1109/MPAE.2005.1507024];ANDERSON PM, 1996, IEEE T POWER SYST, V11, P1166, DOI 10.1109/59.535588;BEGOVIC M, 2005, P IEEE, V93, P876, DOI 10.1109/JPROC.2005.847258;*BONN POW ADM TECH, 2006, TRANSM TECHN ROAD MA;CHOW JH, 2007, IEEE T POWER SYST, V22, P727, DOI 10.1109/TPWRS.2007.895162;CHUANG A., P IEEE PES GEN M,…	A MODERN POWER GRID NEEDS TO BECOME SMARTER IN ORDER TO PROVIDE AN AFFORDABLE, RELIABLE, AND SUSTAINABLE SUPPLY OF ELECTRICITY. FOR THESE REASONS, CONSIDERABLE ACTIVITY HAS BEEN CARRIED OUT IN THE UNITED STATES AND EUROPE TO FORMULATE AND PROMOTE A VISION FOR THE DEVELOPMENT OF FUTURE SMART POWER GRIDS. HOWEVER, THE MAJORITY OF THESE ACTIVITIES EMPHASIZED ONLY THE DISTRIBUTION GRID AND DEMAND SID…						168	[LI, FANGXING] UNIV TENNESSEE, DEPT ELECT ENGN & COMP SCI, KNOXVILLE, TN 37996 USA.; [QIAO, WEI] UNIV NEBRASKA, DEPT ELECT ENGN, LINCOLN, NE 68588 USA.; [SUN, HONGBIN] TSINGHUA UNIV, DEPT ELECT ENGN, BEIJING 100084, PEOPLES R CHINA.; [WAN, HUI] W VIRGINIA UNIV, DEPT COMP SCI & ELECT ENGN, MORGANTOWN, WV 26506 USA.; [WANG, JIANHUI] ARGONNE NATL LAB, DECIS & INFORMAT SCI DIV, ARGONNE, IL 60439 USA.…				2019-11-14	10.1109/TSG.2010.2053726	ARTICLE		1949-3061	FLI6@UTK.EDU; WQIAO@ENGR.UNL.EDU; SHB@TSINGHUA.EDU.CN; HUI.WAN@MAIL.WVU.EDU; JIANHUI.WANG@ANL.GOV; YAN.XIA@BCTC.COM; EEZHAOXU@POLYU.EDU.HK; PZHANG@EPRI.COM	177		NATIONAL SCIENCE FOUNDATION (NSF)NATIONAL SCIENCE FOUNDATION (NSF) [CNS-0831466]	THE WORK OF F. LI WAS SUPPORTED IN PART BY THE NATIONAL SCIENCE FOUNDATION (NSF) UNDER GRANT CNS-0831466. PAPER NO. TSG-00007-2010.	V29ZV			2	IEEE T SMART GRID	IEEE TRANS. SMART GRID	ENGLISH	52		LI, FANGXING/0000-0003-1060-7618;	445 HOES LANE, PISCATAWAY, NJ 08855-4141 USA	SEP	10	PISCATAWAY			J	IEEE-INST ELECTRICAL ELECTRONICS ENGINEERS INC	2010	LI, FANGXING/E-6023-2013; WAN, HUI/I-2553-2014	LI, FX (REPRINT AUTHOR), UNIV TENNESSEE, DEPT ELECT ENGN & COMP SCI, KNOXVILLE, TN 37996 USA.	ENGINEERING
WANG XJ;YANG SL;DING J;WANG HJ	WANG XIAOJIA;YANG SHANLIN;DING JING;WANG HAIJIANG	SMART GRID; GM (1,1) MODEL; CUBIC SPLINE; ROLLING STRATEGY; ELECTRICITY;CONSUMPTION PREDICTION		DENG J.L., 2002, BASIS GREY THEORY;HE GY, 2010, FDN SMART GRID, P1;[ LI JUNFENG], 2004, [, SYSTEMS ENGINEERING-THEORY & PRACTICE], V24, P122;LIU S., 2000, SYSTEMS ENG THEORY P, V21, P121;LIU SF, 1999, GREY SYSTEM THEORY I, P100;[ NIU DONGXIAO], 2007, [, CHINESE JOURNAL OF MANAGEMENT SCIENCE], V15, P69;TAN G. J., 2000, SYSTEMS ENG THEORY P, V20, P125;TAN GJ, 2000, SYSTEMS ENG THEORY P, V20, P98;TA…	ELECTRICITY DEMAND FORECASTING PLAYS AN IMPORTANT ROLE IN SMART GRID EXPANSION PLANNING. IN THIS PAPER, WE PRESENT A DYNAMIC GM(1,1) MODEL BASED ON GREY SYSTEM THEORY AND CUBIC SPLINE FUNCTION INTERPOLATION PRINCIPLE. USING PIECEWISE POLYNOMIAL INTERPOLATION THOUGHT, THIS MODEL CAN DYNAMICALLY PREDICT THE GENERAL TREND OF TIME SERIES DATA. COMBINED WITH LOW-ORDER POLYNOMIAL, THE CUBIC SPLINE INTE…						83	[WANG XIAOJIA; YANG SHANLIN; DING JING; WANG HAIJIANG] HEFEI UNIV TECHNOL, HEFEI 230009, PEOPLES R CHINA.;				2019-11-14		ARTICLE				88		NATIONAL 863 KEY PROJECTNATIONAL HIGH TECHNOLOGY RESEARCH AND DEVELOPMENT PROGRAM OF CHINA [2008AA042901]; NATIONAL NATURAL SCIENCE FOUNDATION OF CHINANATIONAL NATURAL SCIENCE FOUNDATION OF CHINA [70631003, 90718037]; FOUNDATION OF HEFEI UNIVERSITY OF TECHNOLOGY [2010HGXJ0083]	THIS WORK HAS BEEN SUPPORTED BY THE NATIONAL 863 KEY PROJECT GRANT NO. 2008AA042901, NATIONAL NATURAL SCIENCE FOUNDATION OF CHINA GRANT NO.70631003 AND NO.90718037, FOUNDATION OF HEFEI UNIVERSITY OF TECHNOLOGY GRANT NO. 2010HGXJ0083.	670ZZ			4	CHINA COMMUN	CHINA COMMUN.	ENGLISH	15			NO 13 WEST CHANG AN AVENUE, BEIJING, 00000, PEOPLES R CHINA	OCT	6	BEIJING			J	CHINA INST COMMUNICATIONS	2010		WANG, XJ (REPRINT AUTHOR), HEFEI UNIV TECHNOL, HEFEI 230009, PEOPLES R CHINA.	TELECOMMUNICATIONS
HE G;SUN Y;LU Q;LI T;LV H;YIN W;DONG J	HE, G.;SUN, Y.;LU, Q.;LI, T.;LV, H.;YIN, W.;DONG, J.	SMART GRID; POWER GRIDS; MATHEMATICAL MODEL; COMPUTATIONAL COMPLEXITY; CLOSED LOOP SYSTEMS		AMIN M, 2005, IEEE POWER ENERGY M, V3, P34, DOI DOI 10.1109/MPAE.2005.1507024;AMIN M., 2008, POW EN SOC GEN M CON, P1;[ANONYMOUS], 1994, 1159 IEEE;[ANONYMOUS], 1995, 15945 GBT;[ANONYMOUS], 2008, 12326 GBT;[ANONYMOUS], 2008, 12315 GBT;[ANONYMOUS], 2001, 18481 GBT;[ANONYMOUS], 2001, DL755;[ANONYMOUS], 1993, 1454993 GBT;CRAFT DL, 2006, MED PHYS, V33, P3399, DOI 10.1118/1.2335486;EPRI, 2003, POW DEL …	AN INSTRUMENTED, INTELLIGENT ELECTRICAL POWER GRID, OR SMART GRID, IS UNDER RESEARCH AND IS BEING PRELIMINARILY CONSTRUCTED IN MANY PARTS OF THE WORLD TO DEAL WITH NEW CHALLENGES TO MODERN POWER SYSTEMS BROUGHT ON BY PRESSURES ON ENVIRONMENT AND RESOURCES. IN THIS PAPER, A SMART GRID WITH THE ABILITY OF MULTI-INDEX SELF-APPROXIMATE-OPTIMAL OPERATION IS CONSIDERED THE MOST DISTINCTIVE DIFFERENCE B…	2						[HE, G.;; LU, Q.;] TSINGHUA UNIV, DEPT ELECT ENGN, BEIJING 100084, PEOPLES R CHINA.; [SUN, Y.;] NORTH CHINA ELECT POWER UNIV, ELECT & ELECT ENGN SCH, BEIJING 102206, PEOPLES R CHINA.; [LI, T.;; LV, H.;; YIN, W.;; DONG, J.;] IBM CHINA RES LAB, BEIJING 100094, PEOPLES R CHINA.;				2019-11-14	10.1147/JRD.2010.2085461	ARTICLE		2151-8556	HHHXXJJ@GMAIL.COM; SUNYY@NCEPU.EDU.CN; LUQIANG@TSINGHUA.EDU.CN; THOMASLI@CN.IBM.COM; LVHR@CN.IBM.COM; YINWENJ@CN.IBM.COM; DONGJIN@CN.IBM.COM					V22EW			6	IBM J RES DEV	IBM J. RES. DEV.	ENGLISH	35		SUN, YINGYUN/0000-0002-7516-753X	1 NEW ORCHARD ROAD, ARMONK, NY 10504 USA	NOV-DEC	14	ARMONK			J	IBM CORP	2010		HE, G (REPRINT AUTHOR), TSINGHUA UNIV, DEPT ELECT ENGN, BEIJING 100084, PEOPLES R CHINA.	COMPUTER SCIENCE
HU ZG;TAN XD;YANG F;YANG M;WEN QA;SHAN BG;HAN XY	HU, ZHAOGUANG;TAN, XIANDONG;YANG, FAN;YANG, MING;WEN, QUAN;SHAN, BAOGUO;HAN, XINYANG	ENERGY EFFICIENCY (EE); INTEGRATED RESOURCE STRATEGIC PLANNING; CHINESE POWER;SECTOR	CO2 MITIGATION; SUPPLY-SIDE	ASMUS P., 2006, ELECT J, V19, P52;CAO XD, 2009, ENERGY RES UTILIZATI, V2, P25;*CHIN POW NETW, 2010, TECHN DAT 10 KV S7 S;*CHIN STAT COUNC, 2010, CHIN CUT 40 45 GDP U;CHINA ELECTRICITY COUNCIL (CEC), 2009, ANN REP CHIN EL IND;CIES-CHINA ILLUMINATING ENGINEERING SOCIETY, 2009, LIGHT PROD STAT DEC;D'SA A, 2005, ENERG POLICY, V33, P1271, DOI 10.1016/J.ENPOL.2003.12.003;DIDDEN MH, 2003, ENERG POLICY, …	IN THE LAST QUARTER OF THE 20TH CENTURY, MANY POWER COMPANIES USED THE INTEGRATED RESOURCE PLANNING (IRP) APPROACH IN POWER EXPANSION PLANNING. TODAY, VERY FEW POWER COMPANIES USE THIS APPROACH BECAUSE OF THE SPLIT BETWEEN THE POWER GENERATION AND DISTRIBUTION ACTIVITIES. IT SEEMS THAT, IN SOME COUNTRIES, LONG-TERM POWER SYSTEM EXPANSION PLANNING HAS BECOME A TASK OF THE CENTRAL GOVERNMENT. TO HE…						6391	[YANG, FAN; YANG, MING] MONASH UNIV, CLAYTON, VIC 3800, AUSTRALIA.; [HU, ZHAOGUANG; TAN, XIANDONG; WEN, QUAN; SHAN, BAOGUO; HAN, XINYANG] STATE GRID Corporation of China, STATE GRID Corporation of China, BEIJING 100052, PEOPLES R CHINA.; [YANG, MING] 3E T INT, BEIJING 100052, PEOPLES R CHINA.;				2019-11-14	10.1016/j.enpol.2010.04.021	ARTICLE		1873-6777	MING.YANG7@GMAIL.COM	6397				672CZ			11	ENERG POLICY	ENERGY POLICY	ENGLISH	31			THE BOULEVARD, LANGFORD LANE, KIDLINGTON, OXFORD OX5 1GB, OXON, ENGLAND	NOV	7	OXFORD			J	ELSEVIER SCI LTD	2010		YANG, M (REPRINT AUTHOR), MONASH UNIV, CLAYTON, VIC 3800, AUSTRALIA.	BUSINESS & ECONOMICS; ENERGY & FUELS; ENVIRONMENTAL SCIENCES & ECOLOGY		SI
HOU YH	HOU, YUNHE	SMART GRID; EDUCATIONAL INSTITUTIONS; INDUSTRIES; GOVERNMENT; RENEWABLE ENERGY RESOURCES (RER); LABORATORIES; COMMUNICATION TECHNOLOGY			GLOBAL CONCERN OVER CLIMATE CHANGE HAS PROPELLED RENEWED INTERESTS, WITH MUCH MORE INTENSE URGENCY, IN RECENT YEARS IN ENERGY RESEARCH. A FUNDAMENTAL TRANSFORMATION IN THE WAY ELECTRICITY IS GENERATED, DELIVERED, AND UTILIZED MUST TAKE PLACE. THE GOVERNMENT OF CHINA IS PURSUING AGGRESSIVELY THE DEVELOPMENT OF RENEWABLE ENERGY RESOURCES. EFFECTIVE INTEGRATION OF RENEWABLE GENERATION, WHOSE VARIABI…					978-1-4577-1421-4		[HOU, YUNHE] UNIV HONG KONG, DEPT ELECT & ELECT ENGN, HONG KONG, HONG KONG, PEOPLES R CHINA.;	UNIV MANCHESTER, MANCHESTER, ENGLAND	2ND IEEE PES INTERNATIONAL CONFERENCE AND EXHIBITION ON INNOVATIVE SMART GRID TECHNOLOGIES (ISGT EUROPE)	DEC 05-07, 2011	2019-11-14	10.1109/ISGTEurope.2011.6162834	PROCEEDINGS PAPER								BI1WO	IEEE	UNIV MANCHESTER		IEEE PES INNOV SMART		ENGLISH	0			345 E 47TH ST, NEW YORK, NY 10017 USA		1	NEW YORK			S	IEEE	2011			ENERGY & FUELS; ENGINEERING	IEEE PES INNOVATIVE SMART GRID TECHNOLOGIES CONFERENCE EUROPE
LI M	LI MING	POWER TRANSFORMER; ON-LINE MONITORING; SWITCHED ETHERNET; EMBEDDED;TCP/IP; IEC 61850		CAO DUNKUI, 2005, ANAL DIAGNOSIS FAULT;CAO JIAN, 2009, CHINESE J SCI INSTRU, V30, P1525;CATTERSON VM, 2010, IEEE T POWER DELIVER, V25, P2556, DOI 10.1109/TPWRD.2010.2049754;CHEN XIANGXIAN, 2008, TRANSFORMER, V45, P60;[ CHEN XIN-GANG], 2009, [. , JOURNAL OF SOUTHWEST UNIVERSITY. NATURAL SCIENCE EDITION], V31, P82;FARHANGI H, 2010, IEEE POWER ENERGY M, V8, P18, DOI 10.1109/MPE.2009.934876;KIM TY, 2…	IN ORDER TO PROMOTE THE CONSTRUCTION OF SMART GRID, A SWITCHED ETHERNET BASED ONLINE MONITORING SYSTEM FOR THE POWER TRANSFORMER IS PRESENTED. FOLLOWING THE STANDARD IEC 61850, THE SYSTEM HAS THREE LEVELS: PROCESS LEVEL, BAY LEVEL AND STATION LEVEL. AN EMBEDDED TCP/IP PROTOCOL IS PRESENTED FOR LESS OCCUPYING RESOURCES; THE LOCAL DATA ACQUISITION UNIT DESIGNED BY USING CHIPS ATMEGA168A AND ENC28J6…					978-988-17255-9-2	5253	WUHAN TEXT UNIV, COLL COMP SCI, WUHAN 430073, PEOPLES R CHINA.;	YANTAI, PEOPLES R CHINA	30TH CHINESE CONTROL CONFERENCE	JUL 22-24, 2011	2019-11-14		PROCEEDINGS PAPER			LETTERMAIL.LM@GMAIL.COM	5257				BDC62	IEEE			CHIN CONTR CONF		ENGLISH	17			345 E 47TH ST, NEW YORK, NY 10017 USA		5	NEW YORK			S	IEEE	2011		LI, M (REPRINT AUTHOR), WUHAN TEXT UNIV, COLL COMP SCI, WUHAN 430073, PEOPLES R CHINA.	AUTOMATION & CONTROL SYSTEMS; ENGINEERING	CHINESE CONTROL CONFERENCE
SHU SH	SHU SHIHU	SMART GRID; ADVANCED METERING INFRASTRUCTURE (AMI); SCADA; ONLINE MONITOR; MODEL CALIBRATION		SHU S.H., 2011, ADVANCED SCIENCE LET, V4;SHU SH, 2011, ADV MATER RES-SWITZ, V213, P196, DOI 10.4028/WWW.SCIENTIFIC.NET/AMR.213.196;SHU SHIHU, 2011, ADVANCED MATERIALS RESEARCH, V243-249, P4846, DOI 10.4028/WWW.SCIENTIFIC.NET/AMR.243-249.4846;SHU SH, 2011, COMM COM INF SC, V135, P656	IN ORDER TO STUDY HOW INFORMATION AND TECHNOLOGY CAN BE USED TO IMPROVE WATER MANAGEMENT, SMART GRID TECHNOLOGIES WERE INTRODUCED INTO THE WATER INDUSTRY. TO ACHIEVE THE GOALS OF WATER DISTRIBUTION NETWORK OPTIMIZATION, AND PROVIDING HIGH QUALITY OF SERVICE TO CONSUMERS, ADVANCED METERING INFRASTRUCTURE (AMI) IS PROPOSED. A SET OF ONLINE MONITOR SENSORS INCLUDING SMART FLOW AND PRESSURE METERS, W…			WU, Y			152	NATL ENGN RES CTR S URBAN WATER RESOURCE, SHANGHAI 200082, PEOPLES R CHINA.;	XIAN, PEOPLES R CHINA	3RD INTERNATIONAL CONFERENCE ON ENVIRONMENTAL SCIENCE AND INFORMATION APPLICATION TECHNOLOGY (ESIAT)	AUG 20-21, 2011	2019-11-14	10.1016/j.proenv.2011.09.027	PROCEEDINGS PAPER			SHUSHIHU@TONGJI.EDU.CN	157				BDA13				PROCEDIA ENVIRON SCI		ENGLISH	4	BRONZE		SARA BURGERHARTSTRAAT 25, PO BOX 211, 1000 AE AMSTERDAM, NETHERLANDS		6	AMSTERDAM		A	S	ELSEVIER SCIENCE BV	2011		SHU, SH (REPRINT AUTHOR), NATL ENGN RES CTR S URBAN WATER RESOURCE, SHANGHAI 200082, PEOPLES R CHINA.	ENVIRONMENTAL SCIENCES & ECOLOGY	PROCEDIA ENVIRONMENTAL SCIENCES
YANG XM;LI QY;LIU ZJ	YANG, XIAOMIN;LI, QUANYI;LIU, ZHONGJING	SMART GRID; DISTRIBUTION LINE; PROTECTION; HARDWARE CONSTRUCTION		CAI ZHONGQIN, 2009, GRID PROTECTION, P10;YANG XIANG, 2006, PROCEEDINGS FIFTH INTERNATIONAL CONFERENCE ON GRID AND COOPERATIVE COMPUTING. GCC 2006 - WORKSHOPS	THIS PAPER ANALYSES THE HARDWARE CONSTRUCTION AND THE FUNCTION OF THE IED USED IN MODERN DISTRIBUTION LINE, PROPOSES A PROJECT FOR THE RECONSTRUCTION OF THE IED. AND PROPOSES SOME METHODS OF APPLYING THE MORE CENTRALIZED LED INSTEAD OF THE DISTRIBUTED ONES. GIVES THE PROJECT OF RECONSTRUCTION THE IED FOR DISTRIBUTION LINE IN THE ASPECTS OF PHASE-PHASE SHORT CIRCUIT PROTECTION, GROUND SHORT PROTEC…			ZHOU, M		978-1-61275-993-7	508	[YANG, XIAOMIN; LI, QUANYI] ZHENGZHOU ELECT POWER COLL, ELECT ENGN DEPT, ZHENGZHOU, HENAN, PEOPLES R CHINA.; [LIU, ZHONGJING] HUAZHONG UNIV SCI & TECHNOL, SCH COMP SCI & TECHNOL, WUHAN, HUBEI, PEOPLES R CHINA.;	KOTA KINABALU, MALAYSIA	3RD WORLD CONGRESS IN APPLIED COMPUTING, COMPUTER SCIENCE, AND COMPUTER ENGINEERING (ACC 2011)	JUL 16-17, 2011	2019-11-14		PROCEEDINGS PAPER			YXMLUCKY58@SOHU.COM; LIQUANYI67@YAHOO.COM.CN; ZEPCLZJ@126.COM	+				BBM91				ADV COMMUN TECHNOL		CHINESE	2			100 CONTINENTAL DR, NEWARK, DE 19713 USA		2	NEWARK			S	INFORMATION ENGINEERING RESEARCH INST, USA	2011		YANG, XM (REPRINT AUTHOR), ZHENGZHOU ELECT POWER COLL, ELECT ENGN DEPT, ZHENGZHOU, HENAN, PEOPLES R CHINA.	COMPUTER SCIENCE; ENGINEERING	ADVANCES IN COMMUNICATION TECHNOLOGY
DONG XS;XIONG G;WANG FY;NYBERG TR;HAMALAINEN P	DONG, XISONG;XIONG, GANG;WANG, FEIYUE;NYBERG, TIMO R.;HAMALAINEN, PEKKA	POWER SYSTEM; ARTIFICIAL POWER SYSTEM; SMART GRID; ACP; COMPLEX NETWORK; MULTI-AGENT; VULNERABILITY		BAI WJ, 2006, INT C COMMUN CIRCUIT, P2687, DOI 10.1109/ICCCAS.2006.285224;[ CHEN XIZHAN], 2007, [, INITIATORS & PYROTECHNICS], P1;PANG Q. L., 2010, P 10 IET INT C DEV P, P1;PIPATTANASOMPORN M, 2009, POW SYST C EXP 2009, P1, DOI DOI 10.1109/PSCE.2009.4840087;ROSAS-CASALS M, 2010, 2010 COMPLEXITY IN ENGINEERING: COMPENG 2010, PROCEEDINGS, P21, DOI 10.1109/COMPENG.2010.23;SUN KE, 2005, P IEEE PES TR…	WITH THE INCREASING COMPLEXITY OF MODERN POWER SYSTEM, THE CONVENTIONAL ANALYTICAL METHODS AND SIMULATION SYSTEMS, WHICH ARE BASED ON REDUCTIONISM, CAN'T PROVIDE SUFFICIENT GUIDANCE FOR ITS OPERATION AND MANAGEMENT ANYMORE. ACP THEORY WHICH IS BASED ON HOLISM AND COMPLEX SYSTEM THEORY, MAINLY CONSISTS OF ARTIFICIAL SYSTEMS (A), COMPUTING EXPERIMENTS (C) AND PARALLEL EXECUTION (P), HAS ITS SPECIFI…					978-1-61284-700-9	231	[DONG, XISONG; XIONG, GANG; WANG, FEIYUE] CHINESE ACAD SCI, INST AUTOMAT, KEY LAB COMPLEX SYST & INTELLIGENCE SCI, BEIJING, PEOPLES R CHINA.; [NYBERG, TIMO R.;] AALTO UNIV, BIT RES CTR, AALTO, FINLAND.; [HAMALAINEN, PEKKA] TEKLA CORP, ESPOO FI, FINLAND.;	TAIPEI, TAIWAN	9TH WORLD CONGRESS ON INTELLIGENT CONTROL AND AUTOMATION (WCICA)	JUN 21-25, 2011	2019-11-14		PROCEEDINGS PAPER			DONGCIMIC04@163.COM; GANG.XIONG@IA.AC.CN; FEIYUE.WANG@IA.AC.CN; TIMO.NYBERG@TKK.FI; PEKKA.HAMALAINEN@TEKLA.COM	236				BH0JJ	IEEE			2011 9TH WORLD CONGRESS ON INTELLIGENT CONTROL AND AUTOMATION (WCICA 2011)		CHINESE	14			345 E 47TH ST, NEW YORK, NY 10017 USA		6	NEW YORK			B	IEEE	2011		XIONG, G (REPRINT AUTHOR), CHINESE ACAD SCI, INST AUTOMAT, KEY LAB COMPLEX SYST & INTELLIGENCE SCI, BEIJING, PEOPLES R CHINA.	AUTOMATION & CONTROL SYSTEMS; COMPUTER SCIENCE
CONG RG;ZHANG YL;HUANG XQ	CONG, RONG-GANG;ZHANG, YAN-LIN;HUANG, XIAO-QI	SMART GRID CONSTRUCTION; COMPREHENSIVE BUDGET MANAGEMENT; EVA SYSTEM; BEYOND BUDGETING; BALANCED SCORECARD		GAO J. P., 2010, RURAL ELECT, V3, P30;LI X. W., 2002, PERFORM EVALUATION, V4, P12;MICHAEL J., 2010, HARVARD BUS REV, P58;PAN Z. M., 2001, FOREIGN MANAGEMENT G, V5, P18;ROBERT K. S., 1992, HARVARD BUS REV, P70;SONG W. D., 2010, CHINA ELECT POWER NE, V1, P24;WANG Q. F., 2001, CONT FINANCE, V10, P20;XIE P., 2003, CHINA LABOR, V4, P5;YANG X. S., 2004, ADV FINANCIAL MANAGE	WORLD MAJOR DEVELOPED COUNTRIES HAVE DEVELOPED SMART-GRID AS AN IMPORTANT WAY TO ACHIEVE LOW-CARBON ECONOMY. THE REASONABLE APPLICATION OF COMPREHENSIVE BUDGET MANAGEMENT ON THE CONSTRUCTION OF SMART GRID HAS BECOME A HOT TOPIC. EUROPE AND USA APPLIED A VARIETY OF COMPREHENSIVE BUDGET MANAGEMENT PATTERN TO REGULATE THE CONSTRUCTION OF SMART GRID. IT HAS A GOOD REFERENCE FOR CHINA SMART GRID. IN T…			DENG, W		978-1-937728-01-4	148	[CONG, RONG-GANG; HUANG, XIAO-QI] NORTH CHINA ELECT POWER UNIV, SCH ECON & MANAGEMENT, BEIJING, PEOPLES R CHINA.; [CONG, RONG-GANG] CHINESE ACAD SCI, INST POLICY & MANAGEMENT, BEIJING, PEOPLES R CHINA.; [ZHANG, YAN-LIN] PEKING UNIV, DEPT SOCIOL, BEIJING, PEOPLES R CHINA.;	KOTA KINABALU, MALAYSIA	AASRI CONFERENCE ON APPLIED INFORMATION TECHNOLOGY (AASRI-AIT 2011)	JUL 16-17, 2011	2019-11-14		PROCEEDINGS PAPER			CASCONG@126.COM	151				BH2BN				2011 AASRI CONFERENCE ON APPLIED INFORMATION TECHNOLOGY (AASRI-AIT 2011), VOL 1		CHINESE	9			SUIT C, 637 VINELAND AVE, LA PUENTE, CA 91746 USA		4	LA PUENTE			B	AMER APPLIED SCIENCES RESEARCH INST	2011		CONG, RG (REPRINT AUTHOR), NORTH CHINA ELECT POWER UNIV, SCH ECON & MANAGEMENT, BEIJING, PEOPLES R CHINA.	COMPUTER SCIENCE
DENG BZ;WANG ZQ	DENG BENZAI;WANG ZHIQIANG	SMART GRID; SMART MICRO-GRID; ELECTRIC VEHICLE (EV); CHARGING STATION		[ANONYMOUS], WORKGR EL VEH EXP AP;BASU M, U POWERENGINEERING C, P869;BEGOVIC M., 2001, P 34 HAW INT C SYST;CHEN QINGQUAN, 2002, MODERN ELECT VEHICLE;EAC, 2008, BOTTL EL STOR STRAT;HUANG WEI, REV MICROGRID TECHNO, V33, P14;LASSETER R H, 2006, EN SYST SEM U WISC;LI PENG, 2009, JOURNAL OF NORTH CHINA ELECTRIC POWER UNIVERSITY, V36, P10;LI PENG, 2007, HARMONIC TEST REPORT;NIU LIYONG, 2008, STUDY KEY …	THE SMART GRID'S CELL UNIT -- SMART MICROGRID COMBINS WITH THE ADVANTAGES OF DISTRIBUTED GENERATION SYSTEMS (DGS) AND BIG POWER GRID SUPPLY SYSTEMS, THE PROPOSED OF SMART GRID HAS BROUGHT NEW OPPORTUNITIES AND CHALLENGES FOR THE DEVELOPMENT OF ELECTRIC VEHICLE CHARGING STATION SYSTEMS. THIS PAPER INTRODUCES T HE DOMESTIC AND FOREIGN RESEARCH STATUS ABOUT ELECTRIC VEHICLE CHA RGING STATION, PUTS F…					978-1-4244-6255-1		[DENG BENZAI; WANG ZHIQIANG] CHANGSHA UNIV SCI & TECHNOL, CHANGSHA, HUNAN, PEOPLES R CHINA.;	WUHAN, PEOPLES R CHINA	ASIA-PACIFIC POWER AND ENERGY ENGINEERING CONFERENCE (APPEEC)	MAR 25-28, 2011	2019-11-14		PROCEEDINGS PAPER			XHWANGZHIQIANG@163.COM					BH0KU	IEEE			ASIA-PAC POWER ENERG		ENGLISH	14			345 E 47TH ST, NEW YORK, NY 10017 USA		4	NEW YORK			S	IEEE	2011		DENG, BZ (REPRINT AUTHOR), CHANGSHA UNIV SCI & TECHNOL, CHANGSHA, HUNAN, PEOPLES R CHINA.	ENERGY & FUELS; ENGINEERING	ASIA-PACIFIC POWER AND ENERGY ENGINEERING CONFERENCE
FAN C;NI YM;ZHOU B;HUANG GF;XU SM;YAN CZ	FAN, CHEN;NI, YI-MIN;ZHOU, BIN;HUANG, GUO-FANG;XU, SHI-MING;YAN, CHENG-ZHI	SMART GRID; SMART SUBSTATION; TRI-STATUS; IEC 61850; GOOSE; IEEE1588		[ANONYMOUS], 2009, 3832009 QGDW STAT GR;[ANONYMOUS], 2004, IEC6185092;CHEN SHU-YONG, 2009, POWER SYSTEM TECHNOLOGY, V33, P1;HUANG GUOFANG, 2009, AUTOMATION OF ELECTRIC POWER SYSTEMS, V33, P77;LIU JIAO, 2010, E CHIAN ELECT POWER, V38, P0974;XIAO SHIJIE, 2009, AUTOMATION OF ELECTRIC POWER SYSTEMS, V33, P1;ZHOU BIN, 2009, AUTOMATION OF ELECTRIC POWER SYSTEMS, V33, P57	THE FUTURE OF ELECTRIC POWER IS SMART GRID, ONE OF THE KEY PARTS IS SMART SUBSTATION. THE TECHNICAL GUIDE FOR SMART SUBSTATION IS PUBLISHED BY STATE GIRD CORPORATION OF CHINA FOR THE CONSTRUCTION OF SMART SUBSTATION AND TRI-STATUS MEASURING AND CONTROL DEVICE WHICH INCLUDES THE STEADY STATE MEASURE. TRANSIENT STATE MEASURE AND DYNAMIC STATE MEASURE IS PRESENTED. THE UNIFORMED SOURCE DATA WITH THE…					978-1-4244-6255-1		[FAN, CHEN; NI, YI-MIN; ZHOU, BIN; HUANG, GUO-FANG; XU, SHI-MING; YAN, CHENG-ZHI] STATE GRID Corporation of China, NANJING, PEOPLES R CHINA.;	WUHAN, PEOPLES R CHINA	ASIA-PACIFIC POWER AND ENERGY ENGINEERING CONFERENCE (APPEEC)	MAR 25-28, 2011	2019-11-14		PROCEEDINGS PAPER			FANCHEN@SGEPRI.SGCC.COM.CN			STATE GRID CORPORATION OF CHINA [SG10007, SG10005]	THIS WORK IS SUPPORTED BY STATE GRID CORPORATION OF CHINA(SG10007 AND SG10005)	BH0KU	IEEE			ASIA-PAC POWER ENERG		ENGLISH	7			345 E 47TH ST, NEW YORK, NY 10017 USA		4	NEW YORK			S	IEEE	2011		FAN, C (REPRINT AUTHOR), STATE GRID ELECT POWER RES INST, NANJING, PEOPLES R CHINA.	ENERGY & FUELS; ENGINEERING	ASIA-PACIFIC POWER AND ENERGY ENGINEERING CONFERENCE
FAN C;NI YM;ZHAO AG;XU SM;HUANG GF	FAN, CHEN;NI, YI-MIN;ZHAO, AN-GUO;XU, SHI-MING;HUANG, GUO-FANG	SMART SUBSTATION; IEC 61850; PROCESS LAYER; IEEE1588; VLAN; GMRP		[ANONYMOUS], 88023S ISOIEC;QIU ZHI-YONG, 2009, ADVANCED TECHNOLOGY OF ELECTRICAL ENGINEERING AND ENERGY, V28, P60;QIU ZHIYONG, 2009, AUTOMATION OF ELECTRIC POWER SYSTEMS, V33, P103;STATE GRIDS CORPORATION OF CHINA, 2009, QGDW3832009 STAT GRI;STATE GRIDS CORPORATION OF CHINA, QGDW4412010 STAT GRI;STATE GRIDS CORPORATION OF CHINA, 2010, IEC61850 STAT GRIDS;SU LIN, 2010, TELECOMMUNICATIONS E, V31, P…	SMART SUBSTATION IS ONE OF THE KEY PARTS OF SMART GRID AND THE NETWORK OF PROCESS LAYER IS AN IMPORTANT FOUNDATION FOR SMART SUBSTATION WHICH IS RELATED TO THE RELIABILITY AND REAL-TIME OF DATA ACQUISITION AND SWITCH CONTROL. THE TYPE OF MESSAGE OF PROCESS LAYER WHICH INCLUDE GOOSE (GENERAL OBJECT-ORIENTED SUBSTATION EVENT). MSV (MULTIPLE SAMPLE VALUE) AND SYNCHRONIZATION WITH NETWORK ARE GENERAL…					978-1-4244-6255-1		[FAN, CHEN; NI, YI-MIN; ZHAO, AN-GUO; XU, SHI-MING; HUANG, GUO-FANG] STATE GRID Corporation of China, NANJING 210003, PEOPLES R CHINA.;	WUHAN, PEOPLES R CHINA	ASIA-PACIFIC POWER AND ENERGY ENGINEERING CONFERENCE (APPEEC)	MAR 25-28, 2011	2019-11-14		PROCEEDINGS PAPER			FANCHEN@SGEPRI.SGCC.COM.CN			STATE GRID CORPORATION OF CHINA [SG10007, SG10005]	THIS WORK IS SUPPORTED BY STATE GRID CORPORATION OF CHINA(SG10007 AND SG10005)	BH0KU	IEEE			ASIA-PAC POWER ENERG		ENGLISH	7			345 E 47TH ST, NEW YORK, NY 10017 USA		4	NEW YORK			S	IEEE	2011		FAN, C (REPRINT AUTHOR), STATE GRID ELECT POWER RES INST, NANJING 210003, PEOPLES R CHINA.	ENERGY & FUELS; ENGINEERING	ASIA-PACIFIC POWER AND ENERGY ENGINEERING CONFERENCE
GAOXIANG;AIXIN	GAOXIANG;AIXIN	POWER SYSTEM; SMART GRID; SELF-HEALING GRID; SECURITY & STABILITY		AMIN M, 2001, IEEE COMPUT APPL POW, V14, P20, DOI 10.1109/67.893351;AMIN SM, 2008, IEEE POWER ENERGY M, V6, P48, DOI 10.1109/MPE.2008.929745;DEBANJAN G, 2007, DECIS SUPPORT SYST, V42;GUO ZHI-ZHONG, 2005, AUTOMATION OF ELECTRIC POWER SYSTEMS, V29, P85;MINGJUN W., 2007, POWER SYST TECHNOL B, V31, P1;WANG MINGJUN, 1998, DISTRIBUTION SYSTEM;YANG QIYU, 1998, DISTRIBUTION NETWORK	SELF-HEALING IS A PROMINENT CHARACTERISTIC OF SMART GRID. SELF-HEALING TECHNIQUE IS THE IMPORTANT GUARANTEE TO IMPLEMENT THE SMART GRID, ALSO IS THE SUPPORT OF ACHIEVE THE SECURE OPERATION. THROUGH SEARCHING MANY DOMESTIC AND FOREIGN SELF-HEALING CONTROL TECHNIQUES, COMBINING THE DEFINITION OF SMART GRID, THE PAPER ANALYZES THE BASIC THEORIES AND TECHNIQUES TO ACHIEVE SELF-HEALING OF POWER SYSTEM…					978-1-4244-6255-1		[GAOXIANG; AIXIN] NORTH CHINA ELECT POWER UNIV, DEPT ELECT & ELECT ENGN, BEIJING, PEOPLES R CHINA.;	WUHAN, PEOPLES R CHINA	ASIA-PACIFIC POWER AND ENERGY ENGINEERING CONFERENCE (APPEEC)	MAR 25-28, 2011	2019-11-14		PROCEEDINGS PAPER			GX8224005@163.COM; AIXIN@NCEPU.EDU.CN					BH0KU	IEEE			ASIA-PAC POWER ENERG		ENGLISH	7			345 E 47TH ST, NEW YORK, NY 10017 USA		4	NEW YORK			S	IEEE	2011		GAOXIANG (REPRINT AUTHOR), NORTH CHINA ELECT POWER UNIV, DEPT ELECT & ELECT ENGN, BEIJING, PEOPLES R CHINA.	ENERGY & FUELS; ENGINEERING	ASIA-PACIFIC POWER AND ENERGY ENGINEERING CONFERENCE
HONG YF;LIU ZQ;YIN HX;ZHANG JH	HONG YUN-FU;LIU ZONG-QI;YIN HONG-XU;ZHANG JIAN-HUA	COMPONENT; SMART GRID; CLOUD THEORY; RELIABILITY; METHOD		CHEN ZHEN-YU, 2008, POWER SYSTEM TECHNOLOGY, V32, P42;DEYI L., 2004, ENG SCI, V6, P28;DEYI L., 1999, ENG SCI, V2, P41;LI DE-YI, 2005, UNCERTAINTY ARTIFICI, P151;LI WEN-RUAN, 1989, EC OPERATION POWER S, P48;LIN YU-FENG, 2009, POWER SYSTEM TECHNOLOGY, V33, P8;MENG HAI-JUN, 1995, COMPUTER RES DEV, V32, P15;XU XIAO-HUI, 2009, INTRO SMART GRID, P30;YANG QI-BAI, 1986, POWER SYSTEM RELIABI, P23	INTELLIGENT NETWORK IS AN IMPORTANT MEAN TO ACHIEVE ENERGY SAVING AND PROMOTE RENEWABLE ENERGY DEVELOP. WITH THE TECHNOLOGY OF POWER ELECTRONICS, IT, COMMUNICATIONS CONTINUING TO EVOLVE, THE SMART GRID WILL BE AN IMPORTANT DIRECTION OF THE ELECTRIC POWER INDUSTRY DEVELOPMENT. WITH THE CONSTRUCTION PROCESS OF IT, THE RELIABILITY IS PAID MORE AND MORE ATTENTION. THE RELIABILITY METHOD AND KEY TECHN…					978-1-4244-6255-1		[HONG YUN-FU; LIU ZONG-QI; YIN HONG-XU; ZHANG JIAN-HUA] NORTH CHINA ELECT POWER UNIV, SCH ELECT & ELECT ENGN, BEIJING, PEOPLES R CHINA.;	WUHAN, PEOPLES R CHINA	ASIA-PACIFIC POWER AND ENERGY ENGINEERING CONFERENCE (APPEEC)	MAR 25-28, 2011	2019-11-14		PROCEEDINGS PAPER			XIAOHONGBUXIAO@163.COM					BH0KU	IEEE			ASIA-PAC POWER ENERG		ENGLISH	9			345 E 47TH ST, NEW YORK, NY 10017 USA		4	NEW YORK			S	IEEE	2011		HONG, YF (REPRINT AUTHOR), NORTH CHINA ELECT POWER UNIV, SCH ELECT & ELECT ENGN, BEIJING, PEOPLES R CHINA.	ENERGY & FUELS; ENGINEERING	ASIA-PACIFIC POWER AND ENERGY ENGINEERING CONFERENCE
JIANG W;ZHANG Y	JIANG, WEI;ZHANG, YU	LOAD SHAPING; HYBRID POWER SYSTEM; DC MICRO-GRIDS; DIGITAL CONTROL; POWER CONVERTER; MULTI-PORT POWER ELECTRONIC INTERFACE (MPEI)		CHIU H.-J., 2005, P IEEE INT C IND TEC, P1304;DOE, 2008, DEAC2604NT41817 DOE;JIANG W, 2010, APPL POWER ELECT CO, P68, DOI 10.1109/APEC.2010.5433691;JIANG W, 2010, IEEE T IND ELECTRON, V57, P752, DOI 10.1109/TIE.2009.2027249;JIANG W, 2009, APEC: 2009 IEEE APPLIED POWER ELECTRONICS CONFERENCE AND EXPOSITION, VOLS 1- 4, P347, DOI 10.1109/APEC.2009.4802680;JIANG Z., 2008, J POWER SOURCES, V177;LASSET…	DC MICRO-GRIDS IS AN ADVANCED ELECTRIC DELIVERY INFRASTRUCTURE CANDIDATE FOR FUTURE SMART GRID. BY INTERACTIVELY INTEGRATING A WIDE SELECTION OF RENEWABLE SOURCES, ENERGY STORAGES AS WELL AS TRADITIONAL UTILITY GRID WITHIN A LOCAL POWER NETWORK, DC MICRO-GRIDS CAN ACHIEVE ECONOMICAL SYSTEM OPERATION, AND BING LOCAL SURVIVABILITY TO CRITICAL ZONES. AS IMPORTANT SUPPLEMENT TO CONVENTIONAL GENERATIO…					978-1-4244-6255-1		[JIANG, WEI] YANGZHOU UNIV, SCH ENERGY & POWER ENGN, SMART ENERGY LAB, 196 HUAYANGXILU RD,ROOM N521, YANGZHOU 225127, JIANGSU, PEOPLES R CHINA.; [ZHANG, YU] UNIV MIAMI, ELECT & COMP ENGN DEPT, CORAL GABLES, FL 33146 USA.;	WUHAN, PEOPLES R CHINA	ASIA-PACIFIC POWER AND ENERGY ENGINEERING CONFERENCE (APPEEC)	MAR 25-28, 2011	2019-11-14		PROCEEDINGS PAPER			WEIJIANG@IEEE.ORG; Y.ZHANG24@UMIAMI.EDU			NSFNATIONAL SCIENCE FOUNDATION (NSF) [0652300]	YU ZHANG'S WORK WAS PARTIALLY SUPPORTED BY THE NSF RESEARCH GRANT 0652300	BH0KU	IEEE			ASIA-PAC POWER ENERG		ENGLISH	14			345 E 47TH ST, NEW YORK, NY 10017 USA		4	NEW YORK			S	IEEE	2011		JIANG, W (REPRINT AUTHOR), YANGZHOU UNIV, SCH ENERGY & POWER ENGN, SMART ENERGY LAB, 196 HUAYANGXILU RD,ROOM N521, YANGZHOU 225127, JIANGSU, PEOPLES R CHINA.	ENERGY & FUELS; ENGINEERING	ASIA-PACIFIC POWER AND ENERGY ENGINEERING CONFERENCE
LI SM;CHEN YH;HE J;FU YD;LI BF;HOU H;ZHOU JZ;ZHANG YC	LI, SIMING;CHEN, YUNHUI;HE, JING;FU, YONGDING;LI, BANGFENG;HOU, HUI;ZHOU, JIANZHONG;ZHANG, YONGCHUAN	SMART GRID; CHINESE-STYLE; ULTRA HIGH VOLTAGE POWER GRID; SELF-HEALING; RENEWABLE ENERGY RESOURCES (RER)		EPRI, 2004, TECHN SYST REQ ADV D;EUROPEAN COMMISSION, 2008, EUR TECHN PLATF SMAR;LIU Z., 2010, SMART GRID KNOWLEDGE;MARKEN PAUL E, 2009, IEEE POW SYST C EXH;MOHD A., 2008, IEEE INT S IND EL, P1627;SMART GRID WORKING GROUP, 2003, CHALL OPP CHART NEW;XU XIAOHUI, 2009, SMART GRID INTRO B;YU YIXIN, 2009, POWER SYSTEM CLEAN E, V1, P7	BASED ON A LARGE VOLUME OF RELEVANT DOCUMENTS ON SMART GRID, THE PAPER SUMMARIZED CURRENT DEVELOPING SITUATION OF SMART GRID, INCLUDING THE DEFINITION AND CHARACTER DESCRIPTION IN EUROPE, AMERICA AND CHINA. IT POINTED OUT THAT BECAUSE OF DIFFERENT DEVELOPMENT ENVIRONMENT AND DRIVE FORCE, DIFFERENT COUNTRIES' POWER GRID ENTERPRISES AND ORGANIZATIONS COMPREHEND THE SMART GRID CONCEPT VARIOUSLY. THE…					978-1-4244-6255-1		[LI, SIMING; CHEN, YUNHUI; HE, JING; FU, YONGDING; LI, BANGFENG] SANYA GRID CO, SANYA, HAINAN, PEOPLES R CHINA.; [HOU, HUI; ZHOU, JIANZHONG; ZHANG, YONGCHUAN] HUAZHONG UNIV SCI & TECHNOL, SCH HYDROPOWER & INFORMAT ENGN, WUHAN, HUBEI, PEOPLES R CHINA.;	WUHAN, PEOPLES R CHINA	ASIA-PACIFIC POWER AND ENERGY ENGINEERING CONFERENCE (APPEEC)	MAR 25-28, 2011	2019-11-14		PROCEEDINGS PAPER			IAMHOUHUI@YAHOO.COM.CN			MAJOR STATE BASIC RESEARCH DEVELOPMENT PROGRAMNATIONAL BASIC RESEARCH PROGRAM OF CHINA [2007CB714107]; CHINA POSTDOCTORAL SCIENCE FOUNDATIONCHINA POSTDOCTORAL SCIENCE FOUNDATION [20090460928]	THIS WORK IS PARTIALLY SUPPORTED BY MAJOR STATE BASIC RESEARCH DEVELOPMENT PROGRAM #2007CB714107 AND CHINA POSTDOCTORAL SCIENCE FOUNDATION #20090460928.	BH0KU	IEEE			ASIA-PAC POWER ENERG		ENGLISH	8			345 E 47TH ST, NEW YORK, NY 10017 USA		4	NEW YORK			S	IEEE	2011		LI, SM (REPRINT AUTHOR), SANYA GRID CO, SANYA, HAINAN, PEOPLES R CHINA.	ENERGY & FUELS; ENGINEERING	ASIA-PACIFIC POWER AND ENERGY ENGINEERING CONFERENCE
LIANG YJ;LIU PL;LIU J	LIANG YUJIE;LIU PEILIN;LIU JING	SIMULATION PLATFORM; SMART HOME GRID; HOME AREA NETWORK; ZIGBEE		[ANONYMOUS], 2006, 802154 IEEE;GARRITY TF, 2008, IEEE POWER ENERGY M, V6, P38, DOI [10.1109/MPE.2007.915181, 10.1109/MPE.20G7.915181];NICOPOLITIDIS P., 2003, WIRELESS NETWORKS;OBAIDAT M. S., 2003, SIMULATION WIRELESS;OPNET TECHNOLOGIES, 2002, OPNET MOD BROCH OPNE;ZIGBEE ALLIANCE, 2008, ZIGBEE CLUST LIB SPE;ZIGBEE ALLIANCE, 2009, ZIGBEE HOM AUT PUBL;ZIGBEE ALLIANCE, 2009, ZIGBEE SPEC 053474R1	SMART GRID IS GRADUALLY PREVALENT TO HUMAN'S DAILY LIFE. MORE CUSTOMERS HOPE THEIR HOME GRIDS SMARTER TO REALIZE ENERGY SAVING, INTELLIGENT CONTROLLING AND REAL-TIME MONITORING. THE ADVENT OF HOME AREA NETWORK (HAN) SUPPORTED BY MULTIPLE IEEE NETWORK TECHNOLOGIES MAKES THE THINKING TRUE TOGETHER WITH DIFFICULTIES AND CHALLENGES ON THE FIELD DESIGNS AND ASSIGNMENTS. SIMULATION IS IMPORTANT FOR ANA…					978-1-4244-6255-1		[LIANG YUJIE; LIU PEILIN; LIU JING] SHANGHAI JIAO TONG UNIV, SCH ELECT INFORMAT & ELECT ENGN, SHANGHAI, PEOPLES R CHINA.;	WUHAN, PEOPLES R CHINA	ASIA-PACIFIC POWER AND ENERGY ENGINEERING CONFERENCE (APPEEC)	MAR 25-28, 2011	2019-11-14		PROCEEDINGS PAPER			NAUGHTYEGG@SJTU.EDU.CN; LIUPEILIN@SJTU.EDU.CN; JINGLIU_LJ@SJTU.EDU.CN					BH0KU	IEEE			ASIA-PAC POWER ENERG		ENGLISH	8			345 E 47TH ST, NEW YORK, NY 10017 USA		4	NEW YORK			S	IEEE	2011		LIANG, YJ (REPRINT AUTHOR), SHANGHAI JIAO TONG UNIV, SCH ELECT INFORMAT & ELECT ENGN, SHANGHAI, PEOPLES R CHINA.	ENERGY & FUELS; ENGINEERING	ASIA-PACIFIC POWER AND ENERGY ENGINEERING CONFERENCE
LU W;DONG FX;QIANG SJ;HUA Q;MEI YX	LU, WANG;DONG, FENGXIAO;QIANG, SUNJING;HUA, QIAN;MEI, YUXIN	LOW CARBON ECONOMY; CHINA SOUTHERN POWER GRID; CLEAN ENERGY; SMART GRID		[ANONYMOUS], 2009, INT EN OUTL 2009 WAS;[ANONYMOUS], 2009, 12 5 YEAR PLAN GUANG;[ANONYMOUS], 2009, 12 5 YEAR PLAN CHIN;DE DAIYAN, CHINAS LOW CARBON DE;IEA, 2009, KEY WORLD EN STAT;LIU JEN-LI, ENERGY TANGLE CHINA;WEI LIU, 2009 INT C EN ENV TE, P139;ZHANG C. H., 2007, EL POW C 2007 EPC 20, P326;ZHANG XP, 2009, ECOL ECON, V68, P2706, DOI 10.1016/J.ECOLECON.2009.05.011;ZHI ZHAO, 2008 INT C RISK MAN, …	IN ORDER TO AVOID CLIMATE CHANGE ON A GLOBAL LEVEL, ALL NATIONS CONSIDERED CARBON INTENSIVE SOCIETIES AND SOCIETIES WHICH ARE HEAVILY POPULATED MIGHT HAVE TO BECOME ZERO-CARBON SOCIETIES AND ECONOMIES. THE DEVELOPMENT OF LOW-CARBON ECONOMY IS AN INEVITABLE CHOICE FOR CHINA AND THE WHOLE WORLD. WITH THE RESULT OF POWER GRID AND POWER SOURCE PLAN IN FUTURE, LOW-CARBON ECONOMIC'S INFLUENCE IN POWER …					978-1-4244-6255-1		[LU, WANG; DONG, FENGXIAO; MEI, YUXIN] GEDI, GUANGZHOU, PEOPLES R CHINA.; [HUA, QIAN] CSG, GUANGZHOU, PEOPLES R CHINA.;	WUHAN, PEOPLES R CHINA	ASIA-PACIFIC POWER AND ENERGY ENGINEERING CONFERENCE (APPEEC)	MAR 25-28, 2011	2019-11-14		PROCEEDINGS PAPER								BH0KU	IEEE			ASIA-PAC POWER ENERG		ENGLISH	10			345 E 47TH ST, NEW YORK, NY 10017 USA		5	NEW YORK			S	IEEE	2011		LU, W (REPRINT AUTHOR), GEDI, GUANGZHOU, PEOPLES R CHINA.	ENERGY & FUELS; ENGINEERING	ASIA-PACIFIC POWER AND ENERGY ENGINEERING CONFERENCE
MA J;SUN XL;LIU XN;XIAO XY	MA JING;SUN XIAO-LU;LIU XU-NA;XIAO XIAN-YONG	SMART GRID; CUSTOMER FRIENDLY DISTRIBUTION SYSTEMS; CUSTOMER POTENTIAL;COST; UNCERTAINTY	COST	CHAN J Y, 2007, IEEE POW ENG SOC GEN, V6, P1;COLLIER SE, 2009, RUR ELEC P;HEINE P, 2002, IEEE T POWER SYST, V17, P290, DOI 10.1109/TPWRS.2002.1007895;JONNAVITHULA S, 1996, IEEE T POWER DELIVER, V11, P1935, DOI 10.1109/61.544279;JUAREZ EE, 2006, IEEE T POWER DELIVER, V21, P1493, DOI [10.1109/TPWRD.2005.860266, 10.1109/TPWRD.2006.860266];NATIONAL ENERGY TECHNOLOGY LABORATORY, 2007, SYST VIEW MOD GR…	UNDER THE CONCEPT OF SMART GRID, A NOVEL PROGRAMMING METHOD IS PROPOSED IN THE PAPER FOR CUSTOMER FRIENDLY DISTRIBUTION SYSTEM CONSIDERING THE UNCERTAINTY PROPERTIES OF POWER QUALITY. DUE TO THE UNCERTAINTY OF POWER QUALITY DURING THE CHANGE OF POWER SYSTEM STRUCTURE, THE ASSESSMENT OF POTENTIAL COST CAUSED BY CUSTOMERS' EQUIPMENT FAILURES UNDER POSSIBLE DISTURBANCES FOR DIFFERENT PLANNING SCHEME…					978-1-4244-6255-1		[MA JING; SUN XIAO-LU; LIU XU-NA; XIAO XIAN-YONG] SICHUAN UNIV, COLL ELECT ENGN & INFORMAT TECHNOL, CHENGDU 610065, PEOPLES R CHINA.;	WUHAN, PEOPLES R CHINA	ASIA-PACIFIC POWER AND ENERGY ENGINEERING CONFERENCE (APPEEC)	MAR 25-28, 2011	2019-11-14		PROCEEDINGS PAPER								BH0KU	IEEE			ASIA-PAC POWER ENERG		ENGLISH	12			345 E 47TH ST, NEW YORK, NY 10017 USA		4	NEW YORK			S	IEEE	2011		MA, J (REPRINT AUTHOR), SICHUAN UNIV, COLL ELECT ENGN & INFORMAT TECHNOL, CHENGDU 610065, PEOPLES R CHINA.	ENERGY & FUELS; ENGINEERING	ASIA-PACIFIC POWER AND ENERGY ENGINEERING CONFERENCE
NIU ZY;LI YP	NIU, ZHENYONG;LI, YANGPO	CSG; UCTE; OPERATION RESERVE; PRIMARY FREQUENCY CONTROL RESERVE; EMERGENCY RESERVE; LONG-TERM RESERVE		ENTSO-E, 2004, LOAD FREQ CONTR PERF;JIA YANBING, 2009, AUTOMATION OF ELECTRIC POWER SYSTEMS, V33, P13;LI BIN, 2009, PROCEEDINGS OF THE CSEE, V29, P59;LUO YUN-HU, 2007, POWER SYSTEM TECHNOLOGY, V31, P41;REBOURS Y., 2005, SURVEY DEFINITIONS S;XUE YUSHENG, 2007, AUTOMATION ELECT POW, V31, P1	THE PRINCIPLE OF HOW TO ARRANGE RESERVE SERVICES IN CSG AND UCTE ARE SURVEYED. SEVERAL ISSUES IN RESERVE SERVICES OF CSG ARE POINTED OUT. A NEW RESERVE SYSTEM IS PROPOSED, WHICH INCLUDE PRIMARY FREQUENCY CONTROL RESERVE (PFCR), EMERGENCY RESERVE (ER), AND LONG-TERM RESERVE (LR). THE FUNCTION, ARRANGE PRINCIPLE, STATISTICAL METHOD FOR REAL-TIME MONITORING OF EACH KIND OF RESERVE ARE EXPATIATED. A …					978-1-4244-6255-1		[NIU, ZHENYONG; LI, YANGPO] china southern power grid, POWER DISPATCHING & COMMUN CTR, GUANGZHOU, PEOPLES R CHINA.;	WUHAN, PEOPLES R CHINA	ASIA-PACIFIC POWER AND ENERGY ENGINEERING CONFERENCE (APPEEC)	MAR 25-28, 2011	2019-11-14		PROCEEDINGS PAPER			NIUZY@CSG.CN; LIYP@CSG.CN					BH0KU	IEEE			ASIA-PAC POWER ENERG		ENGLISH	6			345 E 47TH ST, NEW YORK, NY 10017 USA		5	NEW YORK			S	IEEE	2011		NIU, ZY (REPRINT AUTHOR), CHINA SOUTHERN POWER GRID CO LTD, POWER DISPATCHING & COMMUN CTR, GUANGZHOU, PEOPLES R CHINA.	ENERGY & FUELS; ENGINEERING	ASIA-PACIFIC POWER AND ENERGY ENGINEERING CONFERENCE
PAN HX	PAN, HONGXIANG	QT; INFORMATION INTEGRATION PLATFORM; CONFIGURATION; DESIGN PATTERN		[ANONYMOUS], 2008, CON ED FIL NEW EN IN;CLERK MAXWELL J., 1892, TREATISE ELECT MAGNE, V2, P68, DOI DOI 10.1016/J.SBSPR0.2010.03.285;GRIJALVA S., 2007, POW ENG SOC GEN M 20, P1;I.P.E. SOCIETY, 2009, PSCE TUT;LEYMANN F, 2002, IBM SYST J, V41, P732, DOI 10.1147/SJ.414.0732;PANSINI A. J., 2007, ELECT DISTRIBUTION E;PEJOVIC S., 2001, PROFIT MANAGEMENT CO, P5;REINWALD B, 1999, PROC INT CONF DATA, P366,…	WITH THE RESEARCH AND DEVELOPMENT OF INFORMATION INTEGRATION PLATFORM IN SMART GRID, THE CONFIGURATION FOR DYNAMIC MODELING DATABASE AND SOME ADVANCED FEATURES ALSO MADE NEW DEMANDS. IN COMPARING THE EXISTING CROSS-PLATFORM GUI DEVELOPMENT TOOLS THE PROS AND CONS, THE PROPOSED CONFIGURATION USING QT TO DEVELOP SOFTWARE, AND BRIEFLY DESCRIBES THE FEATURES OF QT AND QT-BASED DEVELOPMENT APPROACH. I…					978-1-4244-6255-1		[PAN, HONGXIANG] STATE GRID Corporation of China, NARI TECHNOL DEV CO LTD, NANJING, PEOPLES R CHINA.;	WUHAN, PEOPLES R CHINA	ASIA-PACIFIC POWER AND ENERGY ENGINEERING CONFERENCE (APPEEC)	MAR 25-28, 2011	2019-11-14		PROCEEDINGS PAPER			PANHX@VIP.QQ.COM					BH0KU	IEEE			ASIA-PAC POWER ENERG		ENGLISH	12			345 E 47TH ST, NEW YORK, NY 10017 USA		4	NEW YORK			S	IEEE	2011		PAN, HX (REPRINT AUTHOR), STATE GRID CORP CHINA, NARI TECHNOL DEV CO LTD, NANJING, PEOPLES R CHINA.	ENERGY & FUELS; ENGINEERING	ASIA-PACIFIC POWER AND ENERGY ENGINEERING CONFERENCE
SHAO WQ;JIALE SN;SONG GB;LIU YL;LI YB	SHAO WENQUAN;JIALE, SUONAN;SONG GUOBING;LIU YILI;LI YANBIN	TRANSMISSION LINE; PERMANENT FAULT DETECTION; SHUNT REACTORS; DIFFERENTIAL CURRENT		CAO F., 2009, AUTOMATION ELECT POW, V33, P56;CHENG LING, 2007, POWER SYSTEM TECHNOLOGY, V31, P81;DJURIC MB, 1995, IEEE T POWER DELIVER, V10, P1793, DOI 10.1109/61.473378;GE YZ, 1989, IEEE T POWER DELIVER, V4, P114, DOI 10.1109/61.19197;GUO ZHENG, 2009, HIGH VOLTAGE ENGINEERING, V35, P1005;LI BIN, 2002, POWER SYSTEM TECHNOLOGY, V26, P53;LI BIN, 2003, AUTOMATION OF ELECTRIC POWER SYSTEMS, V27, P41;…	PRESENT SINGLE-PHASE RECLOSURE IN ULTRA-HIGH-VOLTAGE (UHV) AND EXTRA-HIGH-VOLTAGE (EHV) TRANSMISSION LINES NORMALLY USING A DEAD RECLOSING TIME MAY AGGRAVATE SEVERE DAMAGE TO THE SYSTEM AND EQUIPMENTS, FOR UNSUCCESSFUL RECLOSURE IN PERMANENT FAULT OR INSUFFICIENT TRANSIENT FAULT. THUS, IT IS IMPORTANT TO STUDY ON THE SINGLE-PHASE PERMANENT DETECTION TECHNIQUE AIMING TO LOWER UNSUCCESSFUL RECLOSIN…					978-1-4244-6255-1		[SHAO WENQUAN; LIU YILI; LI YANBIN] XIAN POLYTECH UNIV, DEPT ELECT & INFORMAT, XIAN, PEOPLES R CHINA.; [JIALE, SUONAN; SONG GUOBING] XI AN JIAO TONG UNIV, DEPT ELECT ENGN, XIAN, PEOPLES R CHINA.;	WUHAN, PEOPLES R CHINA	ASIA-PACIFIC POWER AND ENERGY ENGINEERING CONFERENCE (APPEEC)	MAR 25-28, 2011	2019-11-14		PROCEEDINGS PAPER						NATIONAL NATURAL SCIENCE FOUNDATION OF CHINANATIONAL NATURAL SCIENCE FOUNDATION OF CHINA [50877062]; FOUNDATION OF SHAANXI EDUCATIONAL COMMITTEE [09JK455]; NATURAL SCIENCE FOUNDATION OF SHAANXINATURAL SCIENCE FOUNDATION OF SHAANXI PROVINCE [2010JM7013]; FOUNDATION OF XI'AN POLYTECHNIC UNIVERSITY [2008XG014]	THIS WORK WAS SUPPORTED IN PART BY NATIONAL NATURAL SCIENCE FOUNDATION OF CHINA (NO. 50877062) AND FOUNDATION OF SHAANXI EDUCATIONAL COMMITTEE (NO. 09JK455) AND NATURAL SCIENCE FOUNDATION OF SHAANXI (NO. 2010JM7013) AND FOUNDATION OF XI'AN POLYTECHNIC UNIVERSITY (NO. 2008XG014).	BH0KU	IEEE			ASIA-PAC POWER ENERG		ENGLISH	14			345 E 47TH ST, NEW YORK, NY 10017 USA		4	NEW YORK			S	IEEE	2011		SHAO, WQ (REPRINT AUTHOR), XIAN POLYTECH UNIV, DEPT ELECT & INFORMAT, XIAN, PEOPLES R CHINA.	ENERGY & FUELS; ENGINEERING	ASIA-PACIFIC POWER AND ENERGY ENGINEERING CONFERENCE
SHAO WQ;LIU YL;WEI JH;LI YB	SHAO WENQUAN;LIU YILI;WEI JIANHUA;LI YANBIN	TRANSMISSION LINE; SINGLE-PHASE RECLOSURE; SHUNT REACTORS; PRONY ANALYSIS		CAO F., 2009, AUTOMATION ELECT POW, V33, P56;CHENG LING, 2007, POWER SYSTEM TECHNOLOGY, V31, P81;DJURIC MB, 1995, IEEE T POWER DELIVER, V10, P1793, DOI 10.1109/61.473378;GE YZ, 1989, IEEE T POWER DELIVER, V4, P114, DOI 10.1109/61.19197;GUO ZHENG, 2009, HIGH VOLTAGE ENGINEERING, V35, P1005;HU Y.P., 2010, POWER SYSTEM PROTECT, V38, P23;LI BIN, 2002, POWER SYSTEM TECHNOLOGY, V26, P53;LI BIN, 2003, A…	IT IS WELL KNOWN THAT SINGLE-PHASE AUTO-RECLOSURE IN EXTRA-HIGH-VOLTAGE (EHV) TRANSMISSION LINES HAS THE SHORTCOMING OF UNSUCCESSFUL RECLOSING IN PERMANENT FAULTS AND ARCING TRANSIENT FAULTS, WHICH MAY LEAD TO SEVERE DAMAGE TO POWER SYSTEM AND EQUIPMENTS. WITH THE INCREASING REQUIREMENT ON SELF-HEALING ABILITY IN SMART GRID, IT IS IMPORTANT TO STUDY ON INTELLIGENT SINGLE-PHASE RECLOSURE TECHNIQUE…					978-1-4244-6255-1		[SHAO WENQUAN; LIU YILI; WEI JIANHUA; LI YANBIN] XIAN POLYTECH UNIV, DEPT ELECT & INFORMAT, XIAN, PEOPLES R CHINA.;	WUHAN, PEOPLES R CHINA	ASIA-PACIFIC POWER AND ENERGY ENGINEERING CONFERENCE (APPEEC)	MAR 25-28, 2011	2019-11-14		PROCEEDINGS PAPER			SWQ0426@126.COM			FOUNDATION OF SHAANXI EDUCATIONAL COMMITTEE [09JK455]; NATURAL SCIENCE FOUNDATION OF SHAANXINATURAL SCIENCE FOUNDATION OF SHAANXI PROVINCE [2010JM7013]; FOUNDATION OF XI'AN POLYTECHNIC UNIVERSITY [2008XG014]	THIS WORK WAS SUPPORTED IN PART BY FOUNDATION OF SHAANXI EDUCATIONAL COMMITTEE (NO. 09JK455) AND NATURAL SCIENCE FOUNDATION OF SHAANXI (NO. 2010JM7013) AND FOUNDATION OF XI'AN POLYTECHNIC UNIVERSITY (NO. 2008XG014).	BH0KU	IEEE			ASIA-PAC POWER ENERG		ENGLISH	15			345 E 47TH ST, NEW YORK, NY 10017 USA		4	NEW YORK			S	IEEE	2011		SHAO, WQ (REPRINT AUTHOR), XIAN POLYTECH UNIV, DEPT ELECT & INFORMAT, XIAN, PEOPLES R CHINA.	ENERGY & FUELS; ENGINEERING	ASIA-PACIFIC POWER AND ENERGY ENGINEERING CONFERENCE
SUN QY;QIU Y;ZHOU JG;YU J;ZHANG RC	SUN QIUYE;QIU YUE;ZHOU JIANGUO;YU JIA;ZHANG RUOCHEN	SMART GRID; LYAPUNOV EXPONENT; CHAOS; GENERALIZED FUZZY HYPERBOLIC MODEL;(GFHM); LINEAR MATRIX INEQUALITY (LMI)		AMIN M, 2005, IEEE POWER ENERGY M, V3, P34, DOI DOI 10.1109/MPAE.2005.1507024;CHEN HK, 2005, CHAOS SOLITON FRACT, V24, P1307, DOI 10.1016/J.CHAOS.2004.09.081;DU JG, 2009, NONLINEAR ANAL-REAL, V10, P2493, DOI 10.1016/J.NONRWA.2008.05.007;HAMMONS T., 2009, IEEE POW EN SOC ANN, P59;HARB AM, 2003, CHAOS SOLITON FRACT, V18, P1055, DOI 10.1016/S0960-0779(03)00073-0;JIA H.J., 2001, P CSEE, V7, P26;QIAO …	AS IS WELL KNOWN, SMART GRID IS A COMPLEX NONLINEAR SYSTEM WHOSE DYNAMICAL BEHAVIOR HAS MANY COMPLICATED FORMS SUCH AS LOW FREQUENCY OSCILLATION, SUBSYNCHRONOUS OSCILLATION AND EVEN CHAOS. THUS THIS PAPER FOCUSES ON THE CHAOTIC PHENOMENON OF THE WIDELY CONCERNED SMART GRID AND PRESENTS ITS STABILIZATION CONDITION VIA ESTABLISHING GENERALIZED FUZZY HYPERBOLIC MODEL. FIRSTLY, THE CONCEPT OF SMART G…					978-1-4244-6255-1		[SUN QIUYE; QIU YUE; ZHOU JIANGUO; YU JIA] NORTHEASTERN UNIV, COLL INFORMAT SCI & ENGN, ELECT AUTOMAT INST, SHENYANG, PEOPLES R CHINA.; [ZHANG RUOCHEN] CHINESE UNIV HONG KONG, FAC ENGN, DEPT ELECT ENGN, HONG KONG, HONG KONG, PEOPLES R CHINA.;	WUHAN, PEOPLES R CHINA	ASIA-PACIFIC POWER AND ENERGY ENGINEERING CONFERENCE (APPEEC)	MAR 25-28, 2011	2019-11-14		PROCEEDINGS PAPER			SUNQIUYE@MAIL.NEU.EDU.CN			NATIONAL NATURAL SCIENCE FOUNDATION OF CHINANATIONAL NATURAL SCIENCE FOUNDATION OF CHINA [60904101, 60972164]; FUNDAMENTAL RESEARCH FUNDS FOR THE CENTRAL UNIVERSITIESFUNDAMENTAL RESEARCH FUNDS FOR THE CENTRAL UNIVERSITIES [N090404009]; CHINA POSTDOCTORAL SCIENCE FOUNDATIONCHINA POSTDOCTORAL SCIENCE FOUNDATION [20090461187]	PROJECTS(60904101, 60972164) SUPPORTED BY THE NATIONAL NATURAL SCIENCE FOUNDATION OF CHINA; PROJECT( N090404009) SUPPORTED BY THE FUNDAMENTAL RESEARCH FUNDS FOR THE CENTRAL UNIVERSITIES; AND PROJECT( 20090461187) SUPPORTED BY CHINA POSTDOCTORAL SCIENCE FOUNDATION	BH0KU	IEEE			ASIA-PAC POWER ENERG		ENGLISH	11		QIU, YUE/0000-0003-0360-0442	345 E 47TH ST, NEW YORK, NY 10017 USA		4	NEW YORK			S	IEEE	2011	QIU, YUE/L-9243-2014	SUN, QY (REPRINT AUTHOR), NORTHEASTERN UNIV, COLL INFORMAT SCI & ENGN, ELECT AUTOMAT INST, SHENYANG, PEOPLES R CHINA.	ENERGY & FUELS; ENGINEERING	ASIA-PACIFIC POWER AND ENERGY ENGINEERING CONFERENCE
WANG HF;LIU JZ	WANG, HAIFENG;LIU, JUNZHOU	QFD; INTELLIGENT SUBSTATION; SMART GRID; QUALITY MANAGEMENT	KANOS MODEL	ANTONY J, 2006, BUS PROCESS MANAG J, V12, P234, DOI 10.1108/14637150610657558;BANUELAS C. R., 2002, TQM MAGAZINE, V14, P92, DOI DOI 10.1108/09544780210416702;DAY RG, 1995, QUALITY FUNCTION DEP;DESAI A., 2006, INT J 6 SIGMA COMPET, V2, P23;EDWARDS VICKI., 2004, THESIS;FINSTER M., 2001, QUALITY MANAGEMENT J, V8, P7;GODING J., 2001, QUALITY, V40, P58;GRONROOS, 1990, SERVICE MANAGEMENT M;HENSLEY RL, …	RECENTLY, QFD IS ONE OF HOTSPOTS FOR RESEARCHERS, WHICH IS AN EFFECTIVE QUALITY MANAGEMENT TECHNIQUES AND METHODS IN THE INTERNATIONAL COMMUNITY. IT IS AN IMPORTANT TOOL THAT IS USED TO DESIGN PRODUCTION, IMPROVE CUSTOMER SATISFACTION, AND GAIN AN EDGE IN THE MARKETS. THIS PAPER RESEARCHES QFD APPLICATIONS METHOD IN DEVELOPMENT OF SMART SUBSTATION MONITORING SYSTEM. THROUGH THE QFD METHOD, DESIGN…					978-1-4244-6255-1		[WANG, HAIFENG; LIU, JUNZHOU] STATE GRID Corporation of China, NARI TECHNOL DEV CO LTD, NANJING, JIANGSU, PEOPLES R CHINA.;	WUHAN, PEOPLES R CHINA	ASIA-PACIFIC POWER AND ENERGY ENGINEERING CONFERENCE (APPEEC)	MAR 25-28, 2011	2019-11-14		PROCEEDINGS PAPER			WHF@CHINA.COM; LLJZ3@163.COM					BH0KU	IEEE			ASIA-PAC POWER ENERG		ENGLISH	18			345 E 47TH ST, NEW YORK, NY 10017 USA		4	NEW YORK			S	IEEE	2011		WANG, HF (REPRINT AUTHOR), STATE GRID CORP CHINA, NARI TECHNOL DEV CO LTD, NANJING, JIANGSU, PEOPLES R CHINA.	ENERGY & FUELS; ENGINEERING	ASIA-PACIFIC POWER AND ENERGY ENGINEERING CONFERENCE
WANG JD;DU XH;ZHANG XJ	WANG, JIDONG;DU, XUHAO;ZHANG, XIAOJING	SMART GRID; WIND POWER GENERATION; INTERCONNECTION STANDARDS; POWER QUALITY; LOW VOLTAGE RIDE THROUGH		ABBEY C, 2005, IEEE POWER ENG SOC, P1901;[ANONYMOUS], 14532004 IEEE;[ANONYMOUS], 3922009 GDW;[ANONYMOUS], 10011988 IEEE;[ANONYMOUS], 123262008 GBT;[ANONYMOUS], 1995, 113 UK EL ASS;[ANONYMOUS], 2003, 15472003 IEEE;[ANONYMOUS], 199632005 GBZ;[ANONYMOUS], 145491993 GBT;[ANONYMOUS], 10211988 ANSIIEEE;[ANONYMOUS], 2007, S WIND TURB TEST DAT;LI JIAN-CHUN, 2010, MODE GRID CONNECTED, P25;[ LI TENG-FEI], …	SMART GRID IS ONE OF THE HOT RESEARCH DIRECTIONS OF POWER SYSTEM. HOW TO INTERCONNECT THE WIND POWER GENERATION WITH POWER SYSTEM SAFELY AND RELIABLY IS A MAJOR CHALLENGE IN THE DEVELOPMENT OF SMART GRID. WIND POWER GENERATION INTERCONNECTION STANDARDS ARE THE TECHNOLOGY BASE, WHICH WILL PUSH THE DEVELOPMENT OF SMART GRID. THIS PAPER COMPARES THE WIND POWER GENERATION INTERCONNECTION STANDARDS OF…					978-1-4244-6255-1		[WANG, JIDONG; DU, XUHAO; ZHANG, XIAOJING] TIANJIN UNIV, SCH ELECT ENGN & AUTOMAT, KEY LAB POWER SYST SIMULAT & CONTROL, MINIST EDUC, TIANJIN, PEOPLES R CHINA.;	WUHAN, PEOPLES R CHINA	ASIA-PACIFIC POWER AND ENERGY ENGINEERING CONFERENCE (APPEEC)	MAR 25-28, 2011	2019-11-14		PROCEEDINGS PAPER			JIDONGWANG@TJU.EDU.CN; DUXUHAO97@163.COM; ZXJ_LC@HOTMAIL.COM			NATIONAL BASIC RESEARCH PROGRAM OF CHINANATIONAL BASIC RESEARCH PROGRAM OF CHINA [2009CB219700]; NATIONAL NATURAL SCIENCE FOUNDATION OF CHINANATIONAL NATURAL SCIENCE FOUNDATION OF CHINA [51007062, 50837001, 50777047]	SPECIAL FUND OF THE NATIONAL BASIC RESEARCH PROGRAM OF CHINA (NO. 2009CB219700); NATIONAL NATURAL SCIENCE FOUNDATION OF CHINA (NO. 51007062; NO. 50837001; NO. 50777047)	BH0KU	IEEE			ASIA-PAC POWER ENERG		ENGLISH	17			345 E 47TH ST, NEW YORK, NY 10017 USA		4	NEW YORK			S	IEEE	2011		WANG, JD (REPRINT AUTHOR), TIANJIN UNIV, SCH ELECT ENGN & AUTOMAT, KEY LAB POWER SYST SIMULAT & CONTROL, MINIST EDUC, TIANJIN, PEOPLES R CHINA.	ENERGY & FUELS; ENGINEERING	ASIA-PACIFIC POWER AND ENERGY ENGINEERING CONFERENCE
WANG XJ;TIAN WQ;HE JH;HUANG M;JIANG JC;HAN HY	WANG XIAOJUN;TIAN WENQI;HE JINGHAN;HUANG MEI;JIANG JIUCHUN;HAN HAIYING	VEHICLE TO GRID (V2G); ENERGY STORAGE OF ELECTRICAL VEHICLE; SMART GRID; DISTRIBUTED ENERGY STORAGE	POWER	CHEN SHANGHE, 2008, URBAN TRANSPORT CHIN, V6, P53;CHRISTENSEN ADAM, SHADOW COPENHAGEN CO;HAINES GARETH, 2009, ECLLOGIC VEHICLES RE;HUTSON CHRIS, 2008, IEEE EN 2030 ATL GA;KEMPTON W, 2005, J POWER SOURCES, V144, P280, DOI 10.1016/J.JPOWSOUR.2004.12.022;KEMPTON W, 2005, J POWER SOURCES, V144, P268, DOI 10.1016/J.JPOWSOUR.2004.12.025;KEMPTON W, 1997, TRANSPORT RES D-TR E, V2, P157, DOI 10.1016/S1361…	IN THIS PAPER, THE DEVELOPMENT BACKGROUND OF ELECTRIC VEHICLES AND THE RESEARCH STATUS OF V2G TECHNOLOGY ARE ANALYZED, THE FUNCTIONS REALIZED IN THE GRID BY ELECTRIC VEHICLES AS MOBILE DISTRIBUTED ENERGY STORAGE UNITS ARE SET FORTH, AND THE ECONOMIC AND TECHNICAL ADVANTAGES OF WHICH ARE POINTED OUT. BASED ON THIS, ANALYSIS TO THE CONFIGURATION OF A SYSTEM WHEREIN ELECTRIC VEHICLES ARE CONNECTED T…					978-1-4244-6255-1		[WANG XIAOJUN; TIAN WENQI; HE JINGHAN; HUANG MEI; JIANG JIUCHUN; HAN HAIYING] BEIJING JIAOTONG UNIV, SCH ELECT ENGN, BEIJING, PEOPLES R CHINA.;	WUHAN, PEOPLES R CHINA	ASIA-PACIFIC POWER AND ENERGY ENGINEERING CONFERENCE (APPEEC)	MAR 25-28, 2011	2019-11-14		PROCEEDINGS PAPER								BH0KU	IEEE			ASIA-PAC POWER ENERG		ENGLISH	12			345 E 47TH ST, NEW YORK, NY 10017 USA		5	NEW YORK			S	IEEE	2011		WANG, XJ (REPRINT AUTHOR), BEIJING JIAOTONG UNIV, SCH ELECT ENGN, BEIJING, PEOPLES R CHINA.	ENERGY & FUELS; ENGINEERING	ASIA-PACIFIC POWER AND ENERGY ENGINEERING CONFERENCE
WANG ZJ;WANG F;GAO F;ZHAI QZ;ZHOU DM	WANG, ZHAOJIE;WANG, FEI;GAO, FENG;ZHAI, QIAOZHU;ZHOU, DIANMIN	INDUSTRY; DEMAND SIDE; ENERGY BALANCE; ROLLING OPTIMIZATION; LINEAR PROGRAMMING; MULTI-OBJECTIVE PROGRAMMING	POWER; PEAK	BABU CA, 2008, IEEE T POWER SYST, V23, P399, DOI 10.1109/TPWRS.2008.920732;DASH PK, 1998, ENG APPL ARTIF INTEL, V11, P307, DOI 10.1016/S0952-1976(97)00069-9;DEBLASIO R, 2008, IEEE EN 2030 C 17 18, P1;GAO Y., 2008, 7 WORLD C INT CONTR;GUAN XH, 2000, IEEE T POWER SYST, V15, P1275, DOI 10.1109/59.898101;GUAN XH, 2009, SCI CHINA SER E, V52, P3533, DOI 10.1007/S11431-009-0359-Y;HADJSAID N., 2009, IEEE…	IN THE SMART GRID ENVIRONMENT, APPROPRIATE POWER ENERGY EXCHANGE STRATEGIES WILL BE NECESSARY FOR ENERGY INTENSIVE INDUSTRIES (EIIS) WITH INDUSTRIAL POWER PLANTS. THIS PAPER PRESENTS A SYSTEMATIC APPROACH THAT CAN COPE WITH THE INTEGRATION OF INDUSTRY CONSUMERS AND AN ENERGY EXCHANGE STRATEGY AIMING AT ACHIEVING BALANCE BETWEEN POWER PRODUCTION AND CONSUMPTION IN EIIS. A BASIC BALANCE MODEL USING…					978-1-4244-6255-1		[WANG, ZHAOJIE; WANG, FEI; GAO, FENG; ZHAI, QIAOZHU] XI AN JIAO TONG UNIV, SKLMS MOE KLINNS, SYST ENGN INST, XIAN, PEOPLES R CHINA.; [ZHOU, DIANMIN] BAOSHAN IRON & STEEL CO LTD, BAOSTEEL BRANCH ENERGY DEPT, SHANGHAI, PEOPLES R CHINA.;	WUHAN, PEOPLES R CHINA	ASIA-PACIFIC POWER AND ENERGY ENGINEERING CONFERENCE (APPEEC)	MAR 25-28, 2011	2019-11-14		PROCEEDINGS PAPER			ZJWANG@SEI.XJTU.EDU.CN			NATIONAL NATURAL SCIENCE FOUNDATION OF CHINANATIONAL NATURAL SCIENCE FOUNDATION OF CHINA [60974101, 60736027, 60921003]; PH.D. PROGRAMS FOUNDATION OF MINISTRY OF EDUCATION OF CHINAMINISTRY OF EDUCATION, CHINA [20060698029]; PROGRAM FOR NEW CENTURY EXCELLENT TALENTS IN UNIVERSITYPROGRAM FOR NEW CENTURY EXCELLENT TALENTS IN UNIVERSITY (NCET) [NCET-06-0828]	THE RESEARCH PRESENTED IN THIS PAPER IS PARTIALLY SUPPORTED BY NATIONAL NATURAL SCIENCE FOUNDATION OF CHINA (60974101,60736027,60921003), PH.D. PROGRAMS FOUNDATION OF MINISTRY OF EDUCATION OF CHINA (20060698029) AND PROGRAM FOR NEW CENTURY EXCELLENT TALENTS IN UNIVERSITY (NCET-06-0828).	BH0KU	IEEE			ASIA-PAC POWER ENERG		ENGLISH	13			345 E 47TH ST, NEW YORK, NY 10017 USA		4	NEW YORK			S	IEEE	2011		WANG, ZJ (REPRINT AUTHOR), XI AN JIAO TONG UNIV, SKLMS MOE KLINNS, SYST ENGN INST, XIAN, PEOPLES R CHINA.	ENERGY & FUELS; ENGINEERING	ASIA-PACIFIC POWER AND ENERGY ENGINEERING CONFERENCE
XIONG CQ;CHEN Q;WANG S;QIU XY;XU J;XIA LL;WEI HF	XIONG CHANGQUAN;CHEN QIANG;WANG SONG;QIU XIAOYAN;XU JIAN;XIA LILY;WEI HONGFEN	MICRO-GRID; WIND-BIOMASS ENERGY SYSTEM; EXPANSION PLANNING; SUM OF;ADAPTIVE WEIGHTED; IMPROVED GENETIC ALGORITHM		AGALGAONKAR A. P., 2006, P IEEE POW IND C, P1;LASSETER B., 2001, IEEE POW ENG SOC WIN, V1, P146;LASSETER RH, 2002, 2002 IEEE POWER ENGINEERING SOCIETY WINTER MEETING, VOLS 1 AND 2, CONFERENCE PROCEEDINGS, P305, DOI 10.1109/PESW.2002.985003;LI BIN, 2009, POWER SYSTEM TECHNOLOGY, V33, P84;LU ZONG-XIANG, 2007, AUTOMATION ELECT POW, V31;MING DING, 2006, P CSEE, V26, P470;QIAN AI, 2008, POWER SYSTEM T…	BASED ON THE IMPROVED GENETIC ALGORITHM, A WIND-BIOMASS CO-GENERATION SYSTEM (WBCS) PLANNING MODEL IS PUT FORWARD. THE EXPANSION PLAN WHICH MINIMIZE THE TOTAL COST IS INTRODUCED TO INCREASE THE RELIABILITY OF MICRO-GRID(MG) AND MEET THE NONLINEAR CONSTRAINTS OF SYSTEM PLANNING AND OPERATION. IN THE PROCESS OF PLANNING THE TOTAL COST, NOT ONLY THE UNIT CONSTRUCTION COST AND OPERATION COST ARE CONS…					978-1-4244-6255-1		[XIONG CHANGQUAN; CHEN QIANG] SICHUAN ELECT POWER CO, DAZHOU ELECT POWER BUR, SICHUAN, PEOPLES R CHINA.; [WANG SONG; QIU XIAOYAN; XU JIAN; XIA LILY; WEI HONGFEN] SICHUAN UNIV, SCH ELECT ENGN & INFORMAT, CHENGDU, PEOPLES R CHINA.;	WUHAN, PEOPLES R CHINA	ASIA-PACIFIC POWER AND ENERGY ENGINEERING CONFERENCE (APPEEC)	MAR 25-28, 2011	2019-11-14		PROCEEDINGS PAPER			WANGSONG_SCU@SINA.COM; XIAXING726@163.COM			PH.D. PROGRAMS FOUNDATION OF MINISTRY OF EDUCATION OF CHINAMINISTRY OF EDUCATION, CHINA [20070610109]; NATIONAL KEY TECHNOLOGIES R & D PROGRAM OF CHINANATIONAL KEY TECHNOLOGY R&D PROGRAM [JS20080113506594]	PROJECT SUPPORTED BY A GRANT FROM THE PH.D. PROGRAMS FOUNDATION OF MINISTRY OF EDUCATION OF CHINA (NO. 20070610109), NATIONAL KEY TECHNOLOGIES R & D PROGRAM OF CHINA (NO. JS20080113506594).	BH0KU	IEEE			ASIA-PAC POWER ENERG		ENGLISH	14			345 E 47TH ST, NEW YORK, NY 10017 USA		4	NEW YORK			S	IEEE	2011		XIONG, CQ (REPRINT AUTHOR), SICHUAN ELECT POWER CO, DAZHOU ELECT POWER BUR, SICHUAN, PEOPLES R CHINA.	ENERGY & FUELS; ENGINEERING	ASIA-PACIFIC POWER AND ENERGY ENGINEERING CONFERENCE
YAN SJ;JIN LJ	YAN, SHUJIA;JIN, LIJUN	HOUGH TRANSFORM; TRANSMISSION LINE; EXTRA MATTER; FLASE IDENTIFICATION;RATE		GONZALEZ R. C., 2009, DIGITAL IMAGE PROCES;LIU JUN-TAO, 2008, ACTA AUTOMATICA SINICA, V34, P617, DOI 10.3724/SP.J.1004.2008.00617;RUAN QIUQI, 2008, DIGITAL IMAGE PROCES;WANG HUANAN, APPL RES HOUGH UNPUB;WANG QIANG, MODIFIED ALGOR UNPUB;[ ZHANG CHUNSEN], 2006, [, COMPUTER ENGINEERING], V32, P200	EXPLORING A NEW METHOD OF LINE-TRACKING IS THE KEY TO SMART GRID CONSTRUCTION. OBTAINING INFORMATION OF HIGH-VOLTAGE TRANSMISSION SYSTEM BY HELICOPTER OR UNMANNED AERIAL VEHICLES (UAV) WILL BRING NUMEROUS IMAGES. THE RESEARCH OF EXTRA MATTER RECOGNITION OF TRANSMISSION SYSTEM BASED ON HOUGH TRANSFORM (HT) IS PERFORMED IN THIS PAPER. THE GRADIENT OF GRAY IMAGE IS USED TO DETECT THE EDGE OF TRANSMI…					978-1-4244-6255-1		[YAN, SHUJIA; JIN, LIJUN] TONGJI UNIV, COLL ELECT & INFORMAT ENGN, SHANGHAI, PEOPLES R CHINA.;	WUHAN, PEOPLES R CHINA	ASIA-PACIFIC POWER AND ENERGY ENGINEERING CONFERENCE (APPEEC)	MAR 25-28, 2011	2019-11-14		PROCEEDINGS PAPER			144YANSHUJIA@TONGJI.EDU.CN; JINLJ@TONGJI.EDU.CN					BH0KU	IEEE			ASIA-PAC POWER ENERG		ENGLISH	6			345 E 47TH ST, NEW YORK, NY 10017 USA		3	NEW YORK			S	IEEE	2011		YAN, SJ (REPRINT AUTHOR), TONGJI UNIV, COLL ELECT & INFORMAT ENGN, SHANGHAI, PEOPLES R CHINA.	ENERGY & FUELS; ENGINEERING	ASIA-PACIFIC POWER AND ENERGY ENGINEERING CONFERENCE
YUAN XL;PENG G;GAO ZC;HU GP;ZHOU XW;FENG LX	YUAN XIAO-LEI;PENG GANG;GAO ZHI-CUN;HU GUI-PING;ZHOU XIN-WEI;FENG LI-XIN	SMART GRID; SMART POWER DISTRIBUTION; MOBILE NETWORKING		AMIN M, 2005, SO POWER SYSTEM TECH, V93, P861;TUAN LE DINH, 2007, P 32 IEEE C LOC COMP, P799;WALTER EICHELBURG, 2005, P 18 INT C EXH EL DI, P1;YANG QI-XUN, 2001, ELECTRIC POWER AUTOMATION EQUIPMENT, V21, P1;ZHANG TIE-FENG, 2007, TELECOMMUNICATIONS E, V28, P49	TO IMPROVE INTELLIGENCE LEVEL OF THE RURAL 400V POWER DISTRIBUTION GRID, A NEW SCHEME OF SMART POWER DISTRIBUTION MANAGEMENT IS INTRODUCED. SMART POWER DISTRIBUTION CABINETS HANDLED BY ARM-LINUX BASED INTELLIGENT SYSTEMS ARE EMPLOYED, WHICH HAVE MOBILE (GPRS/CDMA/3G) NETWORKING CAPABILITY TO COMMUNICATE WITH THE LOCAL POWER DISPATCH CENTER, SO THAT EACH CABINET CAN TRANSFER GRID PARAMETERS AND OT…					978-1-4244-6255-1		[YUAN XIAO-LEI; PENG GANG; GAO ZHI-CUN] STATE GRID Corporation of China, HEBEI ELECT POWER RES INST, SHIJIAZHUANG, HEBEI, PEOPLES R CHINA.; [HU GUI-PING; ZHOU XIN-WEI] HEBEI ELECT POWER EQUIPMENT FACTORY, HANDAN, HEBEI, PEOPLES R CHINA.; [FENG LI-XIN] SHIJIAZHUANG INST TECHNOL, DEPT COMP SCI, SHIJIAZHUANG, HEBEI, PEOPLES R CHINA.;	WUHAN, PEOPLES R CHINA	ASIA-PACIFIC POWER AND ENERGY ENGINEERING CONFERENCE (APPEEC)	MAR 25-28, 2011	2019-11-14		PROCEEDINGS PAPER			HBDYYYXL@163.COM					BH0KU	IEEE			ASIA-PAC POWER ENERG		ENGLISH	5			345 E 47TH ST, NEW YORK, NY 10017 USA		3	NEW YORK			S	IEEE	2011		YUAN, XL (REPRINT AUTHOR), STATE GRID, HEBEI ELECT POWER RES INST, SHIJIAZHUANG, HEBEI, PEOPLES R CHINA.	ENERGY & FUELS; ENGINEERING	ASIA-PACIFIC POWER AND ENERGY ENGINEERING CONFERENCE
ZHANG SY;ZHAO LD;LI HM	ZHANG SHUYAN;ZHAO LINDONG;LI HUIMIN	SMART GRID; POWER ENTERPRISES; ORGANIZATIONAL STRUCTURE		CHARLES FIELD, 2003, INFORM SYSTEMS MANAG;GAO YI1, 2009, N CHINA ELECT POWER;LAI MINHAO, 2009, SICHUAN ELECT POWER;MIAO WANGJUN, 2006, EC RES;TODD DEWETT, 2000, J MANAGEMENT;ZHANG LINGLING, 2002, SYSTEMS ENG, V20	SMART GRID INDICATES THE ORGANIZATION'S INTELLECTUAL POTENTIAL AND MATERIAL RESOURCE POTENTIAL WILL BE BROUGHT INTO FULLER USE BECAUSE OF A HIGH DEGREE OF SHARING OF INFORMATION RESOURCES, WHICH WILL BRING GREAT CHANGES IN ORGANIZATIONAL BEHAVIOR, ORGANIZATIONAL DECISION-MAKING AND OPERATION, AND THEN LEAD TO ORGANIZATIONAL STRUCTURE'S ONGOING CHANGE ACCOMPANYING WITH THE CONTINUOUS APPLICATION O…					978-1-4244-6255-1		[ZHANG SHUYAN] XIAN UNIV ARCHITECTURE & TECHNOL, DEPT MANAGEMENT, XIAN ELECT POWER COLL, CIVIL ENGN INST, XIAN, PEOPLES R CHINA.; [ZHAO LINDONG] XIAN DESIGN ENGN CHINACOAL CO LTD, DEPT ORG, XIAN, PEOPLES R CHINA.; [LI HUIMIN] XIAN UNIV ARCHITECTURE & TECHNOL, CIVIL ENGN INST, XIAN, PEOPLES R CHINA.;	WUHAN, PEOPLES R CHINA	ASIA-PACIFIC POWER AND ENERGY ENGINEERING CONFERENCE (APPEEC)	MAR 25-28, 2011	2019-11-14		PROCEEDINGS PAPER			SHUYANZHANG123@163.COM					BH0KU	IEEE			ASIA-PAC POWER ENERG		ENGLISH	6			345 E 47TH ST, NEW YORK, NY 10017 USA		4	NEW YORK			S	IEEE	2011		ZHANG, SY (REPRINT AUTHOR), XIAN UNIV ARCHITECTURE & TECHNOL, DEPT MANAGEMENT, XIAN ELECT POWER COLL, CIVIL ENGN INST, XIAN, PEOPLES R CHINA.	ENERGY & FUELS; ENGINEERING	ASIA-PACIFIC POWER AND ENERGY ENGINEERING CONFERENCE
ZHU NH;BAI XM;MENG JX	ZHU, NINGHUI;BAI, XIAOMIN;MENG, JUNXIA	DEMAND RESPONSE (DR); BENEFITS ANALYSIS; AIR-CONDITIONING; TEMPERATURE ADJUST		CONSTANTOPOULOS P., 1991, COMPUTERS OPERATIONS, V19, P751;FEDERAL ENERGY REGULATORY COMMISSION, ASS DEM RESP ADV MET;[ HU JIANGYI], 2007, [, POWER SYSTEM TECHNOLOGY], V31, P10;ILIC M., 2002, P IEEE POW ENG SOC W, V1, P177;KIRSCHEN DS, 2003, IEEE T POWER SYST, V18, P520, DOI 10.1109/TPWRS.2003.810692;QIN ZHANG, 2008, AUTOMATION ELECT POW, V32, P97;SHU HONGCHUN, 2006, AUTOMATION OF ELECTRIC POWER S…	WITH THE PROPOSED OF SMART GRID, THE USER'S ROLE IN POWER SYSTEM IS BEING RE-RECOGNIZED. IN ORDER TO REALIZE USER'S ROLE, MANY COUNTRIES ARE IMPLEMENTING SMART METERING AND DEMAND RESPONSE (DR). THE INVESTMENT OF THIS SYSTEM IS SO HUGE AND THE BENEFITS OF ALL PARTIES PARTICIPATING IN DR ARE NOT CLEAR, ALL PARTIES ARE NOT ACTIVE TO PARTICIPATE IN IT. IN THIS PAPER, THE PROBLEMS OF NONDR ARE LISTED…					978-1-4244-6255-1		[ZHU, NINGHUI; BAI, XIAOMIN; MENG, JUNXIA] STATE GRID Corporation of China, GRAD DEPT, BEIJING, PEOPLES R CHINA.;	WUHAN, PEOPLES R CHINA	ASIA-PACIFIC POWER AND ENERGY ENGINEERING CONFERENCE (APPEEC)	MAR 25-28, 2011	2019-11-14		PROCEEDINGS PAPER			ZHUNH@EPRI.SGCC.COM.CN					BH0KU	IEEE			ASIA-PAC POWER ENERG		ENGLISH	9			345 E 47TH ST, NEW YORK, NY 10017 USA		4	NEW YORK			S	IEEE	2011		ZHU, NH (REPRINT AUTHOR), CHINA ELECT POWER RES INST, GRAD DEPT, BEIJING, PEOPLES R CHINA.	ENERGY & FUELS; ENGINEERING	ASIA-PACIFIC POWER AND ENERGY ENGINEERING CONFERENCE
CHEUNG JCL;CHIM TW;YIU SM;HUI LCK;LI VOK	CHEUNG, JEANNO C. L.;CHIM, T. W.;YIU, S. M.;HUI, LUCAS C. K.;LI, VICTOR O. K.	SMART GRID NETWORK; AUTHENTICATION; PRIVACY PRESERVATION; ANONYMOUS CREDENTIAL; BLIND SIGNATURE		[ANONYMOUS], BIRTHDAY PARADOX;[ANONYMOUS], 2003, GRID 2030 NAT VIS EL;ARC ADVISORY GROUP, SCADA SYST SMART GRI;CHAUM D., 1983, ADVANCES IN CRYPTOLOGY, PROCEEDINGS OF CRYPTO 82, P199;CHIM T.W., 2011, P IEEE SMARTGRIDCOMM;ELECTRIC POWER RESEARCH INSTITUTE, INT;KHURANA H, 2010, IEEE SECUR PRIV, V8, P81, DOI 10.1109/MSP.2010.49;LIU Y, 2009, CCS'09: PROCEEDINGS OF THE 16TH ACM CONFERENCE ON COMPUTER A…	A SMART GRID NETWORK ADJUSTS POWER ALLOCATION BY COLLECTING INFORMATION ABOUT THE POWER USAGE OF THE CUSTOMERS IN REAL-TIME. AUTHENTICATION AND USER PRIVACY PRESERVATION ARE THE TWO MAJOR CONCERNS ON SMART GRID SECURITY. AUTHENTICATION SCHEMES THAT PRESERVE USERS' PRIVACY FROM THIRD PARTIES, BUT NOT FROM THE POWER OPERATOR, HAVE BEEN PROPOSED. IN THIS PAPER, WE PROPOSE A SCHEME THAT PRESERVES USE…					978-1-4244-9268-8		[CHEUNG, JEANNO C.; L.;; CHIM, T.; W.;; YIU, S.; M.;; HUI, LUCAS C.; K.;] UNIV HONG KONG, DEPT COMP SCI, HONG KONG, HONG KONG, PEOPLES R CHINA.; [LI, VICTOR O.; K.;] UNIV HONG KONG, DEPT ELECT & ELECT ENGN, HONG KONG, HONG KONG, PEOPLES R CHINA.;	HOUSTON, TX	54TH ANNUAL IEEE GLOBAL TELECOMMUNICATIONS CONFERENCE (GLOBECOM)	DEC 05-09, 2011	2019-11-14		PROCEEDINGS PAPER			LJCHEUNG@CS.HKU.HK; TWCHIM@CS.HKU.HK; SMYIU@CS.HKU.HK; HUI@CS.HKU.HK; VLI@EEE.HKU.HK			RESEARCH FUND OF THE RESEARCH GRANTS COUNCIL OF HONG KONG [HKU10/CRF/10.]	THIS RESEARCH IS SUPPORTED IN PART BY THE COLLABORATIVE RESEARCH FUND OF THE RESEARCH GRANTS COUNCIL OF HONG KONG UNDER GRANT NO. HKU10/CRF/10.	BYU77	IEEE			GLOB TELECOMM CONF		ENGLISH	12		YIU, SIU MING/0000-0002-3975-8500	345 E 47TH ST, NEW YORK, NY 10017 USA		5	NEW YORK			S	IEEE	2011	YIU, SIU MING/C-1843-2009	CHEUNG, JCL (REPRINT AUTHOR), UNIV HONG KONG, DEPT COMP SCI, HONG KONG, HONG KONG, PEOPLES R CHINA.	ENGINEERING; TELECOMMUNICATIONS	IEEE GLOBAL TELECOMMUNICATIONS CONFERENCE (GLOBECOM)
WANG PJ;RAO L;LIU X;QI Y	WANG, PEIJIAN;RAO, LEI;LIU, XUE;QI, YONG	ELECTRICITY; HEURISTIC ALGORITHMS; SERVERS; SMART GRID; ELECTRICITY SUPPLY INDUSTRY; MINIMIZATION; OPTIMIZATION		BALDICK R, 2004, J REGUL ECON, V25, P143, DOI 10.1023/B:REGE.0000012287.80449.97;BOISVERT R., 2002, ELECT J, V15, P41, DOI DOI 10.1016/S1040-6190(02)00277-4;GREEN RJ, 1992, J POLIT ECON, V100, P929, DOI 10.1086/261846;KIRSCHEN DS, 2003, IEEE T POWER SYST, V18, P520, DOI 10.1109/TPWRS.2003.810692;QURESHI A, 2009, SIGCOMM 2009, P123;RAO L., 2011, IEEE T SMART GRID;RAO L., 2011, P IEEE;RAO L, 2010, …	THE STUDY OF TODAY'S CYBER-PHYSICAL SYSTEM (CPS) HAS BEEN AN IMPORTANT RESEARCH AREA. INTERNET DATA CENTERS (IDCS) ARE ENERGY CONSUMING CPSS THAT SUPPORT THE RELIABLE OPERATIONS OF MANY IMPORTANT ONLINE SERVICES. ALONG WITH THE INCREASING INTERNET SERVICES AND CLOUD COMPUTING IN RECENT YEARS, THE POWER USAGE ASSOCIATED WITH IDC OPERATIONS HAD BEEN SURGING SIGNIFICANTLY. SUCH MASS POWER CONSUMPTIO…					978-1-4244-9268-8		[WANG, PEIJIAN; QI, YONG] XI AN JIAO TONG UNIV, SCH ELECT & INFORMAT ENGN, XIAN 710049, PEOPLES R CHINA.; [RAO, LEI; LIU, XUE] MCGILL UNIV, SCH COMP SCI, MONTREAL, PQ, CANADA.; [QI, YONG] STATE KEY LAB HIGH END SERVER & STORAGE TECHNOL, JINAN, PEOPLES R CHINA.;	HOUSTON, TX	54TH ANNUAL IEEE GLOBAL TELECOMMUNICATIONS CONFERENCE (GLOBECOM)	DEC 05-09, 2011	2019-11-14	10.1109/GLOCOM.2011.6134484	PROCEEDINGS PAPER						NATIONAL NATURAL SCIENCE FOUNDATION OF CHINANATIONAL NATURAL SCIENCE FOUNDATION OF CHINA [60933003]; SCIENCE AND TECHNOLOGY RESEARCH AND DEVELOPMENT PROGRAM OF SHAANXI PROVINCE [2008KW-02]; IBM JOINT PROJECT	THIS WORK IS SUPPORTED IN PART BY THE NATIONAL NATURAL SCIENCE FOUNDATION OF CHINA UNDER GRANT NO. 60933003, THE SCIENCE AND TECHNOLOGY RESEARCH AND DEVELOPMENT PROGRAM OF SHAANXI PROVINCE UNDER GRANT NO.2008KW-02 ,IBM JOINT PROJECT.	BYU77	IEEE			GLOB TELECOMM CONF		ENGLISH	8			345 E 47TH ST, NEW YORK, NY 10017 USA		5	NEW YORK			S	IEEE	2011		WANG, PJ (REPRINT AUTHOR), XI AN JIAO TONG UNIV, SCH ELECT & INFORMAT ENGN, XIAN 710049, PEOPLES R CHINA.	ENGINEERING; TELECOMMUNICATIONS	IEEE GLOBAL TELECOMMUNICATIONS CONFERENCE (GLOBECOM)
SUI HB;LEE WJ	SUI, HUIBIN;LEE, WEI-JEN	ADVANTAGE METER INFRASTRUCTURE (AMI); SMART DISTRIBUTION GRID(SDG); DISTRIBUTION AUTOMATION		COLLIER SE, 2009, RUR ELEC P;HART D, 2008, POW EN SOC GEN M CON;MCGRANAGHAN M, 2005, P 18 INT C EL DISTR;SRINIVASA PRASANNA G N, 2009, 2009 IEEE INTERNATIONAL SYMPOSIUM ON POWER LINE COMMUNICATIONS AND ITS APPLICATIONS, P273, DOI 10.1109/ISPLC.2009.4913442;SUI HUI-BIN, 2007, TELECOMMUNICATIONS E, V28, P[57, JAN];SUI HUI-BIN, 2007, TELECOMMUNICATIONS E, V28, P65;XIAO SHIJIE, 2009, AUTOMATION ELECT…	TO REALIZE SOME OF THE SMART GRID GOALS, FOR THE DISTRIBUTION SYSTEM OF THE RURAL AREA, WITH GPRS COMMUNICATION NETWORK, A FEEDER AUTOMATION BASED ON AMI IS PROPOSED. THE THREE PARTS OF THE SYSTEM ARE INTRODUCED. INTEGRATED WITH THE ADVANCED COMMUNICATION AND MEASUREMENT TECHNOLOGY, THE PROPOSED SYSTEM CAN MONITOR THE OPERATING SITUATION AND STATUS OF BREAKERS, DETECT AND LOCATE THE FAULT OF THE …					978-1-61284-127-4		[SUI, HUIBIN] SHANDONG UNIV, SCH ELECT ENGN, JINAN 250061, PEOPLES R CHINA.; [LEE, WEI-JEN] UNIV TEXAS ARLINGTON, ENERGY SYST RES CTR, ARLINGTON, TX 76019 USA.;	NEWPORT BEACH, CA	IEEE/IAS INDUSTRIAL AND COMMERCIAL POWER SYSTEMS TECHNICAL CONFERENCE (ICPS)	MAY 01-05, 2011	2019-11-14		PROCEEDINGS PAPER			SUIHUIBIN@YAHOO.COM.CN; WLEE@UTA.EDU					BXU63	IEEE			IND COMMER POWER		ENGLISH	11			345 E 47TH ST, NEW YORK, NY 10017 USA		5	NEW YORK			S	IEEE	2011		SUI, HB (REPRINT AUTHOR), SHANDONG UNIV, SCH ELECT ENGN, JINAN 250061, PEOPLES R CHINA.	ENGINEERING	IEEE INDUSTRIAL AND COMMERCIAL POWER SYSTEMS AND TECHNICAL CONFERENCE
LIU JM;ZHAO BZ;ZHUANG ZC	LIU JIANMING;ZHAO BINGZHEN;ZHUANG ZICHAO	SMART GRID; OPLC; PFTTH; MULTI-UTILITY; SERVICES PLATFORM; SMART POWER CONSUMPTION		[ANONYMOUS], 74242003 GBT;[ANONYMOUS], 502172007 GB	ENERGY AND INFORMATION ARE TWO IMPORTANT PARTS OF UTILITY SERVICES. SMART GRID APPLIES THE INFORMATION AND COMMUNICATIONS TECHNOLOGY IN THE ENERGY INDUSTRY WHICH WILL BRING NEW METHODS AND TECHNIQUES FOR THE APPLICATION OF THE RENEWABLE ENERGY, SMART HOME AND OTHER SMART SERVICES.. BY USING. OPTICAL FIBER COMPOSITE LOW-VOLTAGE CABLE (OPLC), POWER FIBER TO THE HOME (PFTTH) REALIZES THE TRANSMISSIO…					978-1-61284-201-1	17	[LIU JIANMING] STATE GRID INFORMAT & TELECOMMUN CO LTD, BEIJING, PEOPLES R CHINA.; [ZHAO BINGZHEN] WUHAN UNIV, WUHAN, HUBEI PROVINCE, PEOPLES R CHINA.;	BEIJING, PEOPLES R CHINA	IEEE INTERNATIONAL CONFERENCE ON CLOUD COMPUTING AND INTELLIGENCE SYSTEMS (CCIS20111)	SEP 15-17, 2011	2019-11-14		PROCEEDINGS PAPER			JIANMING-LIU@SGCC.COM.CN; BINGZHENZHAO@SGCC.COM.CN; ZICHAO-ZHUANG@SGCC.COM.CN	22				BH0EF	IEEE			INT CONF CLOUD COMPU		ENGLISH	2			345 E 47TH ST, NEW YORK, NY 10017 USA		6	NEW YORK			S	IEEE	2011		LIU, JM (REPRINT AUTHOR), STATE GRID INFORMAT & TELECOMMUN CO LTD, BEIJING, PEOPLES R CHINA.	COMPUTER SCIENCE; ENGINEERING	INTERNATIONAL CONFERENCE ON CLOUD COMPUTING AND INTELLIGENCE SYSTEMS
CHIM TW;YIU SM;HUI LCK;LI VOK	CHIM, T. W.;YIU, S. M.;HUI, LUCAS C. K.;LI, VICTOR O. K.	SMART GRID NETWORK; AUTHENTICATION; PRIVACY-PRESERVING; PSEUDO IDENTITY; TAMPER-RESISTANT DEVICE		[ANONYMOUS], 2003, GRID 2030 NAT VIS EL;ARC ADVISORY GROUP, SCADA SYST SMART GRI;EASTLAKE D., 2001, RFC3174 IETF;INFORMATION SCIENCES INSTITUTE, NETWORK SIMULATOR NS;JUNIPER NETWORKS INC, 2009, ARCH SEC SCADA DISTR;KALISKI B., 1998, RFC2437 IETF;KHURANA H, 2010, IEEE SECUR PRIV, V8, P81, DOI 10.1109/MSP.2010.49;LI V.O.K., 2010, P IEEE WORKSH SMART;NORTHCOTE-GREEN J., 2006, CONTROL AUTOMATION E;OF…	A SMART GRID POWER SYSTEM IS CAPABLE OF ADJUSTING THE AMOUNT OF ELECTRICITY GENERATED BASED ON REAL-TIME REQUESTS FROM THE SMART METERS OF CUSTOMERS, THUS AVOIDING EXCESS ELECTRICITY GENERATION AND FACILITATING RELIABLE AND EFFECTIVE TRANSMISSION OF ELECTRICITY. TO ENSURE THAT REQUESTS ARE SENT FROM A VALID USER, ALL REQUEST MESSAGES MUST BE AUTHENTICATED. ON THE OTHER HAND, BY ANALYZING THE ELEC…					978-1-4577-1702-4		[CHIM, T.; W.;; YIU, S.; M.;; HUI, LUCAS C.; K.;] UNIV HONG KONG, DEPT COMP SCI, HONG KONG, HONG KONG, PEOPLES R CHINA.;	BRUSSELS, BELGIUM	IEEE INTERNATIONAL CONFERENCE ON SMART GRID COMMUNICATIONS (SMARTGRIDCOMM)	OCT 17-20, 2011	2019-11-14		PROCEEDINGS PAPER			TWCHIM@CS.HKU.HK; SMYIU@CS.HKU.HK; HUI@CS.HKU.HK; VLI@EEE.HKU.HK					BJT38	IEEE			INT CONF SMART GRID		ENGLISH	13		YIU, SIU MING/0000-0002-3975-8500	345 E 47TH ST, NEW YORK, NY 10017 USA		6	NEW YORK			S	IEEE	2011	YIU, SIU MING/C-1843-2009	CHIM, TW (REPRINT AUTHOR), UNIV HONG KONG, DEPT COMP SCI, HONG KONG, HONG KONG, PEOPLES R CHINA.	COMPUTER SCIENCE; ENGINEERING; TELECOMMUNICATIONS	INTERNATIONAL CONFERENCE ON SMART GRID COMMUNICATIONS
DENG RL;MAHARJAN S;CAO XH;CHEN JM;ZHANG Y;GJESSING S	DENG, RUILONG;MAHARJAN, SABITA;CAO, XIANGHUI;CHEN, JIMING;ZHANG, YAN;GJESSING, STEIN	SENSORS; SWITCHES; SMART GRID; DATA COMMUNICATION; DELAY; COGNITIVE RADIO; RELIABILITY		AMIN S. M., 2005, IEEE POWER ENERGY M, V3, P34, DOI [10.1109/MPAE.2005.1507024, DOI 10.1109/MPAE.2005.1507024];FARHANGI H, 2010, IEEE POWER ENERGY M, V8, P18, DOI 10.1109/MPE.2009.934876;FEDERAL COMMUNICATIONS COMMISSION, 2002, TECHNICAL REPORT;GHASEMI A, 2008, IEEE COMMUN MAG, V46, P32, DOI 10.1109/MCOM.2008.4481338;GHASSEMI A, 2010, INT CONF SMART GRID, P297, DOI 10.1109/SMARTGRID.2010.5622097;…	SMART GRID IS WIDELY CONSIDERED TO BE THE NEXT GENERATION OF POWER GRID, WHICH WILL BE INTEGRATED WITH INFORMATION FEEDBACK COMMUNICATION TO IMPROVE AGILITY, RELIABILITY, EFFICIENCY AND SECURITY. ONE OF THE KEY FOUNDATIONS OF SMART GRID IS TIMELY ACCESS TO METER DATA VIA RELIABLE COMMUNICATION INFRASTRUCTURE. IN THIS PAPER, WE INTRODUCE COGNITIVE RADIO INTO HOME AREA NETWORKS OF SMART GRID, WHOSE…					978-1-4577-1702-4		[DENG, RUILONG; CAO, XIANGHUI; CHEN, JIMING] ZHEJIANG UNIV, STATE KEY LAB IND CONTROL TECHNOL, HANGZHOU, ZHEJIANG, PEOPLES R CHINA.;	BRUSSELS, BELGIUM	IEEE INTERNATIONAL CONFERENCE ON SMART GRID COMMUNICATIONS (SMARTGRIDCOMM)	OCT 17-20, 2011	2019-11-14	10.1109/SmartGridComm.2011.6102309	PROCEEDINGS PAPER			RLDENG@IIPC.ZJU.EDU.CN; SABITA@SIMULA.NO; XHCAO@IIPC.ZJU.EDU.CN; JMCHEN@IIPC.ZJU.EDU.CN; YANZHANG@SIMULA.NO; STEING@SIMULA.NO					BJT38	IEEE			INT CONF SMART GRID		ENGLISH	13		DENG, RUILONG/0000-0002-8158-150X; CAO, XIANGHUI/0000-0002-6771-0571	345 E 47TH ST, NEW YORK, NY 10017 USA		6	NEW YORK			S	IEEE	2011	DENG, RUILONG/B-2049-2012; CAO, XIANGHUI/C-3835-2009	DENG, RL (REPRINT AUTHOR), ZHEJIANG UNIV, STATE KEY LAB IND CONTROL TECHNOL, HANGZHOU, ZHEJIANG, PEOPLES R CHINA.	COMPUTER SCIENCE; ENGINEERING; TELECOMMUNICATIONS	INTERNATIONAL CONFERENCE ON SMART GRID COMMUNICATIONS
WEN MHF;LEUNG KC;LI VOK	WEN, MILES H. F.;LEUNG, KA-CHEONG;LI, VICTOR O. K.	SMART GRID; ELECTRICITY; BUSINESS; ELECTRICITY SUPPLY INDUSTRY; SECURITY; LOGIC GATES; QUALITY OF SERVICE	FUTURE	AGGARWAL A., 2010, P IEEE ISCCSP 2010 3;BROOKS A, 2010, IEEE POWER ENERGY M, V8, P20, DOI 10.1109/MPE.2010.936349;CHEN K. C., 2010, P IEEE ISCCSP 2010 3;GJERMUNDROD H, 2009, IEEE T POWER DELIVER, V24, P136, DOI 10.1109/TPWRD.2008.917693;HAUSER C. H., 2005, IEEE POWER & ENERGY MAGAZINE, V3, P47, DOI 10.1109/MPAE.2005.1405870;INSTITUTE OF ELECTRICAL AND ELECTRONIC ENGINEERING INC, 2003, 8021442006 …	UPGRADING THE EXISTING ELECTRICITY GRIDS INTO SMART GRIDS RELIES HEAVILY ON THE DEVELOPMENT OF INFORMATION AND COMMUNICATION TECHNOLOGY WHICH SUPPORTS A HIGHLY RELIABLE REAL-TIME MONITORING AND CONTROL SYSTEM AS WELL AS COORDINATION OF VARIOUS ELECTRICITY UTILITIES AND MARKET PARTICIPANTS. IN THIS UPGRADING PROCESS, SMART GRID COMMUNICATION IS THE KEY TO SUCCESS, AND A SIMPLE BUT COMPLETE, INNOVA…					978-1-4577-1702-4		[WEN, MILES H.; F.;; LEUNG, KA-CHEONG; LI, VICTOR O.; K.;] UNIV HONG KONG, DEPT ELECT & ELECT ENGN, HONG KONG, HONG KONG, PEOPLES R CHINA.;	BRUSSELS, BELGIUM	IEEE INTERNATIONAL CONFERENCE ON SMART GRID COMMUNICATIONS (SMARTGRIDCOMM)	OCT 17-20, 2011	2019-11-14	10.1109/SmartGridComm.2011.6102393	PROCEEDINGS PAPER			MILESWEN@EEE.HKU.HK; KCLEUNG@EEE.HKU.HK; VLI@EEE.HKU.HK					BJT38	IEEE			INT CONF SMART GRID		ENGLISH	18			345 E 47TH ST, NEW YORK, NY 10017 USA		6	NEW YORK			S	IEEE	2011		WEN, MHF (REPRINT AUTHOR), UNIV HONG KONG, DEPT ELECT & ELECT ENGN, POKFULAM RD, HONG KONG, HONG KONG, PEOPLES R CHINA.	COMPUTER SCIENCE; ENGINEERING; TELECOMMUNICATIONS	INTERNATIONAL CONFERENCE ON SMART GRID COMMUNICATIONS
YUE SY;CHEN J;GU YT;WU CY;SHI YY	YUE, SIYU;CHEN, JIONG;GU, YUANTAO;WU, CHENYE;SHI, YIYU	PEAK TO AVERAGE POWER RATIO; SIMULATION; PRICING; ELECTRICITY; GENETIC ALGORITHM; STOCHASTIC PROCESSES; SMART GRID		ALLCOTT H, 2009, REAL TIME PRICING EL;BAKKER V, 2010, INT CONF SMART GRID, P431, DOI 10.1109/SMARTGRID.2010.5622082;BORENSTEIN S., 2002, DYNAMIC PRICING ADV;CARON S, 2010, INT CONF SMART GRID, P391, DOI 10.1109/SMARTGRID.2010.5622073;CHEN LJ, 2010, INT CONF SMART GRID, P397, DOI 10.1109/SMARTGRID.2010.5622076;CONEJO AJ, 2010, IEEE T SMART GRID, V1, P236, DOI 10.1109/TSG.2010.2078843;DELGADO RM, 1…	NOWADAYS, SMART GRID IS DRAWING GREAT EMPHASIS IN THE U.S., EUROPE AND CHINA WITH THE INCREASING AWARENESS OF THE NOTION - GREEN WORLD. A WHOLE BUNCH OF NEW SMART GRID RELATED TECHNOLOGIES AND PROJECTS ARE BOOMING THROUGHOUT THE WORLD. THESE TECHNOLOGIES FUNDAMENTALLY CHANGE THE WAY HOW DEMAND SIDE MANAGEMENT IS DONE IN THE GRID. IN THIS PAPER, WE PROPOSE A DEMAND SIDE MANAGEMENT MODEL, WHERE APP…					978-1-4577-1702-4		[YUE, SIYU; CHEN, JIONG; GU, YUANTAO] TSINGHUA UNIV, DEPT ELECT ENGN, BEIJING 100084, PEOPLES R CHINA.;	BRUSSELS, BELGIUM	IEEE INTERNATIONAL CONFERENCE ON SMART GRID COMMUNICATIONS (SMARTGRIDCOMM)	OCT 17-20, 2011	2019-11-14	10.1109/SmartGridComm.2011.6102347	PROCEEDINGS PAPER			YSY07@MAILS.TSINGHUA.EDU.CN; CHENJIONG05@TSINGHUA.EDU.CN; GYT@TSINGHUA.EDU.CN; WUCY05@MAILS.THU.EDU.CN; YSHI@MST.EDU					BJT38	IEEE			INT CONF SMART GRID		ENGLISH	14		GU, YUANTAO/0000-0002-8427-1021	345 E 47TH ST, NEW YORK, NY 10017 USA		6	NEW YORK			S	IEEE	2011	GU, YUANTAO/G-1681-2013	YUE, SY (REPRINT AUTHOR), TSINGHUA UNIV, DEPT ELECT ENGN, BEIJING 100084, PEOPLES R CHINA.	COMPUTER SCIENCE; ENGINEERING; TELECOMMUNICATIONS	INTERNATIONAL CONFERENCE ON SMART GRID COMMUNICATIONS
LAI LL;CHAN SW;LEE PK;LAI CS	LAI, L. L.;CHAN, S. W.;LEE, P. K.;LAI, C. S.	DISTRIBUTED GENERATION (DG); POWER GENERATION CONTROL; VOLTAGE CONTROL; POWER QUALITY; HARMONIC; AND SMART GRID	PROTECTION; RELAYS; IMPACT	[ANONYMOUS], 2003, IEEE STAND INT DISTR;EIARROUDI K, 2007, IEEE T POWER DELIVER, V22;EL-KHATTAM W, 2008, IEEE T POWER DELIVER, V23, P576, DOI 10.1109/TPWRD.2008.915778;FREITAS W, 2005, IEEE T POWER DELIVER, V20, P1315, DOI 10.1109/TPWRD.2004.834869;INTERNATIONAL ENERGY AGENCY, 2002, DISTR GEN LIB EL MAR;JOHN V, 2004, IEEE T POWER ELECTR, V19, P1177, DOI 10.1109/TPEL.2004.833435;KAMPHUIS I. G, 200…	NOWADAYS, ELECTRICITY IS MAINLY PRODUCED BY LARGE CENTRAL GENERATION PLANTS. HOWEVER, GENERATORS WITH LOWER CAPACITIES ARE INCREASINGLY USED FOR DISTRIBUTED GENERATION (DG). DISTRIBUTED GENERATORS ARE APPLICABLE FOR IMPROVING SUPPLY RELIABILITY WITH CONSIDERATIONS OF RENEWABLE ENERGY, ENVIRONMENTAL PROTECTION, PEAK LOAD SHAVING AND DEFERRED INVESTMENTS IN NETWORK EXPANSION. COMPARING TO CENTRAL G…					978-1-4577-0653-0	797	[LAI, L.; L.;] STATE GRID Corporation of China, BEIJING, PEOPLES R CHINA.; [CHAN, S.; W.;; LEE, P.; K.;] POWERPEG NSI LTD, HONG KONG, PEOPLES R CHINA.; [LAI, C.; S.;] BRUNEL UNIV, SCH ENGN & DESIGN, LONDON, ENGLAND.;	ANCHORAGE, AK	IEEE INTERNATIONAL CONFERENCE ON SYSTEMS, MAN AND CYBERNETICS (SMC)	OCT 09-12, 2011	2019-11-14		PROCEEDINGS PAPER			LAILAILI@SGERI.SGCC.COM.CN; MC@POWERPEG.COM.HK; ME10CCL@BRUNEL.AC.UK	801				BYG71	IEEE			IEEE SYS MAN CYBERN		ENGLISH	16		LAI, CHUN SING/0000-0002-4169-4438; LAI, LOI LEI/0000-0003-4786-7931	345 E 47TH ST, NEW YORK, NY 10017 USA		5	NEW YORK			S	IEEE	2011		LAI, LL (REPRINT AUTHOR), STATE GRID ENERGY RES INST, BEIJING, PEOPLES R CHINA.	COMPUTER SCIENCE	IEEE INTERNATIONAL CONFERENCE ON SYSTEMS MAN AND CYBERNETICS CONFERENCE PROCEEDINGS
CHEN R;HE GY;TAN W;DENG Y	CHEN RUI;HE GUANG-YU;TAN WEI;DENG YONG	SMART GRID; MULTI-OBJECTIVE; INDEX SYSTEM	POWER-SYSTEM	ABBEY C., 2006, IEEE POW ENG SOC GEN;DOE/OEDER-U.S. DEPARTMENT OF ENERGY OFFICE OF ELECTRICITY DELIVERY AND ENERGY RELIABILITY, 2008, SMART GRID INTRO;HE G, 2010, IBM J RES DEV, V54, DOI 10.1147/JRD.2010.2085461;HE GUANGYU, 2009, AUTOMATION OF ELECTRIC POWER SYSTEMS, V33, P1;KUNDUR P, 2004, IEEE T POWER SYST, V19, P1387, DOI 10.1109/TPWRS.2004.825981;MI ZHANG, 2007, AUTOMATION ELECT POW, V31, P96…	THIS PAPER PRESENTS AN INDEX SET TO ASSESS THE STATUS AND ABILITY OF THE SMART-GRID OPERATION. IN THIS PAPER, THE "ABILITY OF MULTI-OBJECTIVE SELF-APPROXIMATE-OPTIMAL OPERATION" IS CONSIDERED AS THE MOST DISTINCTIVE DIFFERENCE BETWEEN SMART GRID AND TRADITIONAL POWER GRID. SINCE THE OBJECTIVES OF GRID OPERATION ARE TO SATISFY DEMANDS FROM ELECTRIC SYSTEM STAKEHOLDERS, A MULTILEVEL SET OF THE KEY …					978-1-4577-1001-8		[CHEN RUI; HE GUANG-YU; TAN WEI] TSINGHUA UNIV, STATE KEY LAB CONTROL & SIMULAT POWER SYST & GENE, DEPT ELECT ENGN, BEIJING 10086, PEOPLES R CHINA.; [DENG YONG] FUJIAN ELECT POWER DISPATCH & COMMUN, FUZHOU 350003, PEOPLES R CHINA.;	DETROIT, MI	GENERAL MEETING OF THE IEEE-POWER-AND-ENERGY-SOCIETY (PES)	JUL 24-28, 2011	2019-11-14		PROCEEDINGS PAPER			CHENRUIDIAN63@GMAIL.COM; HHDYYONG@VIP.SINA.COM			NATIONAL NATURAL SCIENCE FOUNDATION OF CHINANATIONAL NATURAL SCIENCE FOUNDATION OF CHINA [51077079]; STATE GRID CORPORATION OF CHINA [20091524]; FUJIAN ELECTRIC POWER COMPANY LIMITED [NC200932]	PROJECT SUPPORTED BY NATIONAL NATURAL SCIENCE FOUNDATION OF CHINA (51077079); THE MAJOR SCIENTIFIC AND TECHNOLOGICAL PROJECT SUPPORTED BY STATE GRID CORPORATION OF CHINA (20091524) AND FUJIAN ELECTRIC POWER COMPANY LIMITED(NC200932).	BXX66	IEEE			IEEE POW ENER SOC GE		ENGLISH	10			345 E 47TH ST, NEW YORK, NY 10017 USA		7	NEW YORK			S	IEEE	2011		CHEN, R (REPRINT AUTHOR), TSINGHUA UNIV, STATE KEY LAB CONTROL & SIMULAT POWER SYST & GENE, DEPT ELECT ENGN, BEIJING 10086, PEOPLES R CHINA.	ENERGY & FUELS; ENGINEERING	IEEE POWER AND ENERGY SOCIETY GENERAL MEETING PESGM
KANG CQ;JIA WZ	KANG, CHONGQING;JIA, WENZHAO	DISTRIBUTION PRICING; RETAIL PRICE; TARIFF STRUCTURE; DEMAND-SIDE MANAGEMENT (DSM); BUS LOAD FORECASTING; SYSTEM LOAD FORECASTING		ALBOUY YVES., 1983, MARGINAL COST ANAL P, P139;ASKCI, RET PRIC SOM PROV 20;BALASKO Y, 1975, OPT FORMS EL TAR C E, P21;KIM BALHO H., 1997, IEEE T POWER SYST, V12;NDRC, GUID RES PR IN PRESS;NDRC, INT MAN MEAS RET PRI;NDRC, RET PRIC DIFF PROV 2;NDRC SERC, DEM SID MAN MEAS;NDRC SERC, START PIL LARG CONS;NEB, FIND REAS PATH TAR R;ORTEGA MPR, 2008, ENERG POLICY, V36, P1712, DOI 10.1016/J.ENPOL.2008.01.…	DISTRIBUTION PRICING SCHEME AND TARIFF STRUCTURE HAS BEEN CHANGING DURING THE PAST DECADES ALL OVER THE WORLD. THIS PAPER INTRODUCES THE TRANSITION AND CURRENT SITUATION OF DISTRIBUTION PRICING SCHEME AS WELL AS TARIFF STRUCTURE IN CHINA. THE PRICE SCHEME IS FIRSTLY INTRODUCED BY DIVIDING THE TIME SPAN INTO TWO PHASES, BEFORE AND AFTER 2005. THEN, THE TARIFF STRUCTURE IS DESCRIBED AND COMPARED FR…					978-1-4577-1001-8		[KANG, CHONGQING; JIA, WENZHAO] TSINGHUA UNIV, DEPT ELECT ENGN, STATE KEY LAB POWER SYST, BEIJING, PEOPLES R CHINA.;	DETROIT, MI	GENERAL MEETING OF THE IEEE-POWER-AND-ENERGY-SOCIETY (PES)	JUL 24-28, 2011	2019-11-14		PROCEEDINGS PAPER			CQKANG@TSINGHUA.EDU.CN; JIAWZSSD@GMAIL.COM					BXX66	IEEE			IEEE POW ENER SOC GE		ENGLISH	17		KANG, CHONGQING/0000-0003-2296-8250	345 E 47TH ST, NEW YORK, NY 10017 USA		5	NEW YORK			S	IEEE	2011	KANG, CHONGQING/A-6601-2016	KANG, CQ (REPRINT AUTHOR), TSINGHUA UNIV, DEPT ELECT ENGN, STATE KEY LAB POWER SYST, BEIJING, PEOPLES R CHINA.	ENERGY & FUELS; ENGINEERING	IEEE POWER AND ENERGY SOCIETY GENERAL MEETING PESGM
LEE PK;LAI LL;CHAN SW	LEE, P. K.;LAI, L. L.;CHAN, S. W.	POWER QUALITY; ENERGY EFFICIENCY (EE); FACILITIES; MICRO-GRID AND ENERGY;MANAGEMENT REPORTING SYSTEMS		[ANONYMOUS], 2010, FAC MAN REP SYST MAN;[ANONYMOUS], 2010, EN MAN REP SYST MAN	SMART GRID AND MICRO-GRID ARE GLOBAL DEVELOPMENT TREND WORLDWIDE IN WHICH MANY COUNTRIES ARE PLANNING TO DO. SOME OF THEM WILL TAKE THIS AS A DRIVING FORCE TO THE GREEN INDUSTRY DEVELOPMENT. THEY WOULD MAKE USE OF IT FOR CARBON EMISSION REDUCTION. IN MICRO-GRID, PEAK DEMAND RESPONSE, RENEWABLE ENERGY AND ENERGY EFFICIENCY WILL ALSO PLAY VITAL ROLES AS WELL. WE MAY USE THE SMART METERS AND BUILDIN…					978-1-4577-1001-8		[LEE, P.; K.;; CHAN, S.; W.;] POWERPEG NSI LTD, HONG KONG, HONG KONG, PEOPLES R CHINA.; [LAI, L.; L.;] STATE GRID Corporation of China, BEIJING, PEOPLES R CHINA.;	DETROIT, MI	GENERAL MEETING OF THE IEEE-POWER-AND-ENERGY-SOCIETY (PES)	JUL 24-28, 2011	2019-11-14		PROCEEDINGS PAPER			RINGO@POWERPEG.COM.HK; LAILAILI@SGERI.SGCC.COM.CN; MC@POWERPEG.COM.HK					BXX66	IEEE			IEEE POW ENER SOC GE		ENGLISH	2			345 E 47TH ST, NEW YORK, NY 10017 USA		5	NEW YORK			S	IEEE	2011		LEE, PK (REPRINT AUTHOR), POWERPEG NSI LTD, HONG KONG, HONG KONG, PEOPLES R CHINA.	ENERGY & FUELS; ENGINEERING	IEEE POWER AND ENERGY SOCIETY GENERAL MEETING PESGM
LI MY;LUH PB;LITVINOV E;ZHANG P	LI, MINGYANG;LUH, PETER B.;LITVINOV, EUGENE;ZHANG, PENG	SYSTEM OPERATION; AUTONOMOUS ENTITIES; RENEWABLE GENERATION; DECENTRALIZED; REAL TIME MARKET; ELECTRICITY PRICE		ARMBRUSTER A, 2005, P INT COMP SOFTW APP, P256;ILIC M., 2010, FERC C INCR MARK PLA;ILIC MD, 2007, P IEEE, V95, P1060, DOI 10.1109/JPROC.2007.894711;ILIC MD, 1995, MATH PROBL ENG, V1, P317, DOI 10.1155/S1024123X95000196;JOKIC A, 2010, INTEL SYST CONTR AUT, V42, P109, DOI 10.1007/978-90-481-3598-1_5;SCHWEPPE FC, 1980, IEEE T POWER AP SYST, V99, P1151, DOI 10.1109/TPAS.1980.319745;WOOD A. J., 2003, …	IN FUTURE POWER SYSTEMS, THE SMART GRID TECHNOLOGIES WILL BRING IN A LARGE NUMBER OF NEW ENTITIES, WHICH ARE DIFFERENT FROM THOSE IN THE CURRENT SYSTEMS IN TWO MAJOR ASPECTS: FIRST, THE ENTITIES ARE GEOGRAPHICALLY DISTRIBUTED THROUGHOUT THE SYSTEM WITH THEIR DETAILED INFORMATION NOT AVAILABLE TO THE SYSTEM OPERATOR, AND SECOND, THE ENTITIES TEND TO AUTONOMOUSLY OPTIMIZE THEIR OWN BENEFITS. IN VIE…					978-1-4577-1001-8		[LI, MINGYANG; LUH, PETER B.;] TSINGHUA UNIV, CTR INTELLIGENT & NETWORKED SYST CFINS, DEPT AUTOMAT, TNLIST, BEIJING 100084, PEOPLES R CHINA.; [LUH, PETER B.;; ZHANG, PENG] UNIV CONNECTICUT, DEPT ELECT & COMP ENGN, STORRS, CT 06269 USA.; [LITVINOV, EUGENE] ISO NEW ENGLAND INC, HOLYOKE, MA 01040 USA.;	DETROIT, MI	GENERAL MEETING OF THE IEEE-POWER-AND-ENERGY-SOCIETY (PES)	JUL 24-28, 2011	2019-11-14		PROCEEDINGS PAPER			LI-MY02@MAILS.TSINGHUA.EDU.CN; PETER.LUH@UCONN.EDU; ELITVINOV@ISO-NE.COM; PENG@ENGR.UCONN.EDU			NSFCNATIONAL NATURAL SCIENCE FOUNDATION OF CHINA [60574067, 60736027, 60721003]; NCET PROGRAM OF CHINAPROGRAM FOR NEW CENTURY EXCELLENT TALENTS IN UNIVERSITY (NCET) [NCET-04-0094]	THIS WORK WAS SUPPORTED IN PART BY THE NSFC UNDER GRANTS 60574067,60736027 AND 60721003, BY THE NCET PROGRAM OF CHINA UNDER GRANT NCET-04-0094, AND BY THE NATIONAL 111 INTERNATIONAL COLLABORATION PROJECT.	BXX66	IEEE			IEEE POW ENER SOC GE		ENGLISH	7			345 E 47TH ST, NEW YORK, NY 10017 USA		6	NEW YORK			S	IEEE	2011		LI, MY (REPRINT AUTHOR), TSINGHUA UNIV, CTR INTELLIGENT & NETWORKED SYST CFINS, DEPT AUTOMAT, TNLIST, BEIJING 100084, PEOPLES R CHINA.	ENERGY & FUELS; ENGINEERING	IEEE POWER AND ENERGY SOCIETY GENERAL MEETING PESGM
WANG LH;LU YP;YANG H;CHEN LJ	WANG, LIHUI;LU, YUPING;YANG, HUI;CHEN, LIJUAN	OPTIC CURRENT SENSOR; OPTIC VOLTAGE SENSOR; SMART GRID; OPTOELECTRONIC;SENSING MEASUREMENT	CURRENT SENSOR	[ANONYMOUS], 2007, NXCT 550 KV TEST PER;[ANONYMOUS], 2002, 600448 IEC, P2002;BLAKE J, 1996, IEEE T POWER DELIVER, V11, P116, DOI 10.1109/61.484007;BOHNERT K, 2005, OPT LASER ENG, V43, P511, DOI 10.1016/J.OPTLASENG.2004.02.008;BOHNERT K, 2002, J LIGHTWAVE TECHNOL, V20, P267, DOI 10.1109/50.983241;FULLER JF, 1988, IEEE T POWER DELIVER, V3, P549, DOI 10.1109/61.4292;IEC61850-9-1, 2003, IEC6185091;MI…	WITH DEVELOPMENT OF ELECTRIC POWER SYSTEM, CURRENT TRANSDUCER AND VOLTAGE TRANSDUCER BASED ON ELECTROMAGNETIC INDUCTION PRINCIPLE CAN NOT MEET THE REQUIREMENTS OF POWER AUTOMATION AND INTELLIGENCE. TO OVERCOME THE PROBLEMS, CURRENT TRANSDUCER AND VOLTAGE TRANSDUCER BASED ON OPTOELECTRONIC SENSING TECHNOLOGY HAVE BEEN STUDIED DEEPLY. COMBINED WITH RESEARCH PROGRESS OF OPTIC CURRENT TRANSDUCER AND …					978-1-4577-1001-8		[WANG, LIHUI; LU, YUPING; YANG, HUI; CHEN, LIJUAN] SOUTHEAST UNIV, SCH ELECT ENGN, NANJING 210096, PEOPLES R CHINA.;	DETROIT, MI	GENERAL MEETING OF THE IEEE-POWER-AND-ENERGY-SOCIETY (PES)	JUL 24-28, 2011	2019-11-14		PROCEEDINGS PAPER			WLHSEU@163.COM; LUYUPING@SEU.EDU.CN; YANGHUI@SEU.EDU.CN; GUCCICHEN@163.COM					BXX66	IEEE			IEEE POW ENER SOC GE		ENGLISH	10			345 E 47TH ST, NEW YORK, NY 10017 USA		4	NEW YORK			S	IEEE	2011		WANG, LH (REPRINT AUTHOR), SOUTHEAST UNIV, SCH ELECT ENGN, NANJING 210096, PEOPLES R CHINA.	ENERGY & FUELS; ENGINEERING	IEEE POWER AND ENERGY SOCIETY GENERAL MEETING PESGM
XU FY;LAI LL	XU, FANG YUAN;LAI, LOI LEI	SMART GRID; FRAMEWORK; SCOPE; METRICS; ADVANCED METER; DISTRIBUTED ENERGY RESOURCES (DERS); REAL-TIME PRICING	DISTRIBUTED GENERATION	ACKERMANN T, 2001, ELECTR POW SYST RES, V57, P195, DOI 10.1016/S0378-7796(01)00101-8;[ANONYMOUS], 2009, REP NIST SMART GRID;[ANONYMOUS], 2008, SMART GRID INTRO;DISTRIBUTED GENERATION MARKETS IN EUROPE: EXPANSION INVESTMENT AND FUTURE OPPORTUNITIES, DISTRIBUTED GENERATI;DRIESEN J., 2006, IEEE POW ENG SOC GEN;EL-KHATTAM W, 2004, ELECTR POW SYST RES, V71, P119, DOI 10.1016/J.EPSR.2004.01.006;EU COMM…	FACING GRIMMER POWER UTILIZATION IN THE FUTURE, A SMART GRID CONSTRUCTION WITH MORE STRENGTH AND HIGHER EFFICIENCY IN POWER UTILIZATION IS ON SCHEDULE WORLDWIDE. DUE TO A LARGE AMOUNT OF NEW TECHNOLOGIES AND SERVICE WILL BE RAISED, UPDATED OR REPLACED IN SMART GRID FROM TRADITIONAL POWER GRID, A FRAMEWORK OF THE WHOLE SMART GRID STRUCTURE BECOME NECESSARY FOR THE HUGE COSTLY DEPLOYMENT, AS WELL A…					978-1-4577-1001-8		[XU, FANG YUAN] CITY UNIV LONDON, ENERGY SYST GRP, LONDON, ENGLAND.; [LAI, LOI LEI] STATE GRID Corporation of China, BEIJING, PEOPLES R CHINA.;	DETROIT, MI	GENERAL MEETING OF THE IEEE-POWER-AND-ENERGY-SOCIETY (PES)	JUL 24-28, 2011	2019-11-14		PROCEEDINGS PAPER			DATUAN12345@HOTMAIL.COM; L.L.LAI@LEEE.ORG					BXX66	IEEE			IEEE POW ENER SOC GE		ENGLISH	13			345 E 47TH ST, NEW YORK, NY 10017 USA		5	NEW YORK			S	IEEE	2011		XU, FY (REPRINT AUTHOR), CITY UNIV LONDON, ENERGY SYST GRP, LONDON, ENGLAND.	ENERGY & FUELS; ENGINEERING	IEEE POWER AND ENERGY SOCIETY GENERAL MEETING PESGM
YIN M;GE XB;ZHANG YB	YIN, MING;GE, XUBO;ZHANG, YIBIN	WIND POWER INTEGRATION; BALANCING CAPABILITY; TRANSMISSION COSTS; SMART GRID		ACKERMANN T, 2007, IEEE POWER ENERGY M, V5, P90, DOI 10.1109/MPE.2007.906511;EDISON ELECTRIC INSTITUTE (EEI), TRANSM PROJ GLANC;EUROPEAN SMARTGRIDS TECHNOLOGY PLATFORM, STRAT DEPL DOC EUR E;GLOBAL WIND ENERGY COUNCIL, GLOB INST WIND POW C;HAN FENG, 2009, POWER SYSTEM TECHNOLOGY, V33, P47;HOLTTINEN H, DESIGN OPERATION POW;LEW D., 2009, W WIND SOLAR INTEGRA;MOSLEHI K, 2010, IEEE T SMART GRID, V1, P…	AN IN-DEPTH UNDERSTANDING OF LARGE-SCALE WIND POWER INTEGRATION (LSWI) IN CHINA IS CONDUCTED IN THE PAPER. FIRSTLY, THE CHARACTERISTICS OF CHINA'S LSWI ARE ANALYZED. SECONDLY, MAJOR PROBLEMS ASSOCIATED WITH LARGE-SCALE WIND POWER INTEGRATION IN CHINA ARE EMPHASIZED, NAMELY BALANCING CAPABILITY, GRID INTERCONNECTION, TRANSMISSION COSTS AND TECHNOLOGY TREND. FOR CHINA, ITS ENERGY MIX AND FORECASTIN…					978-1-4577-1001-8		[YIN, MING; GE, XUBO; ZHANG, YIBIN] STATE GRID Corporation of China, BEIJING 100052, PEOPLES R CHINA.;	DETROIT, MI	GENERAL MEETING OF THE IEEE-POWER-AND-ENERGY-SOCIETY (PES)	JUL 24-28, 2011	2019-11-14		PROCEEDINGS PAPER			ROUTOUTER@YAHOO.COM; GEXUBO@SGERI.SGCC.COM.CN; ZHANGYIBIN@SGERI.SGCC.COM.CN					BXX66	IEEE			IEEE POW ENER SOC GE		ENGLISH	14			345 E 47TH ST, NEW YORK, NY 10017 USA		6	NEW YORK			S	IEEE	2011		YIN, M (REPRINT AUTHOR), STATE GRID ENERGY RES INST, BEIJING 100052, PEOPLES R CHINA.	ENERGY & FUELS; ENGINEERING	IEEE POWER AND ENERGY SOCIETY GENERAL MEETING PESGM
WANG Q;CHENG XR	WANG QIONG;CHENG XIAORONG	SMART GRID; PROTECTIVE RELAY; DSP; FFT		*BEIJ HEZH EL TECH, 2005, SEED DSP2812 US GUID;*BURR BROWN CORP, 2000, DAC7724 DAT SHEET;FENG S, 2009, TMS320X281X DSP PRIN;JIANG YJ, 2010, SILICON VALLEY, V19;LI W, 2001, RES DSP BASED PROGRA, P1;SILVEIRA AWF, IND ELECT ISIE, P1278;*TX INSTR INC, 2003, TMS320F28X DSP AN TO;YANG FAN, 2009, JOURNAL OF CHONGQING INSTITUTE OF TECHNOLOGY, V23, P175;ZHANG BAOHUI, 2010, ELECTRIC POWER AUTOMATION EQUIPM…	AIMING AT THE REQUIREMENTS OF PROTECTIVE RELAY TEST SYSTEM IN SMART GRID, THE ARCHITECTURE USES ONE DSP TO GENERATE WAVES, AND THE OTHER DSP TO SAMPLE AND CALCULATE WITH FFT, AND OBTAIN VARIOUS ELECTRICAL PARAMETERS. FINALLY, THE SOFTWARE DESIGN PROCESS OF THE SYSTEM IS GIVEN.			HU, J		978-988-19116-3-6	353	[WANG QIONG; CHENG XIAORONG] NORTH CHINA ELECT POWER UNIV, BAODING 071000, HEBEI, PEOPLES R CHINA.;	BEIJING, PEOPLES R CHINA	INTERNATIONAL CONFERENCE ON AEROSPACE ENGINEERING AND INFORMATION TECHNOLOGY	MAY 05-06, 2011	2019-11-14		PROCEEDINGS PAPER			504196838@QQ.COM	356				BXZ10				2011 INTERNATIONAL CONFERENCE ON AEROSPACE ENGINEERING AND INFORMATION TECHNOLOGY (AEIT 2011)		CHINESE	11			FLAT 4A YUE FAT BUILDING, 87-91 TAI PO ROAD, SHAM SHUI PO, KOWLOON 00000, PEOPLES R CHINA		4	SHAM SHUI PO			B	INT INDUSTRIAL ELECTRONIC CENTER	2011		WANG, Q (REPRINT AUTHOR), N CHINA ELECT POWER UNIV, BAODING 071000, HEBEI, PEOPLES R CHINA.	ENGINEERING
YANG QJ;WU GC;YANG FQ;XU HY	YANG QIANJUN;WU GUICHU;YANG FENQUN;XU HONGYAN	ZIGBEE; INTELLIGENT LOW-VOLTAGE DISTRIBUTION SYSTEM; INTELLIGENT LOW;VOLTAGE APPARATUS; SMART GRID		KASAJIMA T, 2004, 2004 IEEE POWER ENGINEERING SOCIETY GENERAL MEETING, VOLS 1 AND 2, P1441;YI PZ, 2011, IEEE T SMART GRID, V2, P110, DOI 10.1109/TSG.2010.2091655;YONGHUI SU, 2007, MANUFACTURING ENG, P62;YU Y X, 2009, SO POWER SYSTEM TECH, V3, P1;ZHANG LILI, 2010, TELECOMMUNICATIONS E, P47	IN THIS PAPER, THE ADVANTAGES OF ZIGBEE WIRELESS COMMUNICATION TECHNOLOGY WHICH APPLICATION IN LOW-VOLTAGE DISTRIBUTION SYSTEM WERE INTRODUCED. THE PROTOCOL FRAMEWORK AND NETWORK ARCHITECTURE OF ZIGBEE WAS ANALYZED. ZIGBEE, AS A WIRELESS TECHNOLOGY LOW IN COST, POWER, DATA RATE, AND COMPLEXITY, IS MORE SUITABLE FOR LOW-VOLTAGE DISTRIBUTION SYSTEM APPLICATIONS. IN VIEW OF THE CHARACTERISTICS OF LO…					978-1-4577-0321-8	791	[YANG QIANJUN; WU GUICHU; YANG FENQUN; XU HONGYAN] WENZHOU UNIV, ZHEJIANG KEY LAB LOW VOLTAGE APPARAT INTELLIGENT, COLL PHYS & ELECT INFORMAT ENGN, WENZHOU 325035, PEOPLES R CHINA.;	NINGBO, PEOPLES R CHINA	IEEE INTERNATIONAL CONFERENCE ON ELECTRONICS, COMMUNICATIONS AND CONTROL (ICECC)	SEP 09-11, 2011	2019-11-14		PROCEEDINGS PAPER			YANGQIANJUN1@SINA.COM	794				BYG97	IEEE			2011 INTERNATIONAL CONFERENCE ON ELECTRONICS, COMMUNICATIONS AND CONTROL (ICECC)		ENGLISH	5			345 E 47TH ST, NEW YORK, NY 10017 USA		4	NEW YORK			B	IEEE	2011		WU, GC (REPRINT AUTHOR), WENZHOU UNIV, ZHEJIANG KEY LAB LOW VOLTAGE APPARAT INTELLIGENT, COLL PHYS & ELECT INFORMAT ENGN, WENZHOU 325035, PEOPLES R CHINA.	AUTOMATION & CONTROL SYSTEMS; ENGINEERING
ZHAO F;ZHANG YX	ZHAO FENG;ZHANG YUEXIA	SMART GRID; ROF; LTE; 4G; RELAY NETWORK; PON; FEMTOCELL		*3GPP, 2006, 25913 3GPP TR;CAI WAN-SHENG, 2010, TELECOMMUNICATIONS E, V31, P11;CAI WANSHENG, 2010, TELECOMMUNICATIONS E, V31, P11;CHENG CHUANHUI, 2008, ICICS 05, P2292;HUANG SHENG, 2010, TELECOMMUNICATIONS E, V31, P10;IBRAHIM AS, 2008, IEEE T WIREL COMMUN, V7, P2814, DOI 10.1109/TWC.2008.070176;IBRAHIM AS, 2008, IEEE T WIREL COMMUN, V7, P2814;SHENG H, 2010, TELECOMMUNICATIONS E, V31, P10;XU GUANG…	THIS PAPER PRESENTS A SMART GRID COMMUNICATIONS SYSTEM BASED ON THE NEW GENERATION WIRELESS TECHNOLOGY. BASED ON THE CHARACTERISTICS OF NEW GENERATION BROADBAND WIRELESS COMMUNICATIONS TECHNOLOGIES AND WIRELESS COMMUNICATIONS DEMANDS IN SMART GRID, THE SMART GRID WIRELESS COMMUNICATIONS NETWORK IS PROPOSED, INCLUDING THREE NETWORK MODES, DISTRIBUTED NETWORK BASED ON ROF(RADIO-OVER-FIBER), COOPERA…					978-1-4577-0321-8	1673	[ZHAO FENG] STATE GRID Corporation of China, BEIJING, PEOPLES R CHINA.; [ZHANG YUEXIA] BEIJING UNIV POSTS & TELECOMMUN, BEIJING, PEOPLES R CHINA.;	NINGBO, PEOPLES R CHINA	IEEE INTERNATIONAL CONFERENCE ON ELECTRONICS, COMMUNICATIONS AND CONTROL (ICECC)	SEP 09-11, 2011	2019-11-14		PROCEEDINGS PAPER			FENGZHAO@SGCC.COM.CN; BUPTZHYX@GMAIL.COM	1678				BYG97	IEEE			2011 INTERNATIONAL CONFERENCE ON ELECTRONICS, COMMUNICATIONS AND CONTROL (ICECC)		ENGLISH	13			345 E 47TH ST, NEW YORK, NY 10017 USA		6	NEW YORK			B	IEEE	2011		ZHAO, F (REPRINT AUTHOR), CHINA ELECT POWER RES INST, BEIJING, PEOPLES R CHINA.	AUTOMATION & CONTROL SYSTEMS; ENGINEERING
WU SW	WU SHU-WEN	INTERNET OF THINGS (IOT); SMART GRID; SENSORING; INFORMATION INTEGRATION		ATZORI L, 2010, COMPUT NETW, V54, P2787, DOI 10.1016/J.COMNET.2010.05.010;ATZORI LUIGI, 2010, INTERNET THINGS SURV;CHEN SHU-YONG, 2009, POWER SYSTEM TECHNOLOGY, V33, P1;GIUSTO D., 2010, INTERNET THINGS;LI XUN, 2010, POWER SYSTEM PROTECT, V38, P232;MINGMING PAN, 2010, TELECOMMUNICATIONS S, P15;POTTER CAMERON W., BUILDING SMARTER SMA;VERMESAN OVIDIU, OUTLOOK FUTURE IOT A;MODERN GRID INITIATI	INTERNET OF THINGS AND SMART GRID ARE VERY POPULAR TOPICS RECENTLY. IN SUCH A CONTEXT, THIS PAPER MAKES ANALYSIS ON THE APPLICATION REQUIREMENTS OF IOT IN SMART GRID COMBINED WITH BASIC FUNCTIONS OF IOT. UNDER THE FRAMEWORK OF SMART GRID, THE STRUCTURE AND BASIC FUNCTIONS OF IOT IN SMART GRID HAVE BEEN PROPOSED TENTATIVELY. IOT IN SMART GRID IS AN INTELLIGENT NETWORK BASED ON NETWORK TECHNOLOGY, …					978-1-4577-0321-8	2809	WUHAN UNIV, SCH ELECT ENGN, WUHAN 430072, PEOPLES R CHINA.;	NINGBO, PEOPLES R CHINA	IEEE INTERNATIONAL CONFERENCE ON ELECTRONICS, COMMUNICATIONS AND CONTROL (ICECC)	SEP 09-11, 2011	2019-11-14		PROCEEDINGS PAPER			OULOVEJAY@QQ.COM	2812				BYG97	IEEE			2011 INTERNATIONAL CONFERENCE ON ELECTRONICS, COMMUNICATIONS AND CONTROL (ICECC)		ENGLISH	9			345 E 47TH ST, NEW YORK, NY 10017 USA		4	NEW YORK			B	IEEE	2011		WU, SW (REPRINT AUTHOR), WUHAN UNIV, SCH ELECT ENGN, WUHAN 430072, PEOPLES R CHINA.	AUTOMATION & CONTROL SYSTEMS; ENGINEERING
WANG X;SUN YT	WANG XIN;SUN YUTIAN	ELECTRIC VEHICLE (EV); SMART GRID; MECHANICAL CHARGING		CHEN Q. Q., 2005, SCI TECHNOLOGY REV, V23, P24;GULHANE VIDYADHAR, 2006, IEEE T MAG, V3, P1;KANG JIGUANG, 2009, POWER DEMAND SIDE MA, V11, P64;LI LILI, 2011, ENERGY TECHNOLOGY EC, V23, P6;LI PEIHENG, 2004, J BEIJING POLYTECHNI, V30, P48;LIXIN SITU, 2009, P INT C POW EL SYST, V5, P20;LU M., 2010, CENTRAL CHINA ELECT, V23, P16;WANG X. Q., 2011, ENERGY TECHNOLOGY EC, V23, P1;WEI Z. L., 2008, POWER DE…	ELECTRIC VEHICLE(EV) WHICH IS A POTENTIAL GREEN VEHICLE, COULD SOLVE CONTAMINATED PROBLEMS AND RESOURCE CONSTRAINTS, AND IS AN IMPORTANT PART OF STRONG SMART GRID. NOWADAYS EV HAS THREE CHARGING METHODS, SUCH AS TRADITIONAL CHARGING, QUICK CHARGING AND MECHANICAL CHARGING. THE LAST METHOD IS THE MAIN TREND OF EV CHARGING METHODS. IN THIS PAPER, THE SKILLS OF MECHANICAL CHARGING ARE COMPARED AND A…					978-1-4577-0321-8	3711	[WANG XIN; SUN YUTIAN] STATE GRID Corporation of China, SHANDONG ELECT POWER RES INST, ELECT POWER ROBOT TECHNOL LAB, JINAN, PEOPLES R CHINA.;	NINGBO, PEOPLES R CHINA	IEEE INTERNATIONAL CONFERENCE ON ELECTRONICS, COMMUNICATIONS AND CONTROL (ICECC)	SEP 09-11, 2011	2019-11-14		PROCEEDINGS PAPER			WANGX@POWERROBOT.ORG; SUNYT@POWERROBOT.ORG	3714				BYG97	IEEE			2011 INTERNATIONAL CONFERENCE ON ELECTRONICS, COMMUNICATIONS AND CONTROL (ICECC)		CHINESE	13			345 E 47TH ST, NEW YORK, NY 10017 USA		4	NEW YORK			B	IEEE	2011		WANG, X (REPRINT AUTHOR), STATE GRID CORP CHINA, SHANDONG ELECT POWER RES INST, ELECT POWER ROBOT TECHNOL LAB, JINAN, PEOPLES R CHINA.	AUTOMATION & CONTROL SYSTEMS; ENGINEERING
DU Y	DU, YI	SMART GRID; SECURITY; AUTOMATIC CONTROL; PI CONTROL	DISTRIBUTION-SYSTEMS	[ANONYMOUS], 2009, SMART GRID CONSTRUCT;BRAHMA SM, 2004, IEEE T POWER DELIVER, V19, P56, DOI 10.1109/TPWRD.2003.820204;DARMAWAN SUTANTO, 2011, J ELECT SCI TECHNOLO, V9;JUNG JW, 2002, IEEE T POWER SYST, V17, P1199, DOI 10.1109/TPWRS.2002.805023;LI DAHU, 2011, TELECOMMUNICATION EL, V32;LIU JINKUN, 2003, PID CONTROLLING ITS;MCARTHUR SDJ, 2007, IEEE T POWER SYST, V22, P1743, DOI 10.1109/TPWRS.2007.90…	ELECTRICITY INDUSTRIES ARE BEING TRANSFORMED WORLDWIDE, DRIVEN BY THE NEED FOR MORE ENERGY, URBANIZATION, SCARCITY OF NATURAL RESOURCES AND GLOBAL WARMING. BUILDING A SAFE, RELIABLE AND HIGHLY STABLE POWER GRID SYSTEM HAS BECOME AN INEVITABLE TREND. THE SMART GRID CAME INTO BEING THEREFORE. AUTOMATIC CONTROL IS AN ADVANCED MODERN COMMUNICATION TECHNOLOGY. AUTOMATIC CONTROL SYSTEM CAN IMPROVE NETW…					978-1-4577-0321-8	4548	ZHEJIANG UNIV, ELECT ENGN COLL, HANGZHOU 310003, ZHEJIANG, PEOPLES R CHINA.;	NINGBO, PEOPLES R CHINA	IEEE INTERNATIONAL CONFERENCE ON ELECTRONICS, COMMUNICATIONS AND CONTROL (ICECC)	SEP 09-11, 2011	2019-11-14		PROCEEDINGS PAPER			DUYIFROMZJU@163.COM	4554				BYG97	IEEE			2011 INTERNATIONAL CONFERENCE ON ELECTRONICS, COMMUNICATIONS AND CONTROL (ICECC)		ENGLISH	13			345 E 47TH ST, NEW YORK, NY 10017 USA		7	NEW YORK			B	IEEE	2011		DU, Y (REPRINT AUTHOR), ZHEJIANG UNIV, ELECT ENGN COLL, HANGZHOU 310003, ZHEJIANG, PEOPLES R CHINA.	AUTOMATION & CONTROL SYSTEMS; ENGINEERING
DONG Y;KAI Z	DONG, YAN;KAI, ZHANG	SUSTAINABLE DEVELOPMENT; CLEAN ENERGY; LOW CARBON ECONOMY; SMART GRID; RENEWABLE ENERGY		[ANONYMOUS], 2008, GOVT WORK REPORT;CHEN SHU-YONG, 2009, POWER SYSTEM TECHNOLOGY, V33, P1;ELECTRIC POWER RESEARCH INSTITUTE, 2006, PROF MAPP INT GRID R, P21;EUROPEAN COMMUNITY, 2008, REP IMPL EUR SEC STR, P4;EUROPEAN COUNCIL ON REFUGEES AND EXILES, 2008, STRAT DEPL DOC EUR E, P5;JIE SHI, 2009, POWER SYSTEM PROTECT, V37, PP1;YIXIN YU, 2009, POWER SYSTEM CLEAN E, V33, P7;YUANZHANG SUN, 2009, ELECT …	THIS PAPER DESCRIBES THE BIRTH UNDER THE LOW CARBON ECONOMY DEVELOPMENT OF SMART GRID. AND THE SIGNIFICANCE OF SMART GRID DEVELOPMENT ON RENEWABLE ENERGY USE AND ENERGY SAVING. IN ADDITION, IT STUDIES THE SMART GRID KEY TECHNOLOGY, SUCH AS POWER GENERATION, TRANSMISSION AND DISTRIBUTION, AND POWER LOW-CARBON DEVELOPMENT MODEL LINKS BASE ON SMART GRID TECHNOLOGY.			HU, J		978-0-9831693-3-8	172	[DONG, YAN] CHONGQING UNIV, COLL COMMUN ENGN, CHONGQING, PEOPLES R CHINA.; [DONG, YAN] CHONGQING UNIV POSTS & TELECOMMUN, KEY LAB NETWORK CONTROL & INTELLIGENT INSTRUMENT, MINIST EDUC, CHONGQING, PEOPLES R CHINA.; [KAI, ZHANG] CHONGQING UNIV POSTS & TELECOMMUN, COLL MEDIA ARTS, CHONGQING, PEOPLES R CHINA.;	DALIAN, PEOPLES R CHINA	IST INTERNATIONAL CONFERENCE ON ENVIRONMENTAL SYSTEMS SCIENCE AND ENGINEERING (ICESSE 2011)	AUG 06-07, 2011	2019-11-14		PROCEEDINGS PAPER			YANDONG1108@163.COM; ZK200880@126.COM	177				BG8ZP				LECT NOTE EARTH SCI		CHINESE	9			100 CONTINENTAL DR, NEWARK, DE 19713 USA		6	NEWARK			S	INFORMATION ENGINEERING RESEARCH INST, USA	2011		DONG, Y (REPRINT AUTHOR), CHONGQING UNIV, COLL COMMUN ENGN, CHONGQING, PEOPLES R CHINA.	ENGINEERING; GEOLOGY	LECTURE NOTES IN EARTH SCIENCES-LNES
LI ZM;LING ZP;JUN S;CAI YL	LI, ZHENGMING;LING, ZHENPING;JUN, SUN;CAI, YANLI	SMART GRID; SMART AMMETER; EMBEDDED LINUX		AMIN S. M., 2005, IEEE POWER ENERGY M, V3, P34, DOI [10.1109/MPAE.2005.1507024, DOI 10.1109/MPAE.2005.1507024];LUAN WEN-PENG, 2009, SO POWER SYSTEM TECH, V2, P6;WANG MING-JUN, 2009, POWER SUPPLY, V8, P1;YU DA-WEI, 2009, ENV SCI, V6, P[22, 93];YU YI-XIN, 2009, POWER SYSTEM CLEAN E, V1, P8;YUAN MING-TING, 2005, IND INSTRUMENT ROBOT, V4, P45;ZHANG DI, 2008, MONITORING SYSTEM PO;ZHOU JUN, 2010, ELECT…	WITH THE DEVELOPMENT OF THE POWER SYSTEM MOVEMENT ENVIRONMENT COMPLEX AND THE POWER ORGANIZATIONAL REFORM, THE TRADITIONAL POWER NETWORK IS CHANGING TO SMART GRID DAY BY DAY. UNDER THE SMART GRID BACKGROUND THIS ARTICLE EXPOUNDS THE FUNCTION OF SMART AMMETER, DESIGNS TO ITS HARDWARE AND SOFTWARE, AND RESEARCHES THE KEY TECHNOLOGY DATA TRANSMISSION AND PROTECTION, IN ORDER TO SPEED UP OUR COUNTRY …			ESA, R		978-988-19116-9-8	535	[LI, ZHENGMING; LING, ZHENPING; JUN, SUN; CAI, YANLI] JIANGSU UNIV, SCH ELECT ENGN, ZHENJIANG 212000, JIANGSU, PEOPLES R CHINA.;	KOTA KINABALU, MALAYSIA	INTERNATIONAL CONFERENCE ON FUTURE COMPUTER SCIENCE AND APPLICATION (FCSA 2011)	JUL 16-17, 2011	2019-11-14		PROCEEDINGS PAPER			XINPING17401@SINA.COM	538				BG9TR				2011 INTERNATIONAL CONFERENCE ON FUTURE COMPUTER SCIENCE AND APPLICATION (FCSA 2011), VOL 1		CHINESE	8			FLAT 4A YUE FAT BUILDING, 87-91 TAI PO RD, SHAM SHUI PO, KOWLOON, 00000, HONG KONG		4	KOWLOON			B	INT INDUSTRIAL ELECTRONICS CENTER	2011		LI, ZM (REPRINT AUTHOR), JIANGSU UNIV, SCH ELECT ENGN, ZHENJIANG 212000, JIANGSU, PEOPLES R CHINA.	ENGINEERING; TELECOMMUNICATIONS
SONG Y;LU HJ;WANG DW	SONG, YU;LU, HONGJUAN;WANG, DEWEN	IEC 61850; ABSTRACT COMMUNICATION SERVICE INTERFACE; SPECIFIC;COMMUNICATION SERVICE MAPPING; MANUFACTURER MESSAGE STANDARD		KE DONG, 2010, POWER SYSTEM PROTECT, V38;LI DONGLIANG, 2007, POWER SYSTEM TECH S1, V31, P151;LI YONG-LIANG, 2004, POWER SYSTEM TECHNOLOGY, V28, P33;LIN ZHI-MING, 2007, RELAY, V35, P64;[ WANG DEWEN], 2009, [, ELECTRIC POWER AUTOMATION EQUIPMENT], V29, P101;WEI WANG, 2010, COMPUTER TECHNOLOGY	THIS PAPER STRESSES THE DEVELOPMENT OF THE SMART GRID AND THE MEANING OF THE SMART GRID'S CONDITION MONITORING. THEN TELL THE IEC61850 STANDARDS AND ITS FEATURES AND MANUFACTURER MESSAGE STANDARD. THE THIRD PART HIGHLIGHTS ABSTRACT COMMUNICATION SERVICE INTERFACE IN THE IEC61850, AND FOCUSES ON THE COMMUNICATION PROCESS BASED ON THE MAPPING OF THE ACSI TO MMS, FINALLY SUMMARIES COMMUNICATION PROC…			YUN, Z		978-1-4244-9216-9	186	[SONG, YU; LU, HONGJUAN; WANG, DEWEN] NORTH CHINA ELECT POWER UNIV, CONTROL & COMP ENGN INST, BAODING, HEBEI PROVINCE, PEOPLES R CHINA.;	HONG KONG, PEOPLES R CHINA	INTERNATIONAL CONFERENCE ON FUZZY SYSTEMS AND NEURAL COMPUTING (FSNC 2011)	FEB 20-21, 2011	2019-11-14		PROCEEDINGS PAPER			SYU1999@163.COM; LUQIZHENG89@126.COM; WDEWEN@GMAIL.COM	188		NATIONAL NATURAL SCIENCE FOUNDATION OF CHINANATIONAL NATURAL SCIENCE FOUNDATION OF CHINA [61074078]	THIS ARTICLE RECEIVED BY THE NATIONAL NATURAL SCIENCE FOUNDATION OF CHINA (THE NATIONAL NATURAL SCIENCE FOUNDATION OF CHINA UNDER GRANT NO.61074078) FUNDING.	BH1OX				2011 INTERNATIONAL CONFERENCE ON FUZZY SYSTEMS AND NEURAL COMPUTING (FSNC 2011), VOL I		ENGLISH	6			345 E 47TH ST, NEW YORK, NY 10017 USA		3	NEW YORK			B	IEEE	2011		SONG, Y (REPRINT AUTHOR), NORTH CHINA ELECT POWER UNIV, CONTROL & COMP ENGN INST, BAODING, HEBEI PROVINCE, PEOPLES R CHINA.	COMPUTER SCIENCE
HOU H;ZHOU JZ;ZHANG YC;HE XK	HOU, HUI;ZHOU, JIANZHONG;ZHANG, YONGCHUAN;HE, XIONGKAI	SMART GRID; RISK ASSESSMENT; SELF-HEALING ABILITY; RISK CONTROL		EPRI, 2004, TECHN SYST REQ ADV D;EUROPEAN COMMISSION, EUR TECHN PLATF SMAR;EUROPEAN COMMISSION, EUR SMART GRIDS TECH;KAI X. I. E., 2008, ELECT POWER, V41, P19;SMART GRID WORKING GROUP, 2003, CHALL OPP CHART NEW;STATE GRID COOPERATION OF CHINA, 2008, KEY TECHN RES FRAM P;UNITED STATES DEPARTMENT TRANSMISSION AND DISTRIBUTION OF ENERGY OFFICE OF ELECTRIC, GRID 2030 NAT VIS EL;YU YI-XIN, 2009, PROCE…	SMART GRID IS THE NEXT GENERATION POWER GRID DEVELOPMENT TREND. IN THE INITIAL STAGES OF THE SMART GRID DEVELOPMENT, DISCUSS THE SMART GRID RISK ASSESSMENT SYSTEM AND RISK CONTROL MEASUREMENT USING THE NEW SELF`-HEALING CONCEPT IN SMART GRID IS OF GREAT IMPORTANCE. THE PAPER SUMMARIZED CURRENT SITUATION IN SMART GRID, INCLUDING THE DEFINITION AND CHARACTER DESCRIPTION OF SMART GRID IN EUROPE AND …			HU, J		978-988-19116-5-0	258	[HOU, HUI; ZHOU, JIANZHONG; ZHANG, YONGCHUAN] HUAZHONG UNIV SCI & TECHNOL, SCH HYDROPOWER & INFORMAT ENGN, WUHAN, HUBEI, PEOPLES R CHINA.; [HE, XIONGKAI] CHINA POWER ENGN CONSULTING GRP, CHINA CENT SOUTHERN CHINA ELECT POWER DESIGN INST, WUHAN, HUBEI, PEOPLES R CHINA.;	HONG KONG, PEOPLES R CHINA	INTERNATIONAL CONFERENCE ON INTELLIGENT COMPUTATION AND INDUSTRIAL APPLICATION (ICIA2011)	JUN 18-19, 2011	2019-11-14		PROCEEDINGS PAPER			IAMHOUHUI@YAHOO.COM.CN; HEXIONGKAI@CSEPDI.COM	261				BH0EM				2011 INTERNATIONAL CONFERENCE ON INTELLIGENT COMPUTATION AND INDUSTRIAL APPLICATION (ICIA2011), VOL III		CHINESE	8			FLAT 4A YUE FAT BUILDING, 87-91 TAI PO ROAD, SHAM SHUI PO, KOWLOON 00000, PEOPLES R CHINA		4	SHAM SHUI PO			B	INT INDUSTRIAL ELECTRONIC CENTER	2011		HOU, H (REPRINT AUTHOR), HUAZHONG UNIV SCI & TECHNOL, SCH HYDROPOWER & INFORMAT ENGN, WUHAN, HUBEI, PEOPLES R CHINA.	COMPUTER SCIENCE; ENGINEERING
WANG Y;XU SX	WANG, YAN;XU, SONG-XIAO	SMART GRID; UHV POWER GRID; SIX-PHASE TRANSMISSION; SIX SEQUENCE;COMPONENTS; FAULT PHASE SELECTION		CAMERON W POTTER, 2009, 2009 IEEE PES POW SY;LANDERS TL, 1998, IEEE T POWER DELIVER, V13, P1521, DOI 10.1109/61.714849;RASWEILER J, 2008, CONTROL ENG, V55, PE11;ZHANG YANXIA, 2009, AUTOMATION OF ELECTRIC POWER SYSTEMS, V33, P49;ZHAO QING-MING, 2007, ELECTRIC POWER, V40, P40	SMART GRID IS PRESENT SITUATION OF THE DEVELOPMENT AND CHANGES IN POWER SYSTEMS, AND IT IS CONSIDERED AS THE MOST IMPORTANT TECHNOLOGY INNOVATION AND DEVELOPMENT TREND IN POWER SYSTEMS DURING 21ST CENTURY. CONSTRUCTION OF UHV POWER GRID IS THE FUNDAMENTAL GUARANTEE TO THE GROWING DEMANDS OF ELECTRICITY IN THE FUTURE. SIX-PHASE TRANSMISSION LINES CAN EVIDENTLY IMPROVE POWER TRANSMISSION DENSITY, A…			HU, J		978-988-19116-5-0	425	[WANG, YAN] NORTH CHINA ELECT POWER UNIV, DEPT ELECT & ELECT ENGN, BAODING, HEBEI, PEOPLES R CHINA.; [XU, SONG-XIAO] HEBEI BAODING POWER SUPPLY CO, BAODING, HEBEI, PEOPLES R CHINA.;	HONG KONG, PEOPLES R CHINA	INTERNATIONAL CONFERENCE ON INTELLIGENT COMPUTATION AND INDUSTRIAL APPLICATION (ICIA2011)	JUN 18-19, 2011	2019-11-14	10.1109/ICMTMA.2011.393	PROCEEDINGS PAPER			WANGYAN0421@GMAIL.COM; BEYONDYESTERDAY@GMAIL.COM	428				BG9KM				2011 INTERNATIONAL CONFERENCE ON INTELLIGENT COMPUTATION AND INDUSTRIAL APPLICATION (ICIA2011), VOL IV		CHINESE	5			FLAT 4A YUE FAT BUILDING, 87-91 TAI PO ROAD, SHAM SHUI PO, KOWLOON 00000, PEOPLES R CHINA		4	SHAM SHUI PO			B	INT INDUSTRIAL ELECTRONIC CENTER	2011		WANG, Y (REPRINT AUTHOR), NORTH CHINA ELECT POWER UNIV, DEPT ELECT & ELECT ENGN, BAODING, HEBEI, PEOPLES R CHINA.	ENGINEERING
SUN ZH;LIU Y;WANG C;LIU TY	SUN, ZHIHUI;LIU, YUAN;WANG, CHANG;LIU, TONGYU	SMART GRID; OPTICAL PHASE CONDUCTOR; RAMAN SCATTERING; DISTRIBUTED;CONDITION MONITORING		HARTOG A., 2002, PROCEEDINGS OF THE SPIE - THE INTERNATIONAL SOCIETY FOR OPTICAL ENGINEERING, V4578, P43, DOI 10.1117/12.456092;HOFFMANNA LARS, 2007, PROCEEDINGS OF THE ESTONIAN ACADEMY OF SCIENCES (ENGINEERING), V13, P363;JAASKELAINEN M., 2009, P SOC PHOTO-OPT INS, V7316, P1;KRAMERAB S.G.M., 2007, P SOC PHOTO-OPT INS, V6770, P1;SOTO M.A., 2007, P SOC PHOTO-OPT INS, V6619, P1	OPTICAL FIBER COMPOSITE POWER CABLE SUCH AS OPTICAL PHASE CONDUCTOR (OPPC) IS SIGNIFICANT FOR THE DEVELOPMENT OF SMART GRID. THIS PAPER DISCUSSES THE DISTRIBUTED CABLE CONDITION MONITORING TECHNIQUES OF THE OPPC, WHICH ADOPTS EMBEDDED SINGLE-MODE FIBER AS THE SENSING MEDIUM. BY APPLYING OPTICAL TIME DOMAIN REFLECTION AND LASER RAMAN SCATTERING, HIGH-RESOLUTION SPATIAL POSITIONING AND HIGH-PRECISI…	819919		CULSHAW, B LIAO, Y WANG, A BAO, X FAN, X		978-0-81948-840-4		[SUN, ZHIHUI; LIU, YUAN; WANG, CHANG; LIU, TONGYU] SHANDONG ACAD SCI, LASER INST, SHANDONG PROV KEY LAB OPT FIBER SENSING TECHNOL, JINAN 250014, PEOPLES R CHINA.;	BEIJING, PEOPLES R CHINA	INTERNATIONAL CONFERENCE ON OPTICAL INSTRUMENTS AND TECHNOLOGY (OIT) -OPTICAL SENSORS AND APPLICATIONS	NOV 06-09, 2011	2019-11-14	10.1117/12.906602	PROCEEDINGS PAPER								BYH35				PROC SPIE		ENGLISH	5			1000 20TH ST, PO BOX 10, BELLINGHAM, WA 98227-0010 USA		8	BELLINGHAM			S	SPIE-INT SOC OPTICAL ENGINEERING	2011		SUN, ZH (REPRINT AUTHOR), SHANDONG ACAD SCI, LASER INST, SHANDONG PROV KEY LAB OPT FIBER SENSING TECHNOL, JINAN 250014, PEOPLES R CHINA.	INSTRUMENTS & INSTRUMENTATION; OPTICS	PROCEEDINGS OF SPIE
HOU XZ;ZHANG HQ;LI SF;FU ZH;ZHENG K	HOU, XINGZHE;ZHANG, HUAIQING;LI, SHENGFANG;FU, ZHIHONG;ZHENG, KE	AGENT; ENERGY MANAGEMENT SYSTEM (EMS); SMART METER; SWARM INTELLIGENCE		AZEVEDO GP, 2000, IEEE COMPUT APPL POW, V13, P48, DOI 10.1109/67.849026;CHEN JING-HUA, 2007, ELECT POWER AUTOMATI, V7, P81;XUE HONG-TAO, 2001, ROBOT, V23, P85;[ ZHANG BOMING], 2007, [, AUTOMATION OF ELECTRIC POWER SYSTEMS], V31, P1;ZHAO CHUANLIN, 2009, AUTOMATION OF ELECTRIC POWER SYSTEMS, V33, P47	THIS THESIS INTRODUCE THE AGENT TECHNOLOGY INTO THE CLIENT ENERGY MANAGEMENT SYSTEMS. FOR THE INITIAL CONSTRUCTION STAGE OF SMART GRID, THE PAPER PROPOSED A SINGLE AGENT-BASED SCHEME, THE HYBRID ARCHITECTURE DIAGRAMS AND SYSTEM OPERATING MODE. WHILE IN THE LATE CONSTRUCTION STAGE, THE PAPER PROPOSED MULTI-AGENT ENERGY MANAGEMENT SYSTEM, THE DESIGN AND IMPLEMENTATION METHODS OF FUNCTIONAL AGENT AN…			WANG, Y		978-1-61275-998-2	205	[HOU, XINGZHE; LI, SHENGFANG; ZHENG, KE] ELECT POWER EXPT RES INST CHONGQING, CHONGQING, PEOPLES R CHINA.; [ZHANG, HUAIQING; FU, ZHIHONG] CHONGQING UNIV, STATE KEY LAB POWER TRANSMISS EQUIPMENT & SYST SE, CHONGQING, PEOPLES R CHINA.;	QINGDAO, PEOPLES R CHINA	INTERNATIONAL CONFERENCE ON SOFTWARE ENGINEERING AND MULTIMEDIA COMMUNICATION (SEMC 2011)	JUL 09-10, 2011	2019-11-14		PROCEEDINGS PAPER			ZHANGHUAIQING@CQU.EDU.CN	208				BG7IH				2011 INTERNATIONAL CONFERENCE ON SOFTWARE ENGINEERING AND MULTIMEDIA COMMUNICATION		CHINESE	5			100 CONTINENTAL DR, NEWARK, DE 19713 USA		4	NEWARK			B	INFORMATION ENGINEERING RESEARCH INST, USA	2011		HOU, XZ (REPRINT AUTHOR), ELECT POWER EXPT RES INST CHONGQING, CHONGQING, PEOPLES R CHINA.	COMPUTER SCIENCE
MA YJ;MA BY;ZHOU XS	MA, YOUJIE;MA, BUYUN;ZHOU, XUESONG	NEW ENERGY; SMART GRID; DISTRIBUTING ENERGY; SECURITY; GRID CONNECTION; AMI		CLEVELAND F. M., 2008, IEEE POW EN SOC GEN;KUMAR A B R, 2006, IEEE POW ENG SOC GEN;MESUT BARAN, 2009, IEEE POW SYST C EXP;PIPATTANASOMPORN M., 2009, IEEE POW SYST C EXP;SU S., 2006, IEEE T POWER DELIVER, V21;SUI HUIBIN, 2008, IEEE IND APPL SOC AN;ULUSKI R W, 2008, IEEE POW EN SOC GEN	IN THIS PAPER I DESCRIBE THE DEFINITION AND CHARACTERISTICS OF THE NEW ENERGY. SYSTEMATICALLY REPRESENT THE CHARACTERISTICS, OBJECTIVES AND PRESENT STATUS ABOUT THE NEW ENERGY IN CHINA. BASED ON THE SITUATION IN CHINA, FACING THE DETERIORATING ENVIRONMENT AND ENERGY CRISIS, HOW TO DEVELOP CHINA'S NEW ENERGY IN A EFFICIENT AND REASONABLE WAY. AT LAST, FROM THE RESEARCH AND ANALYSIS NEW ENERGY DEVE…			GAO, J		978-3-03785-213-2	428	[MA, YOUJIE; MA, BUYUN; ZHOU, XUESONG] TIANJIN UNIV TECHNOL, TIANJIN KEY LAB CONTROL THEORY & APPLICAT COMPLIC, TIANJIN 300384, PEOPLES R CHINA.;	GUANGZHOU, PEOPLES R CHINA	INTERNATIONAL CONFERENCE ON ADVANCED DESIGN AND MANUFACTURING ENGINEERING (ADME 2011)	SEP 16-18, 2011	2019-11-14	10.4028/www.scientific.net/AMR.308-310.428	PROCEEDINGS PAPER			SJTEAM@163.COM; KALAFO@SINA.COM; SJTEAM@163.COM	431				BAW78				ADV MATER RES-SWITZ		ENGLISH	7			LAUBLSRUTISTR 24, CH-8717 STAFA-ZURICH, SWITZERLAND		4	STAFA-ZURICH		1-3	S	TRANS TECH PUBLICATIONS LTD	2011		MA, YJ (REPRINT AUTHOR), TIANJIN UNIV TECHNOL, TIANJIN KEY LAB CONTROL THEORY & APPLICAT COMPLIC, TIANJIN 300384, PEOPLES R CHINA.	ENGINEERING; MATERIALS SCIENCE	ADVANCED MATERIALS RESEARCH
NIU XN;SUN Y;ZHAO CH;YU SH	NIU, XIAONA;SUN, YING;ZHAO, CHUANHUI;YU, SHENHANG	GREEN ENERGY; MULTIPLE LINEAR REGRESSION ANALYSIS; GPSAM; OPTIMIZE		BACKHAUS K., 2009, MULTIVARIATE STAT AN;[ FENG SHIGANG], 2008, [, JOURNAL OF POWER ENGINEERING], V28, P404;FU DY, 2009, MULTIVARIATE STAT AN, V208, P76;GENESI C, 2009, POW TECH C BUCH;HOU MF, 2008, PROJECT POSTEVALUATI;HUANG RH, 2009, 5 INT C NAT COMP, V6, P293;WANG YM, 2003, J ANHUI TECHNICAL CO, V2, P42;XIA B, 2009, P 4 INT C COGN RAD O, P1;YU LC, 2006, SHANDONG SOCIAL SCI, V125, P1;ZONG CL, 19…	THE STATE GRID HAS PROPOSED TO CONSTRUCT A STRONG SMART GRID TO SOLVE THE RESOURCE SCARCITY, ENVIRONMENTAL POLLUTION AND OTHER SOCIAL PROBLEMS, WHICH WILL CERTAINLY DRIVE THE DEVELOPMENT OF GREEN ENERGY, SUCH AS WIND ENERGY, SOLAR ENERGY, TIDAL ENERGY AND BIOMASS ENERGY. THE STUDY WILL BUILD A GREEN POWER SYSTEM ASSESSMENT MODEL (GPSAM) USING MULTIVARIATE STATISTICAL ANALYSIS TO OPTIMIZE THE ENER…			YANG, DG GU, TL ZHOU, HY ZENG, JM JIANG, ZY		978-3-03785-039-8	539	[NIU, XIAONA; SUN, YING; ZHAO, CHUANHUI; YU, SHENHANG] SHANDONG UNIV, JINAN 250100, PEOPLES R CHINA.;	GUILIN, PEOPLES R CHINA	2ND INTERNATIONAL CONFERENCE ON MANUFACTURING SCIENCE AND ENGINEERING	APR 09-11, 2011	2019-11-14	10.4028/www.scientific.net/AMR.201-203.539	PROCEEDINGS PAPER			NIUXIAONA468@126.COM; SY@SDU.EDU.CN; MAX-ZCH@163.COM; YUSHENHANG@MAIL.SDU.EDU.CN	542				BVO72				ADV MATER RES-SWITZ		ENGLISH	10			KREUZSTRASSE 10, 8635 DURNTEN-ZURICH, SWITZERLAND		4	DURNTEN-ZURICH		1-3	S	TRANS TECH PUBLICATIONS LTD	2011		NIU, XN (REPRINT AUTHOR), SHANDONG UNIV, JINAN 250100, PEOPLES R CHINA.	ENGINEERING; OPERATIONS RESEARCH & MANAGEMENT SCIENCE; MATERIALS SCIENCE	ADVANCED MATERIALS RESEARCH
CHEN JS;LIU NA;LIU WX;LUO H	CHEN, JINSHAN;LIU, NIAN;LIU, WENXIA;LUO, HONG	ADVANCED METERING INFRASTRUCTURE (AMI); HYBRID-TREE GRAPH; KEY MANAGEMENT; SMART GRID		CLEVELAND F., 2008, POW EN SOC GEN M CON;MITTRA S, 1997, COMPUT COMMUN REV, V27, P277;ROBERT D., 2006, P 4 AUSTR INF SEC WO, V54, P138;WENPENG LUAN, 2009, SO POWER SYSTEM TECH, V3, P6;WONG CK, 2000, IEEE ACM T NETWORK, V8, P16, DOI 10.1109/90.836475;YAN KE, 2006, COMPUTER ENG APPL, V31, P145	KEY MANAGEMENT FOR SECURE COMMUNICATIONS OF ADVANCED METERING INFRASTRUCTURE IS AN UNSOLVED PROBLEM UNTIL NOW. THE DIFFICULTIES AND THEIR BASIC SOLUTIONS FOR AMI TO CHOOSE A KEY MANAGEMENT SCHEME WILL BE SUMMED UP AFTER THE STUDIES OF AMI SYSTEM STRUCTURE, BUSINESS PROCESS AND CYBER SECURITY REQUIREMENTS, PROPOSING A KEY MANAGEMENT SCHEME BASED ON A HYBRID-TREE GRAPH FOR AMI. THE CYBER SECURITY, …			ZENG, D		978-3-642-23219-0	430	[CHEN, JINSHAN; LIU, NIAN; LIU, WENXIA; LUO, HONG] NORTH CHINA ELECT POWER UNIV, SCH ELECT & ELECT ENGN, BEIJING 102206, PEOPLES R CHINA.;	XIAN, PEOPLES R CHINA	INTERNATIONAL CONFERENCE ON APPLIED INFORMATICS AND COMMUNICATION (ICAIC 2011)	AUG 20-21, 2011	2019-11-14		PROCEEDINGS PAPER			J.S_CHE@YAHOO.CN	438				BBN36				COMM COM INF SC		ENGLISH	6			HEIDELBERGER PLATZ 3, D-14197 BERLIN, GERMANY		9	BERLIN		II	S	SPRINGER-VERLAG BERLIN	2011	LIU, NIAN/K-3432-2019	CHEN, JS (REPRINT AUTHOR), N CHINA ELECT POWER UNIV, SCH ELECT & ELECT ENGN, BEIJING 102206, PEOPLES R CHINA.	COMPUTER SCIENCE	COMMUNICATIONS IN COMPUTER AND INFORMATION SCIENCE
HUANG H;ZHANG H	HUANG, HUI;ZHANG, HAO	EPON; LONG-DISTANCE; TRANSMISSION LINES MONITORING SYSTEM; SMART GRID; RTT	OPTICAL ACCESS NETWORK; ETHERNET PON EPON	[ANONYMOUS], 1998, BROADB OPT ACC SYST;[ANONYMOUS], 2009, FWR220 TEKN CORP;*IEEE, 8023AH2004 IEEE;KRAMER G, 2002, IEEE COMMUN MAG, V40, P74, DOI 10.1109/35.983911;KRAMER G, 2001, PHOTONIC NETW COMMUN, V3, P307, DOI 10.1023/A:1011463617631;KRAMER G, 2002, IEEE COMMUN MAG, V40, P66, DOI 10.1109/35.983910;LI XIANZHI, 2008, AUTOMATION ELECT POW, V32;WANG XIAO-XI, 2007, POWER SYSTEM TECHNOL, V31	ETHERNET PASSIVE OPTICAL NETWORK (EPON) HAS BEEN WIDELY USED IN THE SMART GRID. HOWEVER, THE OVERLAY RADIUS OF EPON SYSTEM IS GENERALLY A 20 KM, WHICH HAS BECOME THE OBSTACLE OF APPLICATION OF EPON IN SMART GRID. THIS PAPER INTRODUCES THE ADVANTAGES OF EPON AND ANALYZES THE NEED FOR LONG-DISTANCE EPON OF T TRANSMISSION LINES MONITORING SYSTEM. AND ALSO THIS PAPER ANALYZES THE FACTORS AFFECTING TH…			CHEN, X		978-3-03785-216-3	1583	[HUANG, HUI; ZHANG, HAO] STATE GRID Corporation of China, NANJING 210003, JIANGSU, PEOPLES R CHINA.;	GUANGZHOU, PEOPLES R CHINA	INTERNATIONAL CONFERENCE ON ADVANCED DESIGN AND MANUFACTURING ENGINEERING (ADME 2011)	SEP 16-18, 2011	2019-11-14	10.4028/www.scientific.net/AMR.317-319.1583	PROCEEDINGS PAPER			HUANGHUI@SGEPRI.SGCC.COM.CN; ZHANGHAO@SGEPRI.SGCC.COM.CN	1589				BBX69				ADV MATER RES-SWITZ		ENGLISH	8			LAUBLSRUTISTR 24, CH-8717 STAFA-ZURICH, SWITZERLAND		7	STAFA-ZURICH			S	TRANS TECH PUBLICATIONS LTD	2011		HUANG, H (REPRINT AUTHOR), STATE GRID ELECT POWER RES INST, 8 NARI RD, NANJING 210003, JIANGSU, PEOPLES R CHINA.	AUTOMATION & CONTROL SYSTEMS; ENGINEERING; MATERIALS SCIENCE	ADVANCED MATERIALS RESEARCH
LIU JK;YUEN TH;ZHOU JY	LIU, JOSEPH K.;YUEN, TSZ HON;ZHOU, JIANYING	WIRELESS SENSOR NETWORK (WSN); SIGNATURE SCHEME; SMART GRID; RING SIGNATURE; RANDOM ORACLE	SCHEME; CONSTRUCTION	ABDALLA M, 2001, LECT NOTES COMPUT SC, V2020, P441;ABDALLA M, 2000, LECT NOTES COMPUT SC, V1976, P116;ANDERSON R., 1997, UCAMCLTR549;BELLARE M, 2004, LECT NOTES COMPUT SC, V3027, P171;BELLARE M, 1999, LNCS, V1666, P431;BELLARE M., 1993, ACM C COMP COMM SEC, P62;BENDER A, 2006, LECT NOTES COMPUT SC, V3876, P60;BONEH D, 2005, LECT NOTES COMPUT SC, V3378, P325;CANETTI R, 2003, LECT NOTES COMPUT SC, …	IN THIS PAPER, WE PROPOSE A FORWARD SECURE RING SIGNATURE SCHEME WITHOUT RANDOM ORACLES. WITH FORWARD SECURITY, IF A SECRET KEY OF A CORRESPONDING RING MEMBER IS EXPOSED, ALL PREVIOUSLY SIGNED SIGNATURES CONTAINING THIS MEMBER REMAIN VALID. YET THE ONE WHO HAS STOLEN THE SECRET KEY CANNOT PRODUCE ANY VALID SIGNATURE BELONGED TO THE PAST TIME PERIOD. THIS IS ESPECIALLY USEFUL IN THE CASE OF RING S…			QING, SH SUSILO, W WANG, G LIU, DM		978-3-642-25242-6; 978-3-642-25243-3	1	[LIU, JOSEPH K.;; ZHOU, JIANYING] INST INFOCOMM RES, SINGAPORE, SINGAPORE.; [YUEN, TSZ HON] UNIV HONG KONG, HONG KONG, PEOPLES R CHINA.;	CHINESE ACAD SCI, INST SOFTWARE, BEIJING, PEOPLES R CHINA	13TH INTERNATIONAL CONFERENCE ON INFORMATION AND COMMUNICATION SECURITY (ICICS 2011)	NOV 23-26, 2011	2019-11-14	10.1007/978-3-642-25243-3_1	PROCEEDINGS PAPER			KSLIU@I2R.A-STAR.EDU.SG; THYUEN@CS.HKU.HK; JYZHOU@I2R.A-STAR.EDU.SG	+		EMA [SECSG-EPD090005RFP]	THE FIRST AND THIRD AUTHORS ARE SUPPORTED BY THE EMA PROJECT SECSG-EPD090005RFP(D).	BBI58		CHINESE ACAD SCI, INST SOFTWARE		LECT NOTES COMPUT SC		ENGLISH	26		LIU, JOSEPH/0000-0001-6656-6240	HEIDELBERGER PLATZ 3, D-14197 BERLIN, GERMANY		4	BERLIN			S	SPRINGER-VERLAG BERLIN	2011		LIU, JK (REPRINT AUTHOR), INST INFOCOMM RES, SINGAPORE, SINGAPORE.	COMPUTER SCIENCE	LECTURE NOTES IN COMPUTER SCIENCE
ZHEN Y;ZENG LK;CHEN X;LI XZ;LIU JM	ZHEN, YAN;ZENG, LINGKANG;CHEN, XI;LI, XIANGZHEN;LIU, JIANMING	SMART GRID; INTERNET OF THINGS (IOT); WIRELESS SENSOR NETWORK (WSN); RADIO FREQUENCY IDENTIFICATION		[ANONYMOUS], 2009, WIR SYST IND AUT PRO;HE KE, 2010, RADIO FREQUENCY UBIQ, V1;LEON RA, 2007, IEEE T POWER DELIVER, V22, P1021, DOI 10.1109/TPWRD.2006.886797;LV TINGJIE, 2010, INFORM COMMUNICATION, V4	IT HAS BEEN WIDELY RECOGNIZED THAT SMART GRID IS ONE OF THE MOST IMPORTANT APPLICATIONS OF INTERNET OF THINGS. BASES ON THE CONSTRUCTION AND DEVELOPMENT CHARACTERISTICS OF SMART GRID, THIS PAPER CONCLUDES THE ARCHITECTURE OF POWER INTERNET OF THINGS (PIOT), ADVANCED TECHNOLOGIES OF PIOT, AND THE APPLICATIONS OF PIOT IN SMART GRID POWER GENERATION, TRANSMISSION, TRANSFORMATION, DISTRIBUTION AND UT…			ZHANG, Y WANG, W WANG, W		978-1-84919-470-9	718	[ZHEN, YAN; ZENG, LINGKANG; CHEN, XI; LI, XIANGZHEN; LIU, JIANMING] STATE GRID INFORMAT & TELECOMMUN CO LTD, BEIJING 100761, PEOPLES R CHINA.;	BEIJING, PEOPLES R CHINA	INTERNATIONAL CONFERENCE ON COMMUNICATION TECHNOLOGY AND APPLICATION, (ICCTA2011)	OCT 14-16, 2011	2019-11-14		PROCEEDINGS PAPER			ZHENYAN@SGCC.COM.CN	722				BG7BR				PROCEEDINGS OF 2011 INTERNATIONAL CONFERENCE ON COMMUNICATION TECHNOLOGY AND APPLICATION, ICCTA2011		ENGLISH	4			MICHAEL FARADAY HOUSE, STEVENAGE, HERTS SG1 2AY, ENGLAND		5	STEVENAGE			B	INST ENGINEERING TECH-IET	2011		ZHEN, Y (REPRINT AUTHOR), STATE GRID INFORMAT & TELECOMMUN CO LTD, BEIJING 100761, PEOPLES R CHINA.	ENGINEERING; TELECOMMUNICATIONS
CHEN X;LIU JM;LI XZ;SUN LM;ZHEN Y	CHEN, XI;LIU, JIANMING;LI, XIANGZHEN;SUN, LIMIN;ZHEN, YAN	SMART GRID; INTERNET OF THINGS (IOT)		AKYILDIZ IF, 2002, COMPUT NETW, V38, P393, DOI 10.1016/S1389-1286(01)00302-4;KE HE, 2010, RADIO FREQUENCY UBIQ, V1;LEON RA, 2007, IEEE T POWER DELIVER, V22, P1021, DOI 10.1109/TPWRD.2006.886797;MIAO YUN, 2010, 2010 INTERNATIONAL CONFERENCE ON ADVANCES IN ENERGY ENGINEERING (ICAEE 2010), P69, DOI 10.1109/ICAEE.2010.5557611;NA LI, 2010, INFORM COMMUNICATION, V2, P20;STATE GRIDINFORM. & TEL ECOM. CO…	IN THIS PAPER, WE STUDIED THE BASIC REQUIREMENTS OF THE SMART GRID. BY APPLYING INTERNET OF THINGS (IOT) TECHNOLOGIES, VARIOUS INTELLIGENT SERVICES CAN BE CREATED. THE DEVELOPMENT OF MOST ASPECTS OFT HE SMART GRID WOULD BE ENHANCED BY THE APPLYING IOT. THREE-LAYER ARCHITECTURE OF IOT FOR THE SMART GRID IN CHINA IS PROPOSED. VARIOUS INFORMATION AND COMMUNICATION TECHNIQUES OF IOT APPLIED ON SMART …			ZHANG, Y WANG, W WANG, W		978-1-84919-470-9	723	[CHEN, XI; LIU, JIANMING; LI, XIANGZHEN; ZHEN, YAN] STATE GRID INFORMAT & TELECOMMUN CO LTD, 1,2ND LANE,BAIGUANG RD, BEIJING 100761, PEOPLES R CHINA.; [CHEN, XI; SUN, LIMIN; ZHEN, YAN] CHINESE ACAD SCI, INST SOFTWARE, BEIJING 100044, PEOPLES R CHINA.;	BEIJING, PEOPLES R CHINA	INTERNATIONAL CONFERENCE ON COMMUNICATION TECHNOLOGY AND APPLICATION, (ICCTA2011)	OCT 14-16, 2011	2019-11-14		PROCEEDINGS PAPER			XICHEN@SGCC.COM.CN	726				BG7BR				PROCEEDINGS OF 2011 INTERNATIONAL CONFERENCE ON COMMUNICATION TECHNOLOGY AND APPLICATION, ICCTA2011		ENGLISH	8			MICHAEL FARADAY HOUSE, STEVENAGE, HERTS SG1 2AY, ENGLAND		4	STEVENAGE			B	INST ENGINEERING TECH-IET	2011		CHEN, X (REPRINT AUTHOR), STATE GRID INFORMAT & TELECOMMUN CO LTD, 1,2ND LANE,BAIGUANG RD, BEIJING 100761, PEOPLES R CHINA.	ENGINEERING; TELECOMMUNICATIONS
YE S	YE, SONG	BEIDOU RECEIVER; TIMING SYNCHRONIZATION; SMART GRID		ALLAN DW, 1980, P 34 ANN FREQ CONTR, P334;ANNUAL REPORT OF THE BIPM TIME SECTION, 1996, ANN REPORT BIPM TIME, V9, P69;GUN LI, 2008, DEV HIGH PRECISION M, P511;LEWANDOWSKI W., 1993, PRECISION ACCURACY G;LEWANDOWSKI W., P 25 PREC TIM TIM IN;WU CHONGSHAN, 2004, COMMUNICATION TODAY, P40;YAN PIN-PIN, APMC2005 P STAT KEY	A TIME SYNCHRONIZATION SYSTEM BASED ON THE CHINESE GPS SYSTEM I.E. BEIDOU OR COMPASS FOR SMART GRID APPLICATIONS IS ILLUSTRATED. A TIME SYNCHRONI-ZATION BEIDOU RECEIVER WITH SELF-DESIGNED RADIO FREQUENCY IC (RFIC) IS PRESENTED. THE RECEIVER PROVIDES PRECISE ONE PULSE PER SECOND (1PPS) TIMING SERVICE FOR THE SMART GRID. (C) 2011 PUBLISHED BY ELSEVIER LTD. SELECTION AND/OR PEER-REVIEW UNDER RESPONS…			HUANG, Q KANG, JZ				CHENGDU UNIV INFORMAT TECHNOL, CHENGDU, PEOPLES R CHINA.;	CHENGDU, PEOPLES R CHINA	1ST INTERNATIONAL CONFERENCE ON SMART GRID AND CLEAN ENERGY TECHNOLOGIES (ICSGCE)	SEP 27-30, 2011	2019-11-14	10.1016/j.egypro.2011.10.007	PROCEEDINGS PAPER			SHAWN@BONARF.COM					BYS94				ENRGY PROCED		ENGLISH	7	OTHER GOLD		SARA BURGERHARTSTRAAT 25, PO BOX 211, 1000 AE AMSTERDAM, NETHERLANDS		6	AMSTERDAM			S	ELSEVIER SCIENCE BV	2011		YE, S (REPRINT AUTHOR), CHENGDU UNIV INFORMAT TECHNOL, 24 XUEFU RD, CHENGDU, PEOPLES R CHINA.	ENERGY & FUELS	ENERGY PROCEDIA
VARAIYA PP;WU FF;BIALEK JW	VARAIYA, PRAVIN P.;WU, FELIX F.;BIALEK, JANUSZ W.	POWER SYSTEM CONTROL; POWER SYSTEM OPERATION; REAL-TIME CONTROL; SMART GRID	POWER; SECURITY	AMIN S. M., 2005, IEEE POWER ENERGY M, V3, P34, DOI [10.1109/MPAE.2005.1507024, DOI 10.1109/MPAE.2005.1507024];[ANONYMOUS], 2003, GRID 2030 NAT VIS EL;ARTZNER P, 1999, MATH FINANC, V9, P203, DOI 10.1111/1467-9965.00068;BERGEN A., 1999, POWER SYSTEM ANAL;BOUFFARD F, 2008, IEEE T POWER SYST, V23, P306, DOI 10.1109/TPWRS.2008.919318;CHIANG HD, 1988, IEEE T AUTOMAT CONTR, V33, P16, DOI 10.1109/9.357;…	THE DRASTIC REDUCTION OF CARBON EMISSION TO COMBAT GLOBAL CLIMATE CHANGE CANNOT BE REALIZED WITHOUT A SIGNIFICANT CONTRIBUTION FROM THE ELECTRICITY SECTOR. RENEWABLE ENERGY RESOURCES MUST TAKE A BIGGER SHARE IN THE GENERATION MIX, EFFECTIVE DEMAND RESPONSE MUST BE WIDELY IMPLEMENTED, AND HIGH-CAPACITY ENERGY STORAGE SYSTEMS MUST BE DEVELOPED. A SMART GRID IS NECESSARY TO MANAGE AND CONTROL THE IN…						40	[VARAIYA, PRAVIN P.;] UNIV CALIF BERKELEY, DEPT ELECT ENGN & COMP SCI, BERKELEY, CA 94720 USA.; [WU, FELIX F.;] UNIV HONG KONG, DEPT ELECT ENGN, POKFULAM, HONG KONG, PEOPLES R CHINA.; [BIALEK, JANUSZ W.;] UNIV DURHAM, DEPT ELECT ENGN, DURHAM DH1 3LE, ENGLAND.;				2019-11-14	10.1109/JPROC.2010.2080250	ARTICLE		1558-2256	VARAIYA@EECS.BERKELEY.EDU; FFWU@EEE.HKU.HK; JANUSZ.BIALEK@DURHAM.AC.UK	57		HKU INITIATIVE ON CLEAN ENERGY AND ENVIRONMENT (ICEE); RESEARCH GRANT COUNCIL OF HONG KONGHONG KONG RESEARCH GRANTS COUNCIL [HKU7179/07E]	THIS WORK WAS SUPPORTED BY THE HKU INITIATIVE ON CLEAN ENERGY AND ENVIRONMENT (ICEE), AND THE RESEARCH GRANT COUNCIL OF HONG KONG (HKU7179/07E).	697LF			1	P IEEE	PROC. IEEE	ENGLISH	44			445 HOES LANE, PISCATAWAY, NJ 08855-4141 USA	JAN	18	PISCATAWAY			J	IEEE-INST ELECTRICAL ELECTRONICS ENGINEERS INC	2011		VARAIYA, PP (REPRINT AUTHOR), UNIV CALIF BERKELEY, DEPT ELECT ENGN & COMP SCI, BERKELEY, CA 94720 USA.	ENGINEERING
HAN Y;XU L	HAN, YANG;XU, LIN	SMART GRID; MICRO-GRID; FLEXIBLE AC TRANSMISSION SYSTEM (FACTS); HVDC; UPS; STATCOM; APF; DVR; UPQC; SOLAR POWER; WIND GENERATION	ACTIVE POWER FILTER; SIMULATION RESEARCH; CONTROL STRATEGY; NETWORK;;FACTS; PERFORMANCE; SYSTEM; SCHEME; MITIGATION; DEVICES	AKAGI H, 2010, PRZ ELEKTROTECHNICZN, V85, P1;BIRICIK S, 2010, PRZ ELEKTROTECHNICZN, V86, P13;CHAUDHURI NR, 2011, IEEE T POWER DELIVER, V26, P188, DOI 10.1109/TPWRD.2010.2070881;CHENG CH, 1992, IEEE T POWER SYST, V7, P718, DOI 10.1109/59.141778;CHOCHOWSKI A, 2010, PRZ ELEKTROTECHNICZN, V86, P257;CIESLIK S, 2010, PRZ ELEKTROTECHNICZN, V86, P104;DOMKE K, 2010, PRZ ELEKTROTECHNICZN, V86, P183;ELSHARK…	THIS PAPER PRESENTS THE SURVEY OF THE SMART GRID TECHNOLOGIES, INCLUDING THE BACKGROUND, MOTIVATION AND PRACTICAL APPLICATIONS. THE DRIVING FORCES FOR THE SMART GRID TECHNOLOGIES ARE PRESENTED, INCLUDING THE BLACKOUT, GLOBAL ENERGY CRISIS AND ENVIRONMENTAL PROTECTION REQUIREMENT. THE KEY TECHNOLOGY ISSUES FOR BUILDING THE SMART GRID ARE DISCUSSED. THE CRUCIAL ELEMENTS OF THE SMART GRID AND THEIR …						47	[HAN, YANG] UNIV ELECT SCI & TECHNOL CHINA, SCH MECHATRON ENGN, DEPT POWER ELECT, CHENGDU 611731, PEOPLES R CHINA.; [XU, LIN] SHANGHAI JIAO TONG UNIV, DEPT ELECT ENGN, SHANGHAI 200030, PEOPLES R CHINA.;				2019-11-14		ARTICLE		2449-9544	HANYANG_FACTS@HOTMAIL.COM	57				772SZ			6	PRZ ELEKTROTECHNICZN	PRZ. ELEKTROTECHNICZNY	ENGLISH	55			UL RATUSZOWA 11, PO BOX 1004, 00-950 WARSAW, POLAND		11	WARSAW			J	WYDAWNICTWO SIGMA-N O T SP Z O O	2011		HAN, Y (REPRINT AUTHOR), UNIV ELECT SCI & TECHNOL CHINA, SCH MECHATRON ENGN, DEPT POWER ELECT, 2006 XIYUAN RD,W PK CHENGDU HI TECH ZONE, CHENGDU 611731, PEOPLES R CHINA.	ENGINEERING
ZHAI MY	ZHAI, MING-YUE	LOW-VOLTAGE DISTRIBUTION NETWORK; POWER LINE COMMUNICATION (PLC); SIGNAL;TRANSMISSION; SMART GRID	POWER-LINE COMMUNICATIONS; COMMUNICATIONS CHANNEL CHARACTERIZATION; PART;II; 100 MHZ; COMMUNICATION; MODEL; SYSTEMS; PERFORMANCE; HOME	ABAD J, 2003, IEEE COMMUN MAG, V41, P64, DOI 10.1109/MCOM.2003.1193976;ANATORY J, 2009, IEEE T POWER DELIVER, V24, P124, DOI 10.1109/TPWRD.2008.2005681;ANATORY J, 2009, IEEE T POWER DELIVER, V24, P118, DOI 10.1109/TPWRD.2008.2005679;BAIG S, 2003, IEEE COMMUN MAG, V41, P48, DOI 10.1109/MCOM.2003.1193974;BIGLIERI E, 2003, IEEE COMMUN MAG, V41, P92, DOI 10.1109/MCOM.2003.1200107;FARIA J.A.B., 1993, …	WITH THE DECISION TO CONSTRUCT THE SMART GRIDS AROUND CHINA, THE POWER LINE COMMUNICATIONS (PLC) ON THE LOW-VOLTAGE (LV) DISTRIBUTION NETWORKS HAVE BECOME ONE OF THE POTENTIAL TECHNOLOGIES TO COMMUTE THE INFORMATION BETWEEN THE END USERS AND THE POWER PROVIDER. IN ORDER TO PROVIDE COMMUNICATIONS SERVICES WITH DIFFERENT PRIORITIES UNDER THE SMART GRIDS ENVIRONMENT, IT IS A MUST TO DESIGN A COMPLET…						173	[ZHAI, MING-YUE] NORTH CHINA ELECT POWER UNIV, SCH ELECT & ELECT ENGN, BEIJING 102206, PEOPLES R CHINA.; [ZHAI, MING-YUE] UNIV CALIF BERKELEY, DEPT CIVIL ENGN, BERKELEY, CA 94720 USA.;				2019-11-14	10.1109/TPWRD.2010.2067228	ARTICLE		1937-4208	MINGYUE.ZHAI@GMAIL.COM	180		NATIONAL NATURAL SCIENCE FOUNDATION OF CHINANATIONAL NATURAL SCIENCE FOUNDATION OF CHINA [60972004, 60402004]; FUNDAMENTAL RESEARCH FUNDS FOR THE CENTRAL UNIVERSITIESFUNDAMENTAL RESEARCH FUNDS FOR THE CENTRAL UNIVERSITIES [09MG02]	MANUSCRIPT RECEIVED NOVEMBER 14, 2009; REVISED JANUARY 30, 2010; ACCEPTED AUGUST 09, 2010. DATE OF PUBLICATION OCTOBER 07, 2010; DATE OF CURRENT VERSION DECEMBER 27, 2010. THIS WORK WAS SUPPORTED BY THE NATIONAL NATURAL SCIENCE FOUNDATION OF CHINA UNDER GRANTS 60972004 AND 60402004 AND BY THE FUNDAMENTAL RESEARCH FUNDS FOR THE CENTRAL UNIVERSITIES UNDER GRANT 09MG02. PAPER NO. TPWRD-00843-2009.	701TF			1	IEEE T POWER DELIVER	IEEE TRANS. POWER DELIV.	ENGLISH	30		ZHAI, MING-YUE/0000-0003-3425-6111	445 HOES LANE, PISCATAWAY, NJ 08855-4141 USA	JAN	8	PISCATAWAY			J	IEEE-INST ELECTRICAL ELECTRONICS ENGINEERS INC	2011		ZHAI, MY (REPRINT AUTHOR), N CHINA ELECT POWER UNIV, SCH ELECT & ELECT ENGN, BEIJING 102206, PEOPLES R CHINA.	ENGINEERING
ZHANG WH;YU JQ;DANG K;HAI XT	ZHANG WEI-HONG;YU JI-QING;DANG KE;HAI XIAO-TAO	SMART GRID; DISTRIBUTED GENERATION (DG); INTERCONNECTION STANDARDS		[ANONYMOUS], 123262008 GBT;[ANONYMOUS], C841 ANSI;[ANONYMOUS], 199392005 GBT;GB/T, 159452008 GBT;*GB Z, 199642005 GBZ;*IEC, 617272004 IEC;*IEEE, 9292000 IEEE;*IEEE, 5191992 IEEE;*SOL EN ASS JAP, 2006, SOL PHOT SYST DES CO;*STAT GRID CORP, 2009, TECHN RUL CONN POW S;*UL, 17412001 UL;XUE YC, 2008, SO POWER SYSTEM TECH, V2, P13;PHOTOVOLTAIC POWER S	UNDER THE FORCE OF ENVIRONMENT ISSUE AND ENERGY ISSUE, DISTRIBUTED GENERATION HAS ACHIEVED PRODIGIOUS PROGRESS RECENTLY. AND IT IS DEEMED TO BE THE FUTURE DEVELOPMENT OF MODERN POWER SYSTEM. HOW TO INTERCONNECT THE NEW ENERGY POWER GENERATION WITH POWER SYSTEM SAFELY AND RELIABLY IS A MAJOR CHALLENGE IN THE DEVELOPMENT OF SMART GRID. NEW ENERGY POWER GENERATION INTERCONNECTION STANDARDS ARE THE T…			WANG, XL		978-0-615-42292-3	371	[ZHANG WEI-HONG; YU JI-QING; DANG KE] NE DIANLI UNIV, CHANGCHUN, JILIN, PEOPLES R CHINA.; [HAI XIAO-TAO] STATE GRID Corporation of China, BEIJING, PEOPLES R CHINA.;	WUHAN, PEOPLES R CHINA	INTERNATIONAL CONFERENCE ON COMPUTER, ELECTRICAL, AND SYSTEMS SCIENCES, AND ENGINEERING	APR 10-11, 2011	2019-11-14		PROCEEDINGS PAPER			ZWHPOST@163.COM; YUL9860227111@163.COM; DKXY4886@HOTMAIL.COM; NMTLHXT@163.COM	+				BWO35				2011 INTERNATIONAL CONFERENCE ON COMPUTER, ELECTRICAL, AND SYSTEMS SCIENCES, AND ENGINEERING (CESSE 2011)		ENGLISH	13			100 CONTINENTAL DR, NEWARK, DE 19713 USA		2	NEWARK			B	INFORMATION ENGINEERING RESEARCH INST, USA	2011		ZHANG, WH (REPRINT AUTHOR), NE DIANLI UNIV, CHANGCHUN, JILIN, PEOPLES R CHINA.	AUTOMATION & CONTROL SYSTEMS; COMPUTER SCIENCE
WANG WX;CAO XL	WANG, WENXING;CAO XING-LIN	INTELLIGENT TRANSMITTER; COMMUNICATION PROTOCOL; INTELLIGENT TERMINAL; FIELDBUS; SMART GRID		HU Y, 2004, J WUHAN ELECT POWER, V10, P61;LI GJ, 2007, ELECT ENG PRODUCT WO, P108;LI H, 2010, J TEST MEASUREMENT T, V6, P527	TRANSMITTER IS ONE OF THE COMMUNICATIONS-EQUIPMENT IN MODERN INDUSTRIAL. THE BASIC PRINCIPLES OF THE TRANSMITTER IS DESCRIBED IN THIS ARTICLE AT FIST, AND THEN THE MULTI-CARRIER MULTIPLE SMART GRID ELECTRICITY TRANSMITTER IS PROPOSED. THE TRANSMITTER TAKES ADVANTAGE OF MULTI-CARRIER COMMUNICATION TECHNOLOGY AND MORE EFFECTIVE SOLUTION TO SOLVE MEASUREMENT DATA TRANSMISSION PROBLEMS IN SMART GRID.…			ZHANG, H SHEN, G JIN, D		978-3-03785-027-5	2214	[WANG, WENXING; CAO XING-LIN] N CHINA UNIV WATER RESOURCES & ELECT POWER, ZHENGZHOU 450011, PEOPLES R CHINA.;	GUANGZHOU, PEOPLES R CHINA	INTERNATIONAL CONFERENCE ON INDUSTRY, INFORMATION SYSTEM AND MATERIAL ENGINEERING	APR 16-17, 2011	2019-11-14	10.4028/www.scientific.net/AMR.204-210.2214	PROCEEDINGS PAPER				2216				BVV02				ADV MATER RES-SWITZ		ENGLISH	3			LAUBLSRUTISTR 24, CH-8717 STAFA-ZURICH, SWITZERLAND		3	STAFA-ZURICH		1-7	S	TRANS TECH PUBLICATIONS LTD	2011		WANG, WX (REPRINT AUTHOR), N CHINA UNIV WATER RESOURCES & ELECT POWER, ZHENGZHOU 450011, PEOPLES R CHINA.	COMPUTER SCIENCE; ENGINEERING; MATERIALS SCIENCE	ADVANCED MATERIALS RESEARCH
LI L;HU XG;CHEN K;HE KT	LI LI;HU XIAOGUANG;CHEN KE;HE KETAI	WIFI-BASED WSN; INTERNET OF THINGS (IOT); SMART GRID; APPLICATION		DAWN WEN, 2010, MODERN AGR SCI TECHN, P54;DONG HAITAO, 2007, ELECT TECHNOLOGY, P124;FANG WANG FANG, 2009, HIGH TECHNOLOGY MAY, P9;GUO DENGFENG, 2010, N CHINA ELECT FEB, V2, P59;HUANG JIANQI, 2008, CHINA NEW TELECOMMUN, V15;HUANG XIAOBIN, 2010, CHINESE ACAD SCI;LI HY, 2010, FUJIAN PC SEP, P1;LI LANXIN, 2009, POWER SYSTEM TEC AUG, P23;MA RUN, 2010, TELECOMMUNICATIONS E, V31, P50;OF THINGS THE INTER…	THE INTERNET OF THINGS(IOT) AND SMART GRID ARE OF GREAT IMPORTANCE IN PROMOTING AND GUIDING DEVELOPMENT OF INFORMATION TECHNOLOGY AND ECONOMIC. AT PRESENT, THE APPLICATION OF THE IOT DEVELOPS RAPIDLY, BUT DUE TO THE SPECIAL REQUIREMENTS OF SOME APPLICATIONS, THE EXISTING TECHNOLOGY CAN NOT MEET THEM VERY GOOD. MUCH RESEARCH WORK IS DOING TO BUILD IOT. WIFI-BASED WIRELESS SENSOR NETWORK(WSN) HAS T…					978-1-4244-8755-4	789	[LI LI; HU XIAOGUANG; CHEN KE] BEIHANG UNIV, SCH AUTOMAT SCI & ELECT ENGN, BEIJING, PEOPLES R CHINA.; [HE KETAI] UNIV SCI & TECHNOL BEIJING, SCH MECH ENGN, BEIJING, PEOPLES R CHINA.;	BEIJING, PEOPLES R CHINA	6TH IEEE CONFERENCE ON INDUSTRIAL ELECTRONICS AND APPLICATIONS (ICIEA)	JUN 21-23, 2011	2019-11-14		PROCEEDINGS PAPER			LILIHE@BUAA.EDU.CN; HEKETAI@YAHOO.COM.CN	793				BXG37	IEEE			C IND ELECT APPL		ENGLISH	22			345 E 47TH ST, NEW YORK, NY 10017 USA		5	NEW YORK			S	IEEE	2011		LI, L (REPRINT AUTHOR), BEIHANG UNIV, SCH AUTOMAT SCI & ELECT ENGN, BEIJING, PEOPLES R CHINA.	ENGINEERING	IEEE CONFERENCE ON INDUSTRIAL ELECTRONICS AND APPLICATIONS
LI L;HU XG;HUANG J;HE KT	LI LI;HU XIAOGUANG;HUANG JIAN;HE KETAI	AMR; WIFI; SMART GRID; WIRELESS SENSOR NETWORK (WSN)	NETWORKS	BATTERMANN S., 2005, IEEE POWER LINE APR, P224;CAI WENJIA, 2008, HUBEI POWER, V32, P48;CHEN GANG, 2009, ELECT TECHNOLOGY;CHEN HONGFEI, 2009, ZIGBEE GPRS BASED RE;CHEN LEI, 2009, OPTIMIZATION CLUSTER;DONG HAITAO, 2007, ELECT TECHNOLOGY, P124;DUARTE-MELO EJ, 2002, GLOB TELECOMM CONF, P21;EPRI, 2004, TECHN SYST REQ ADV D;EUROPEAN COMMISSION, 2008, EUR TECHN PLATF SMAR;FANG X., 2009, CHINESE FOREIGN …	AT PRESENT, MANY COUNTRIES HAVE PUT FORWARD THEIR OWN "SMART GRID" PLANS, AND THE INTELLIGENCE OF CLIENT IS ONE STUDY FOCUS. AS THE FOOTSTONE OF THE SMART GRID IN CLIENT AND GRID INTELLIGENT MANAGEMENT, AMR(AUTOMATIC METER READING) SYSTEM PLAY AN IMPORTANT ROLE. SO STUDYING THE NEW ARCHITECTURE OF AMR SYSTEM IN SMART GRID IS OF IMPORTANT PRACTICAL SIGNIFICANCE. COMPARING WITH OTHER ZIGBEE-BASED W…					978-1-4244-8755-4	2025	[LI LI; HU XIAOGUANG; HUANG JIAN] BEIHANG UNIV, SCH AUTOMAT SCI & ELECT ENGN, BEIJING, PEOPLES R CHINA.; [HE KETAI] UNIV SCI & TECHNOL BEIJING, SCH MECH ENGN, BEIJING, PEOPLES R CHINA.;	BEIJING, PEOPLES R CHINA	6TH IEEE CONFERENCE ON INDUSTRIAL ELECTRONICS AND APPLICATIONS (ICIEA)	JUN 21-23, 2011	2019-11-14		PROCEEDINGS PAPER			LILIHE@BUAA.EDU.CN; HEKETAI@YAHOO.COM.CN	2029				BXG37	IEEE			C IND ELECT APPL		ENGLISH	34			345 E 47TH ST, NEW YORK, NY 10017 USA		5	NEW YORK			S	IEEE	2011		LI, L (REPRINT AUTHOR), BEIHANG UNIV, SCH AUTOMAT SCI & ELECT ENGN, BEIJING, PEOPLES R CHINA.	ENGINEERING	IEEE CONFERENCE ON INDUSTRIAL ELECTRONICS AND APPLICATIONS
LIU YL;LIU WY;HUANG L	LIU YANLE;LIU WENYING;HUANG LEI	MULTI-DIMENSIONAL ANALYSIS; SPATIAL INFORMATION MODELING; VISUALIZATION; FAULT RECOGNITION		[ANONYMOUS], 1970, 61970 IEC;[ANONYMOUS], 2006, AUTOMATION ELECT POW, V30;BIAN Z, 2000, PATTERN RECOGNITION;DAJIE LIU, 1997, PRINCIPLE DATA PROCE;ERKENG YU, 2001, ENERGY MANAGEMEN MAR;JIA CHEN, 2008, AUTOMATION ELECT POW, V32;JIALEI XING, 2010, AUTOMATION ELECT POW, V34;KE SUN, 2005, POWER SYSTEM TECHNOL, V29;LI SHENGHU, 2004, POWER SYSTEM TECHNOL, V28;MING LIANG, 2002, XIAN U SCI TECHNOLOG;YAOZH…	VISUALIZATION DISPLAY AT ABNORMAL STATE, AND THE INTELLIGENT FAULT ANALYSIS AT FAULT STATE. ACCORDING TO THESE THREE FUNCTIONS, CORRESPONDINGLY PRESENTS THREE KEY TECHNOLOGIES: THE CIM+GPS+GML+SVG MODELING METHOD FOR POWER EQUIPMENT AND SPATIAL INFORMATION, THE VISUALIZATION METHOD FOR POWER GRID ABNORMAL INFORMATION, AND THE RAPID FAULT RECOGNITION METHOD BASED ON THE POWER FLOW TRANSLATION FACT…					978-1-4244-8755-4	2313	[LIU YANLE; LIU WENYING] NORTH CHINA ELECT POWER UNIV, SCH ELECT & ELECT ENGN, BEIJING, PEOPLES R CHINA.; [HUANG LEI] DONGFANG ELECT INFORMAT INDUST CO LTD, TECHNOL CTR, YANTAI, PEOPLES R CHINA.;	BEIJING, PEOPLES R CHINA	6TH IEEE CONFERENCE ON INDUSTRIAL ELECTRONICS AND APPLICATIONS (ICIEA)	JUN 21-23, 2011	2019-11-14		PROCEEDINGS PAPER				2317				BXG37	IEEE			C IND ELECT APPL		ENGLISH	15			345 E 47TH ST, NEW YORK, NY 10017 USA		5	NEW YORK			S	IEEE	2011		LIU, YL (REPRINT AUTHOR), NORTH CHINA ELECT POWER UNIV, SCH ELECT & ELECT ENGN, BEIJING, PEOPLES R CHINA.	ENGINEERING	IEEE CONFERENCE ON INDUSTRIAL ELECTRONICS AND APPLICATIONS
CHEN H;FENG K;ZHANG Q;ZHAO ZC;ZHANG L;LI J;WU KH	CHEN, HE;FENG, KAI;ZHANG, QUAN;ZHAO, ZICHEN;ZHANG, LIN;LI, JUN;WU, KEHE	INVESTMENT EVALUATION SYSTEM; INFORMATION INTEGRATION PLATFORM; POWER;SYSEM; SMART GRID	TRANSMISSION	[ANONYMOUS], 2003, 8372003 DLT;[ANONYMOUS], 2001, 7552001 DL;DEVELOPMENT ASSISTANCE COMMITTEE, GLOSS KEY TERMS EV R;DUAN CHENG, 2010, PROCEEDINGS OF THE 2010 INTERNATIONAL CONFERENCE ON ELECTRICAL AND CONTROL ENGINEERING (ICECE 2010), P663, DOI 10.1109/ICECE.2010.169;HAN L., 2011, ELECT POWER CONSTRUC, V31, P28;HAN LI-HONG, 2009, JOURNAL OF HEBEI UNIVERSITY OF SCIENCE AND TECHNOLOGY, V30, P180;HI…	WITH THE AIM OF STRENGTHENING THE CONSTRUCTION OF SMART POWER GRID, LARGE INVESTMENT WILL BE PUT INTO POWER GRID OF CHINA. INVESTMENT EVALUATION OF POWER GRID IS NECESSARY IN THIS SITUATION PARTICULARLY IN THE LIGHT OF ESCALATING COSTS AND FINANCING COST. THIS PAPER PRESENTS THE DEVELOPMENT OF INVESTMENT EVALUATION SYSTEM WITH THE HELP OF UNIFIED INFORMATION PLATFORM TO ENHANCE THE AWARENESS THE …			HUANG, Q KANG, JZ				[CHEN, HE; ZHANG, LIN; LI, JUN] STATE GRID Corporation of China, 8 NANHENGDONG ST, BEIJING, PEOPLES R CHINA.; [FENG, KAI; ZHANG, QUAN; ZHAO, ZICHEN] STATE GRID Corporation of China, BEIJING, PEOPLES R CHINA.; [WU, KEHE] NORTH CHINA ELECT POWER UNIV, BEIJING, PEOPLES R CHINA.;	CHENGDU, PEOPLES R CHINA	1ST INTERNATIONAL CONFERENCE ON SMART GRID AND CLEAN ENERGY TECHNOLOGIES (ICSGCE)	SEP 27-30, 2011	2019-11-14	10.1016/j.egypro.2011.10.004	PROCEEDINGS PAPER			CHENHE@CHINASPERI.SGCC.COM.CN					BYS94				ENRGY PROCED		ENGLISH	16	OTHER GOLD		SARA BURGERHARTSTRAAT 25, PO BOX 211, 1000 AE AMSTERDAM, NETHERLANDS		8	AMSTERDAM			S	ELSEVIER SCIENCE BV	2011		CHEN, H (REPRINT AUTHOR), STATE POWER ECON RES INST, 8 NANHENGDONG ST, BEIJING, PEOPLES R CHINA.	ENERGY & FUELS	ENERGY PROCEDIA
DENG C;XIAO XQ;FU Z;LIU G;YANG HC;LIU JY	DENG, CHUANG;XIAO, XINGQUAN;FU, ZHONG;LIU, GE;YANG, HONGCHANG;LIU, JUNYONG	HYBRID; SATELLITE COMMUNICATION; BACKBONE NETWORK; SMART GRID		DURST R. C., 1997, USERS MANUAL SATELLI;DURST RC, 1997, WIREL NETW, V3, P389, DOI 10.1023/A:1019190124953;HAUSER C. H., 2005, IEEE POWER & ENERGY MAGAZINE, V3, P47, DOI 10.1109/MPAE.2005.1405870;LEE H., 2000, INT C PAR PROC WORKS, P479;LI C., 2002, AUTOMATION ELECT POW, V6, P22;SPILKER J. J., 1977, DIGITAL COMMUNICATIO, PP650;WANG R., P 2006 IEEE GLOB COM, P316	A SMART POWER SYSTEM DEMANDS A STRONG AND SELF-HEALING COMMUNICATION SYSTEM WITH GREATER CAPACITY. IN CHINA, AS THE ULTRA HIGH VOLTAGE TRANSMISSION LINES AND LARGE SCALE INTERCONNECTED GRIDS ARE EXPANDING THROUGHOUT THE NATION, DISASTER-TOLERANT COMMUNICATION NETWORK IS ESSENTIAL FOR RELIABLE SYSTEM OPERATION AND CONTROL. IN THIS PAPER, WE PROPOSE A HYBRID COMMUNICATION NETWORK UTILIZING BOTH TER…			HUANG, Q KANG, JZ				[DENG, CHUANG; XIAO, XINGQUAN; FU, ZHONG; LIU, GE; YANG, HONGCHANG] STATE GRID Corporation of China, CHENGDU, PEOPLES R CHINA.; [LIU, JUNYONG] SICHUAN UNIV, DEPT ELECT ENGN, CHENGDU, PEOPLES R CHINA.;	CHENGDU, PEOPLES R CHINA	1ST INTERNATIONAL CONFERENCE ON SMART GRID AND CLEAN ENERGY TECHNOLOGIES (ICSGCE)	SEP 27-30, 2011	2019-11-14	10.1016/j.egypro.2011.10.006	PROCEEDINGS PAPER			EEDENG@GMAIL.COM			SATE GRID CORPORATION OF CHINA (SGCC) [WG1-2010-6]	THIS WORK WAS SUPPORTED IN PART BY SATE GRID CORPORATION OF CHINA (SGCC) UNDER PROJECT WG1-2010-6.	BYS94				ENRGY PROCED		ENGLISH	7	OTHER GOLD		SARA BURGERHARTSTRAAT 25, PO BOX 211, 1000 AE AMSTERDAM, NETHERLANDS		10	AMSTERDAM			S	ELSEVIER SCIENCE BV	2011	FU, ZHONG/S-8153-2017	DENG, C (REPRINT AUTHOR), SICHUAN ELECT POWER CORP, SGCC, CHENGDU, PEOPLES R CHINA.	ENERGY & FUELS	ENERGY PROCEDIA
HE Q;BLUM RS	HE, QIAN;BLUM, RICK S.	FAULT DETECTION; HYPOTHESIS TESTING; INTRUSION; SMART GRID SYSTEM; STATE SPACE MODEL		BASSEVILLE M., 1993, INFO SYS SCI SERIES;BICKEL PJ, 1977, MATH STAT BASIC IDEA;DEHGHANI M, 2008, IEEE T POWER SYST, V23, P1449, DOI 10.1109/TPWRS.2008.922632;KASSAM S. A, 1988, SIGNAL DETECTION NON;LJUNG L., 1983, THEORY PRACTICE RECU;PETERSEN K.B., 2008, MATRIX COOKBOOK;VINCENT H., 1988, INTRO SIGNAL DETECTI;XUA H., 2007, P IPEC 2007, P848;YU Y. -N., 1983, ELECT POWER SYSTEM D	THE SECURITY OF SMART GRID SYSTEMS IS UNDER THREAT AS A CONSEQUENCE OF SOPHISTICATED INTRUSION AND IMPERCEPTIBLE FAULTS. TO MAKE THE SMART GRID SYSTEMS MORE SECURE, THE DEVELOPMENT OF AN EFFICIENT FAULT DETECTION APPROACH IS SIGNIFICANTLY IMPORTANT. CONSIDERING THAT THE TIME EVOLUTION OF A SMART GRID SYSTEM CAN BE MODELED BY A DISCRETE-TIME LINEAR STATE SPACE MODEL, WE FOCUS ON FAULTS THAT CAN BE…			HUANG, Q KANG, JZ				[HE, QIAN] UNIV ELECT SCI & TECHNOL CHINA, EE DEPT, CHENGDU 610054, SICHUAN, PEOPLES R CHINA.; [BLUM, RICK S.;] LEHIGH UNIV, ECE DEPT, BETHLEHEM, PA 18015 USA.;	CHENGDU, PEOPLES R CHINA	1ST INTERNATIONAL CONFERENCE ON SMART GRID AND CLEAN ENERGY TECHNOLOGIES (ICSGCE)	SEP 27-30, 2011	2019-11-14	10.1016/j.egypro.2011.10.024	PROCEEDINGS PAPER			QIANHE@UESTC.EDU.CN			NATIONAL SCIENCE FOUNDATION OF CHINANATIONAL NATURAL SCIENCE FOUNDATION OF CHINA [61102142]; FUNDAMENTAL RESEARCH FUNDS FOR THE CENTRAL UNIVERSITIESFUNDAMENTAL RESEARCH FUNDS FOR THE CENTRAL UNIVERSITIES [ZYGX2009J019]; U.S. ARMY RESEARCH OFFICE [W911NF-08-1-0449]; AIR FORCE RESEARCH LABORATORY [FA9550-09-1-0576]; NATIONAL SCIENCE FOUNDATIONNATIONAL SCIENCE FOUNDATION (NSF) [CCR-0112501]; LEHIGH …	THIS WORK IS SUPPORTED BY THE NATIONAL SCIENCE FOUNDATION OF CHINA UNDER GRANT 61102142, THE FUNDAMENTAL RESEARCH FUNDS FOR THE CENTRAL UNIVERSITIES UNDER GRANT ZYGX2009J019, THE U.S. ARMY RESEARCH OFFICE UNDER GRANT W911NF-08-1-0449, THE AIR FORCE RESEARCH LABORATORY UNDER AGREEMENT FA9550-09-1-0576, THE NATIONAL SCIENCE FOUNDATION UNDER GRANT CCR-0112501, AND BY A LEHIGH UNIVERSITY ENERGY AND E…	BYS94				ENRGY PROCED		ENGLISH	9	OTHER GOLD		SARA BURGERHARTSTRAAT 25, PO BOX 211, 1000 AE AMSTERDAM, NETHERLANDS		10	AMSTERDAM			S	ELSEVIER SCIENCE BV	2011		HE, Q (REPRINT AUTHOR), UNIV ELECT SCI & TECHNOL CHINA, EE DEPT, CHENGDU 610054, SICHUAN, PEOPLES R CHINA.	ENERGY & FUELS	ENERGY PROCEDIA
JIN XK;HE ZJ;LIU ZQ	JIN, XINKUN;HE, ZIJUN;LIU, ZONGQI	CLOUD/CLOUD-CLIENT COMPUTING; SMART GRID; MICRO-GRID; ENERGY HUB; MULTI-AGENT		CLOUD COMPUTING [EB/OL], 2011, CLOUD COMPUTING EB O;JIA XIAOJING, 2010 2 WORLD C;LANCE C, 2008, ACM SIGBED REV, V5;LI CHUNLAN, 2009, LIB INFOMATION, V4, P42;MCARTHUR S. D. J., 2007, POWER SYSTEMS, V4, P1743;NAGHSHINEH M, 2009, IBM J RES DEV, V53, DOI 10.1147/JRD.2009.5429055;NATIONAL ENERGY TECHNOLOGY LABORATORY UNITED STATES DEPARTMENT OF ENERGY, 2010, VIS MOD GRID R OL;NATIONAL SCIENCE FOUNDATI…	POWER SYSTEM IS A HUGE HIERARCHICAL CONTROLLED NETWORK. LARGE VOLUMES OF DATA ARE WITHIN THE SYSTEM AND THE REQUIREMENT OF REAL-TIME ANALYSIS AND PROCESSING IS HIGH. WITH THE SMART GRID CONSTRUCTION, THESE REQUIREMENTS WILL BE FURTHER IMPROVED. THE EMERGENCE OF CLOUD COMPUTING PROVIDES AN EFFECTIVE WAY TO SOLVE THESE PROBLEMS LOW-COSTLY, HIGH EFFICIENTLY AND RELIABLY. THIS PAPER ANALYZES THE FEAS…			HUANG, Q KANG, JZ				[JIN, XINKUN; HE, ZIJUN; LIU, ZONGQI] NORTH CHINA ELECT POWER UNIV, BEIJING 102206, PEOPLES R CHINA.;	CHENGDU, PEOPLES R CHINA	1ST INTERNATIONAL CONFERENCE ON SMART GRID AND CLEAN ENERGY TECHNOLOGIES (ICSGCE)	SEP 27-30, 2011	2019-11-14	10.1016/j.egypro.2011.10.010	PROCEEDINGS PAPER			JINXINKUN1986@YAHOO.CN					BYS94				ENRGY PROCED		ENGLISH	13	OTHER GOLD		SARA BURGERHARTSTRAAT 25, PO BOX 211, 1000 AE AMSTERDAM, NETHERLANDS		7	AMSTERDAM			S	ELSEVIER SCIENCE BV	2011		JIN, XK (REPRINT AUTHOR), N CHINA ELECT POWER UNIV, BEIJING 102206, PEOPLES R CHINA.	ENERGY & FUELS	ENERGY PROCEDIA
LI HW;WANG LX	LI, HONGWEI;WANG, LIXIN	SMART GRID; SMART SUBSTATION; INTELLIGENT EQUIPMENT; IEC 61850;(DL/T860); INTELLIGENT COMPONENT; INTELLIGENT ELECTRONIC DEVICE (IED); ELECTRONIC INSTRUMENT TRANSFORMER		[ANONYMOUS], 4412010 QGDW STAT GR;[ANONYMOUS], Z4102010 QGDW STAT G;[ANONYMOUS], 2011, SUPPL REG NEW SUBST, P58;[ANONYMOUS], 5342010 QGDW STAT GR;[ANONYMOUS], 4242010 QGDW STAT GR;[ANONYMOUS], 3832009 CQGDW STAT G;[ANONYMOUS], 2011, SUGG OPT INT DES CON, P539;[ANONYMOUS], 3932009 CQGDW STAT G;[ANONYMOUS], 3942009 CQGDW STAT G;LIU ZHENYA, 2010, TECHNOLOGY SMART GRI;YU YI-XIN, 2009, PROCEEDINGS OF …	A STRONG AND SMART GRID IS THE DEVELOPMENT DIRECTION AND ESTABLISHED TARGET OF FUTURE GRID IN CHINA. IN RESPECT THAT SMART SUBSTATION IS THE PRINCIPAL FOUNDATION AND SUPPORT OF SMART GRID, THE RESEARCH ON KEY TECHNOLOGIES ABOUT SMART SUBSTATIONS HAS ATTRACTED AN INCREASING AMOUNT OF ATTENTION IN THE RECENT YEARS. IN THIS PAPER, WE DEMONSTRATE THE LATEST CONCEPT, STRATEGY AND OBJECTIVE OF STATE GR…			HUANG, Q KANG, JZ				[LI, HONGWEI; WANG, LIXIN] STATE GRID Corporation of China, TECHNOL COLL, JINAN, PEOPLES R CHINA.;	CHENGDU, PEOPLES R CHINA	1ST INTERNATIONAL CONFERENCE ON SMART GRID AND CLEAN ENERGY TECHNOLOGIES (ICSGCE)	SEP 27-30, 2011	2019-11-14	10.1016/j.egypro.2011.10.016	PROCEEDINGS PAPER			DRAGONLHW@163.COM					BYS94				ENRGY PROCED		ENGLISH	12	OTHER GOLD		SARA BURGERHARTSTRAAT 25, PO BOX 211, 1000 AE AMSTERDAM, NETHERLANDS		7	AMSTERDAM			S	ELSEVIER SCIENCE BV	2011		LI, HW (REPRINT AUTHOR), STATE GRID CORP CHINA, TECHNOL COLL, JINAN, PEOPLES R CHINA.	ENERGY & FUELS	ENERGY PROCEDIA
LIU CX;ZENG QA;LIU Y	LIU, CHEN-XU;ZENG, QING-AN;LIU, YUN	SMART GRID; LOAD CONTROL; UTILIZATION		BROWN R.E., 2008, POW EN SOC GEN M CON, P[1, 7], DOI DOI 10.1109/PES.2008.4596843;EROL-KANTARCI M., 2010, VEH TECHN C FALL VTC, P1, DOI DOI 10.1109/VETECF.2010.5594388;RONCERO J. R, 2008, SMARTGRIDS DISTR 200, P1;WANG P., 2010, POW EN SOC GEN M	IN THIS PAPER, WE PROPOSE A DYNAMIC LOAD CONTROL SCHEME FOR SMART GRID SYSTEMS. THE PROPOSED SCHEME IS BASED ON REAL-TIME INFORMATION OF DIFFERENT TYPES OF USERS' CONSUMPTIONS AND NEEDS TO INCREASE THE UTILIZATION OF ELECTRICITY. DIFFERENT TYPES OF USERS HAVE DIFFERENT PRIORITIES. FOR EXAMPLE, HOSPITAL'S PRIORITY IS HIGHER THAN A RESIDENCE COMMUNITY. IN THE PROPOSED SCHEME, A WEIGHTED UTILITY FUN…			HUANG, Q KANG, JZ				[LIU, CHEN-XU; LIU, YUN] BEIJING JIAOTONG UNIV, DEPT COMMUN & INFORMAT SYST, BEIJING, PEOPLES R CHINA.; [ZENG, QING-AN] NORTH CAROLINA AGR & TECHNOL STATE UNIV, COMP & INFORMAT TECHNOL, DEPT ELECT, GREENSBORO, NC 27411 USA.;	CHENGDU, PEOPLES R CHINA	1ST INTERNATIONAL CONFERENCE ON SMART GRID AND CLEAN ENERGY TECHNOLOGIES (ICSGCE)	SEP 27-30, 2011	2019-11-14	10.1016/j.egypro.2011.10.028	PROCEEDINGS PAPER			HBTSLCX@GMAIL.COM			NATIONAL NATURAL SCIENCE FOUNDATION OF CHINANATIONAL NATURAL SCIENCE FOUNDATION OF CHINA [61071076]	THIS WORK WAS SUPPORTED BY NATIONAL NATURAL SCIENCE FOUNDATION OF CHINA UNDER GRANT 61071076.	BYS94				ENRGY PROCED		ENGLISH	4	OTHER GOLD		SARA BURGERHARTSTRAAT 25, PO BOX 211, 1000 AE AMSTERDAM, NETHERLANDS		6	AMSTERDAM			S	ELSEVIER SCIENCE BV	2011		LIU, CX (REPRINT AUTHOR), BEIJING JIAOTONG UNIV, DEPT COMMUN & INFORMAT SYST, BEIJING, PEOPLES R CHINA.	ENERGY & FUELS	ENERGY PROCEDIA
PENG L;YAN GS	PENG, LI;YAN, GAO-SHI	CLEAN ENERGY; SMART GRID; POWER ELECTRONICS; MULTIAGENT SYSTEM (MAS); VIRTUAL POWER PLANT		AMIN S. M., 2005, IEEE POWER ENERGY M, V3, P34, DOI [10.1109/MPAE.2005.1507024, DOI 10.1109/MPAE.2005.1507024];BLAABJERG F., 2004, P 6 INT C POWERELECT, V1, P1;BROWN R. E., P 2008 IEEE POW EN S, P1;CHANG KANG, 2009, AUTOMATION OF ELECTRIC POWER SYSTEMS, V33, P10;EUROPEAN COMMISSION DIRECTORATE-GENERAL FOR RESEARCH, 2008, STRAT DEPL IN PRESS;EUROPEAN TECHNOLOGY PLATFORM SMART GRIDS, 2008, 3 GEN AS…	WITH THE WORLD'S ENERGY SHORTAGES, CLIMATE CHANGE AND INCREASINGLY SEVERE ENVIRONMENTAL POLLUTION PROBLEMS, CLEAN ENERGY HAS BEEN GIVEN INCREASINGLY WIDESPREAD ATTENTIONS. THE USE OF CLEAN ENERGY HAS BECOME AN INEVITABLE TREND. BASED ON THIS, THE RESEARCH OF SMART GRID TECHNOLAGY WAS BROUGHT IN THE RESEARCH OF CLEAN ENERGY. THEN, SEVERAL CLEAN ENERGY GRID-CONNECTED CONCROL METHODS AND TECHNIQUES …			HUANG, Q KANG, JZ				[PENG, LI; YAN, GAO-SHI] UNIV ELECT SCI & TECHNOL CHINA, SCH OPTOELECT INFORMAT, CHENGDU 610054, PEOPLES R CHINA.;	CHENGDU, PEOPLES R CHINA	1ST INTERNATIONAL CONFERENCE ON SMART GRID AND CLEAN ENERGY TECHNOLOGIES (ICSGCE)	SEP 27-30, 2011	2019-11-14	10.1016/j.egypro.2011.10.030	PROCEEDINGS PAPER			LIPENG68@21CN.COM					BYS94				ENRGY PROCED		ENGLISH	13	OTHER GOLD		SARA BURGERHARTSTRAAT 25, PO BOX 211, 1000 AE AMSTERDAM, NETHERLANDS		6	AMSTERDAM			S	ELSEVIER SCIENCE BV	2011		PENG, L (REPRINT AUTHOR), UNIV ELECT SCI & TECHNOL CHINA, SCH OPTOELECT INFORMAT, CHENGDU 610054, PEOPLES R CHINA.	ENERGY & FUELS	ENERGY PROCEDIA
SUN Q;GE XB;LIU L;XU X;ZHANG YB;NIU RX;ZENG Y	SUN, QIANG;GE, XUBO;LIU, LIN;XU, XIN;ZHANG, YIBIN;NIU, RUIXIN;ZENG, YUAN	SMART GRID; INTEGRATIVE ASSESSMENT; ASSESSMENT INDEXES		ACCENTURE, 2009, SMART GRIDS ENV SUST;[ANONYMOUS], 2010, RES IND ASS METH SMA, P1;DOE, 2004, NAT EL DEL TECHN ROA;DOE, 2003, GRID 2030 NAT VIS EL;DOE, 2007, STRAT PLAN TRANSF EL;ENTSOE, 2010, EUR EL GRID IN EEGI;EUROPEAN COMMISSION, 2008, EUR SMART GRIDS TECH;EUROPEAN COMMISSION, 2010, EU COMP LAW RUL APPL, P4;FEDERAL MINISTRY OF ECONOMICS AND TECHNOLOGY GERMANY, 2008, E EN ICT BAS EN SYST;HM GOV…	SMART GRID IS AN INEVITABLE TREND OF POWER GRID, AND SMART GRID COMPREHENSIVE ASSESSMENT SYSTEM CAN CONDUCT A COMPREHENSIVE ASSESSMENT OF THE OVERALL CHARACTERISTICS OF SMART GRID, WHICH CAN REFLECT THE CURRENT LEVEL OF THE DEVELOPMENT, FIND THE WEAKNESS AND THE CONSTRAINTS IN THE NETWORK DEVELOPMENT, IDENTIFY THE DISTANCE TO THE TARGET, ENSURE THE SMART GRID DEVELOPMENT ACHIEVE A UNIFICATION OF …			HUANG, Q KANG, JZ				[SUN, QIANG; GE, XUBO; LIU, LIN; ZHANG, YIBIN] STATE GRID Corporation of China, BEIJING 100052, PEOPLES R CHINA.; [XU, XIN] NORTH CHINA ELECT POWER UNIV, SCH ELECT ENGN, BEIJING 102206, PEOPLES R CHINA.; [NIU, RUIXIN; ZENG, YUAN] TIANJIN UNIV, KEY LAB SMART GRID, MINIST EDUC, TIANJIN 300072, PEOPLES R CHINA.;	CHENGDU, PEOPLES R CHINA	1ST INTERNATIONAL CONFERENCE ON SMART GRID AND CLEAN ENERGY TECHNOLOGIES (ICSGCE)	SEP 27-30, 2011	2019-11-14	10.1016/j.egypro.2011.10.031	PROCEEDINGS PAPER			SUNQIANG@SGERI.SGCC.COM.CN					BYS94				ENRGY PROCED		ENGLISH	21	OTHER GOLD		SARA BURGERHARTSTRAAT 25, PO BOX 211, 1000 AE AMSTERDAM, NETHERLANDS		11	AMSTERDAM			S	ELSEVIER SCIENCE BV	2011		SUN, Q (REPRINT AUTHOR), STATE GRID ENERGY RES INST, BEIJING 100052, PEOPLES R CHINA.	ENERGY & FUELS	ENERGY PROCEDIA
TANG N;ZHANG DJ	TANG, NA;ZHANG, DE-JIANG	NEURAL NETWORK; GENETIC ALGORITHM; IMPROVED GM (1,1); LOAD FORECASTING; SMART GRID		AZADEH A, 2007, APPL MATH COMPUT, V186, P1731, DOI 10.1016/J.AMC.2006.08.093;DENG JL., 1990, GRAY SYSTEM THEORY T, P175;GHIASSI M, 2006, ELECTR POW SYST RES, V76, P302, DOI 10.1016/J.EPSR.2005.06.010;HE GUANGYU, 2009, AUTOMATION OF ELECTRIC POWER SYSTEMS, V33, P1;LIU SI-FENG, 1999, GREY SYSTEM THEORY I, P203;XU R, 2007, NEURAL NETWORKS, V20, P917, DOI 10.1016/J.NEUNET.2007.07.002;ZHOU P, 2006, EN…	AN IMPORTANT FEATURE OF SMART GRID IS THE INTELLIGENT POWER DISTRIBUTION FUNCTION BASED ON LOAD FORECASTING WITH HIGH ACCURACY. ACCURATE PREDICTION OF LOAD IS THE KEY INDICATOR OF POWER INTELLIGENCE. AS A RESULT OF THIS, THIS PAPER COMBINES GENETIC ALGORITHM WITH GREY PREDICTION MODEL, USES GENETIC ALGORITHM TO OPTIMIZE THE INITIAL VALUE AND THE BACKGROUND VALUE OF TRADITIONAL GM (GREY MODEL), CO…			HUANG, Q KANG, JZ				[TANG, NA; ZHANG, DE-JIANG] CHANG CHUN UNIV TECHNOL, INST ELECT & ELECT ENGN, CHANGCHUN, PEOPLES R CHINA.;	CHENGDU, PEOPLES R CHINA	1ST INTERNATIONAL CONFERENCE ON SMART GRID AND CLEAN ENERGY TECHNOLOGIES (ICSGCE)	SEP 27-30, 2011	2019-11-14	10.1016/j.egypro.2011.10.025	PROCEEDINGS PAPER			TANGNA79212@163.COM					BYS94				ENRGY PROCED		ENGLISH	7	OTHER GOLD		SARA BURGERHARTSTRAAT 25, PO BOX 211, 1000 AE AMSTERDAM, NETHERLANDS		5	AMSTERDAM			S	ELSEVIER SCIENCE BV	2011		TANG, N (REPRINT AUTHOR), CHANG CHUN UNIV TECHNOL, INST ELECT & ELECT ENGN, CHANGCHUN, PEOPLES R CHINA.	ENERGY & FUELS	ENERGY PROCEDIA
YANG Y;XIE GZ;XU XD;JIANG YD	YANG, YANG;XIE, GUANGZHONG;XU, XIANGDONG;JIANG, YADONG	GPRS; SMART GRID; WIRELESS SENSOR NETWORK (WSN); ZIGBEE		[ANONYMOUS], DATASHEET SHT1X SHT1;CHEN MINGZHI, 2007, DESIGN SCHEME DYNAMI;CHEN YU, POW EN ENG C 2009 AP;DE NAZARE F. V. B., 2010, INSTR MEAS TECHN C 1;DEVIDAS ARYADEVI REMANIDEVI, 2010 4 INT C SENS TE;GAN DEGANG, 2010, HIGH VOLT ENG APPL I;GANG ZHANG, 2010 INT C COMP APPL;HUANG JIAN, 2009, 2009 IEEE INT C CONT;LEWIN P. L., 2007, IET POWER CONVENTION;LIU QINYOU WANG MING ZHONG YUMEI, 2003, CONTR …	A SMART GRID APPLICATION IN MONITORING THE CONDITION OF TRANSMISSION LINE WITH WIRELESS SENSOR NETWORKS WAS DESCRIBED IN THIS PAPER. ZIGBEE AND GPRS (GENERAL PACKET RADIO SERVICE) TECHNOLOGY WERE ADOPTED IN THIS SYSTEM TO ENSURE NORMAL TRANSMISSION OF SIGNALS, EVEN IN REMOTE AREAS WHERE THERE IS NO TELECOMMUNICATION SERVICE, AND DATA COULD BE TRANSMITTED OVER A LONG DISTANCE. IN ADDITION, THE SYS…			HUANG, Q KANG, JZ				[YANG, YANG; XIE, GUANGZHONG; XU, XIANGDONG; JIANG, YADONG] UNIV ELECT SCI & TECHNOL CHINA, STATE KEY LAB ELECT THIN FILMS & INTEGRATED DEVIC, SCH OPTOELECT INFORMAT, CHENGDU 610054, PEOPLES R CHINA.;	CHENGDU, PEOPLES R CHINA	1ST INTERNATIONAL CONFERENCE ON SMART GRID AND CLEAN ENERGY TECHNOLOGIES (ICSGCE)	SEP 27-30, 2011	2019-11-14	10.1016/j.egypro.2011.10.027	PROCEEDINGS PAPER			THOMASYOUNG1@YAHOO.CN					BYS94				ENRGY PROCED		ENGLISH	16	OTHER GOLD	XU, XIANGDONG/0000-0002-2778-5464	SARA BURGERHARTSTRAAT 25, PO BOX 211, 1000 AE AMSTERDAM, NETHERLANDS		8	AMSTERDAM			S	ELSEVIER SCIENCE BV	2011		YANG, Y (REPRINT AUTHOR), UNIV ELECT SCI & TECHNOL CHINA, STATE KEY LAB ELECT THIN FILMS & INTEGRATED DEVIC, SCH OPTOELECT INFORMAT, CHENGDU 610054, PEOPLES R CHINA.	ENERGY & FUELS	ENERGY PROCEDIA
ZHANG CH;HUANG Q;TIAN J;CHEN L;CAO YX;ZHANG R	ZHANG, CHANGHUA;HUANG, QI;TIAN, JIASHEN;CHEN, LEI;CAO, YONGXING;ZHANG, RAN	CHARGING LOAD; PLUG-IN HYBRID ELECTRIC VEHICLES (PHEV); SMART GRID; ZIGBEE		CLEMENT-NYNS KRISTIEN, 2010, IEEE T POWER SYSTEMS, V25;GALUS MD, 2010, ENERG POLICY, V38, P6736, DOI 10.1016/J.ENPOL.2010.06.043;GREEN RC, 2010, IEEE POW ENER SOC GE;KABISCH S, 2010, INT CONF SMART GRID, P161, DOI 10.1109/SMARTGRID.2010.5622035;KULSHRESTHA P, 2009, IEEE VEHICLE POWER, P1049;METS K, 2010, NOMS 2010 - 2010 IEEE/IFIP NETWORK OPERATIONS AND MANAGEMENT SYMPOSIUM WORKSHOPS, P293, DOI 1…	BECAUSE OF THE ENERGY SHORTAGE, AIR POLLUTION AND GREENHOUSE GAS OVER MISSION, THE PLUG-IN ELECTRIC VEHICLES CAN BE LOOKED AS THE ALTERNATIVE OF THE CURRENT FOSSIL FUELS VEHICLES. BUT PHEVS CHARGING BRINGS OUT THE SERIOUS PROBLEM TO THE POWER SYSTEMS SECURITY OPERATION. SMART GRID, WITH ITS FLEXIBLE OPERATION WAYS, IS LIKELY TO SOLVE THIS PROBLEM. THIS PAPER DISCUSSES THE RELATIONSHIP BETWEEN THE…			HUANG, Q KANG, JZ				[ZHANG, CHANGHUA; HUANG, QI; TIAN, JIASHEN; CHEN, LEI] UNIV ELECT SCI & TECHNOL CHINA, SICHUAN PROV KEY LAB POWER SYST WIDE AREA MEASURE, CHENGDU 610054, PEOPLES R CHINA.; [CAO, YONGXING; ZHANG, RAN] SICHUAN ELECT POWER TEST & RES INST, CHENGDU, PEOPLES R CHINA.;	CHENGDU, PEOPLES R CHINA	1ST INTERNATIONAL CONFERENCE ON SMART GRID AND CLEAN ENERGY TECHNOLOGIES (ICSGCE)	SEP 27-30, 2011	2019-11-14	10.1016/j.egypro.2011.10.014	PROCEEDINGS PAPER			HWONG@UESTC.EDU.CN			"THE FUNDAMENTAL RESEARCH FUNDS FOR THE CENTRAL UNIVERSITIES"FUNDAMENTAL RESEARCH FUNDS FOR THE CENTRAL UNIVERSITIES [ZYGX2009J069]; INDUSTRY-ACADEMY-RESEARCH PROJECT OF GUANGDONG PROVINCE, CHINA [2010B090400289]	THIS WORK WAS SUPPORTED BY THE FUNDAMENTAL RESEARCH FUNDS FOR THE CENTRAL UNIVERSITIES (ZYGX2009J069) AND THE INDUSTRY-ACADEMY-RESEARCH PROJECT OF GUANGDONG PROVINCE, CHINA (GRANT NO.: 2010B090400289)	BYS94				ENRGY PROCED		ENGLISH	10	OTHER GOLD		SARA BURGERHARTSTRAAT 25, PO BOX 211, 1000 AE AMSTERDAM, NETHERLANDS		6	AMSTERDAM			S	ELSEVIER SCIENCE BV	2011		HUANG, Q (REPRINT AUTHOR), UNIV ELECT SCI & TECHNOL CHINA, SICHUAN PROV KEY LAB POWER SYST WIDE AREA MEASURE, CHENGDU 610054, PEOPLES R CHINA.	ENERGY & FUELS	ENERGY PROCEDIA
ZHANG XC;BIE ZH;LI GF	ZHANG, XIAOCHEN;BIE, ZHAOHONG;LI, GENGFENG	DISTRIBUTION SYSTEM; RELIABILITY; DISTRIBUTED GENERATION (DG); MONTE CARLO		BILLINTON R, 1996, IEEE T POWER SYSTEMS, V11;BOLLEN M H J, 2005, INT C FUT POW SYST A, P6;CHUANSHUAN LIU, 2007, AUTOMATION ELECT POW, V31;FOTUHI-FIRUZABAD M., 2005, IEEE TRANSM DISTR C;JING ZHANG, 2004, THESIS HEFEI U TECHN;SHUYUN ZHU, 2008, THESIS XIAN JIAOTONG;ZHAOHONG BIE, 2000, J XIAN JIAOTONG U, V34	AS THE DEVELOPMENT OF SMART GRID, MORE AND MORE DISTRIBUTED GENERATIONS (DGS) ARE INTRODUCED TO THE DISTRIBUTION NETWORKS IN THE POWER SYSTEM. THIS PAPER PRESENTS A MONTE CARLO METHOD FOR CALCULATING THE RELIABILITY OF THE DISTRIBUTION SYSTEM WITH DGS. TO BEGIN WITH, THE MODELS OF DGS AND THE ISLANDING SCHEMES ARE DISCUSSED. APPLYING MONTE CARLO STIMULATION, THE PAPER PUTS FORWARD A NEW METHOD FO…			HUANG, Q KANG, JZ				[ZHANG, XIAOCHEN] SHANGHAI JIAO TONG UNIV, DEPT ELECT ENGN, SHANGHAI 200240, PEOPLES R CHINA.; [BIE, ZHAOHONG; LI, GENGFENG] XI AN JIAO TONG UNIV, DEPT ELECT ENGN, STATE KEY LAB ELECT INSULAT & POWER, XIAN, SHAANSI, PEOPLES R CHINA.;	CHENGDU, PEOPLES R CHINA	1ST INTERNATIONAL CONFERENCE ON SMART GRID AND CLEAN ENERGY TECHNOLOGIES (ICSGCE)	SEP 27-30, 2011	2019-11-14	10.1016/j.egypro.2011.10.038	PROCEEDINGS PAPER			XZHANG322@GATECH.EDU			NATIONAL NATURAL SCIENCE FOUNDATION OF CHINANATIONAL NATURAL SCIENCE FOUNDATION OF CHINA [51077108]; NEW CENTURY EXCELLENT TALENTS IN UNIVERSITY OF CHINAPROGRAM FOR NEW CENTURY EXCELLENT TALENTS IN UNIVERSITY (NCET) [NCET-07-0660]; DOCTORAL PROGRAM FOUNDATION OF INSTITUTIONS OF HIGHER EDUCATION OF CHINASPECIALIZED RESEARCH FUND FOR THE DOCTORAL PROGRAM OF HIGHER EDUCATION (SRFDP) [20090201110017]…	THIS WORK WAS SUPPORTED IN PART BY THE NATIONAL NATURAL SCIENCE FOUNDATION OF CHINA UNDER GRANT 51077108, PROGRAM FOR NEW CENTURY EXCELLENT TALENTS IN UNIVERSITY OF CHINA (NCET-07-0660), DOCTORAL PROGRAM FOUNDATION OF INSTITUTIONS OF HIGHER EDUCATION OF CHINA (20090201110017) AND A GRANT FROM CHINESE SOCIETY OF ELECTRICAL ENGINEERING YOUTH SCIENTIFIC AND TECHNOLOGICAL INNOVATION.	BYS94				ENRGY PROCED		ENGLISH	7	OTHER GOLD	LI, GENGFENG/0000-0001-6488-4683; LI, GENGFENG/0000-0001-6488-4683; BIE, ZHAOHONG/0000-0002-8458-0887	SARA BURGERHARTSTRAAT 25, PO BOX 211, 1000 AE AMSTERDAM, NETHERLANDS		9	AMSTERDAM			S	ELSEVIER SCIENCE BV	2011	LI, GENGFENG/P-7068-2015; LI, GENGFENG/L-8506-2019	ZHANG, XC (REPRINT AUTHOR), SHANGHAI JIAO TONG UNIV, DEPT ELECT ENGN, SHANGHAI 200240, PEOPLES R CHINA.	ENERGY & FUELS	ENERGY PROCEDIA
ZHENG ZW;CHEN YY;HUO MM;ZHAO B	ZHENG, Z. W.;CHEN, Y. Y.;HUO, M. M.;ZHAO, B.	MICRO-GRID; WIND SPEED PREDICTION; KALMAN FILTER; DATA MINING; ARTIFICIAL NEURAL NETWORK (ANN); FUZZY REASONING; BIOLOGICAL EVOLUTIONARY;ALGORITHM	SHORT-TERM PREDICTION; SPEED; MODELS; FARMS	BIVONA S, 2011, ENERG CONVERS MANAGE, V52, P1157, DOI 10.1016/J.ENCONMAN.2010.09.010;CAPIZZI G., 2010, P 2010 INT C MOD ID;CHAOUACHI A., 2009, WORLD ACAD SCI ENG T, V54, P54;DAMOUSIS IG, 2001, 22 IEEE POW ENG SOC, P63;DUTTA S, 2010, POW EN SOC GEN M 201, P1;EL-FOULY T. H. M., 2006, ONE DAY AHEAD PREDIC, P1;*EWEA, 2002, WIND FORC 12;FLORES P, 2005, RENEW ENERG, V30, P523, DOI 10.1016/J.RENENE.2004…	THE ENERGY MANAGEMENT INFORMATION SYSTEM HAS BECAME A RESEARCH HOTSPOT WITH THE RAPID DEVELOPMENT OF SMART GRID, WHICH USING FOR THE INTEGRATION OF MICRO-GRID AND TRADITIONAL ELECTRIC POWER GRID. HOWEVER, RENEWABLE ENERGY SOURCES (SUCH AS WIND ENERGY, TIDAL ENERGY, ETC.) WITH UNSTABLE, INTERMITTENT AND CONTROLLABILITY CHARACTERISTICS BRING A NUMBER OF CHALLENGES TO THE INTEGRATION OF MICRO-GRID A…			HUANG, Q KANG, JZ				[ZHENG, Z.; W.;; HUO, M.; M.;] ZHEJIANG UNIV, DEPT COMP, HANGZHOU 310015, ZHEJIANG, PEOPLES R CHINA.; [CHEN, Y.; Y.;] ZHEJIANG UNIV, COLL COMP SCI & TECHNOL, HANGZHOU 310027, PEOPLES R CHINA.; [ZHAO, B.;] INST ZHEJIANG ELECT POWER TEST & RES, HANGZHOU 310014, PEOPLES R CHINA.;	CHENGDU, PEOPLES R CHINA	1ST INTERNATIONAL CONFERENCE ON SMART GRID AND CLEAN ENERGY TECHNOLOGIES (ICSGCE)	SEP 27-30, 2011	2019-11-14	10.1016/j.egypro.2011.10.081	PROCEEDINGS PAPER			HUOMEIMEI@ZUCC.EDU.CN			NATURAL SCIENCE FOUNDATION OF ZHEJIANG PROVINCENATURAL SCIENCE FOUNDATION OF ZHEJIANG PROVINCE [Y1111254]; ZHEJIANG NONPROFIT APPLIED RESEARCH PROJECTS [2010C31021]	THIS WORK WAS SUPPORTED BY NATURAL SCIENCE FOUNDATION OF ZHEJIANG PROVINCE (Y1111254) AND ZHEJIANG NONPROFIT APPLIED RESEARCH PROJECTS (2010C31021).	BYS94				ENRGY PROCED		ENGLISH	38	OTHER GOLD		SARA BURGERHARTSTRAAT 25, PO BOX 211, 1000 AE AMSTERDAM, NETHERLANDS		8	AMSTERDAM			S	ELSEVIER SCIENCE BV	2011		HUO, MM (REPRINT AUTHOR), ZHEJIANG UNIV, DEPT COMP, HANGZHOU 310015, ZHEJIANG, PEOPLES R CHINA.	ENERGY & FUELS	ENERGY PROCEDIA
LU X;LU Z;WANG WY;MA JF	LU, XIANG;LU, ZHUO;WANG, WENYE;MA, JIANFENG	DELAY; RELAYS; PROTOCOLS; SMART GRID; IP NETWORKS; GREEN PRODUCTS; CIRCUIT BREAKERS		ABB, 2009, 630 SER DNP3 COMM PR;[ANONYMOUS], 2005, 16462004 IEEE;APOSTOLOV A., 2008, INT J RELIABILITY SA;BARAN M., 2010, FREEDM SYST CTR ANN;CURTIS K., 2005, DNP USER GROUP;DOE, 1997, DOE SPEC UN POW SUPP;HUANG A., 2010, 2010 IEEE POW EN SOC;IEC STANDARD, 2003, IEC 61850 COMM NETW;IEEE, 2010, IEEE STAND EL POW SY;JIANG Y., 2010, FREEDM SYST CTR ANN;MANDER T., 2007, 2007 IEEE POW ENG SO, P1, DOI …	THE SMART GRID IS THE NEXT-GENERATION POWER SYSTEM THAT INCORPORATES POWER INFRASTRUCTURES WITH INFORMATION TECHNOLOGIES. IN THE SMART GRID, POWER DEVICES ARE INTERCONNECTED TO SUPPORT A VARIETY OF INTELLIGENT MECHANISMS, SUCH AS RELAY PROTECTION AND DEMAND RESPONSE. TO ENABLE SUCH MECHANISMS, MESSAGES MUST BE DELIVERED IN A TIMELY MANNER VIA NETWORK PROTOCOLS. A COST-EFFICIENT AND BACKWARD-COMPA…					978-1-4244-9268-8		[LU, XIANG; LU, ZHUO; WANG, WENYE] NC STATE UNIV, DEPT ELECT & COMP ENGN, RALEIGH, NC 27606 USA.; [LU, XIANG; MA, JIANFENG] XIDIAN UNIV, DEPT COMP SCI, XIAN 710071, PEOPLES R CHINA.;	HOUSTON, TX	54TH ANNUAL IEEE GLOBAL TELECOMMUNICATIONS CONFERENCE (GLOBECOM)	DEC 05-09, 2011	2019-11-14	10.1109/GLOCOM.2011.6134406	PROCEEDINGS PAPER			XLU6@NCSU.EDU; ZLU3@NCSU.EDU; WWANG@NCSU.EDU; JFMA@MAIL.XIDIAN.EDU.CN			ERCEUROPEAN RESEARCH COUNCIL (ERC); NATIONAL SCIENCE FOUNDATIONNATIONAL SCIENCE FOUNDATION (NSF) [EEC-0812121]; CHINA SCHOLARSHIP COUNCILCHINA SCHOLARSHIP COUNCIL	THE WORK WAS SUPPORTED BY ERC PROGRAM OF THE NATIONAL SCIENCE FOUNDATION UNDER AWARD NUMBER EEC-0812121. THE FIRST AUTHORS RESEARCH WAS PARTIALLY SUPPORTED BY THE CHINA SCHOLARSHIP COUNCIL.	BYU77	IEEE			GLOB TELECOMM CONF		ENGLISH	15			345 E 47TH ST, NEW YORK, NY 10017 USA		6	NEW YORK			S	IEEE	2011		LU, X (REPRINT AUTHOR), NC STATE UNIV, DEPT ELECT & COMP ENGN, RALEIGH, NC 27606 USA.	ENGINEERING; TELECOMMUNICATIONS	IEEE GLOBAL TELECOMMUNICATIONS CONFERENCE (GLOBECOM)
ZENG Q;LI HS;PENG DY	ZENG, QI;LI, HUSHENG;PENG, DAIYUAN	SMART GRID; BIT ERROR RATE; DATA MODELS; DELAY; FREQUENCY SHIFT KEYING; PROBABILITY DENSITY FUNCTION	HIT ZONE; SEQUENCES; NETWORKS	AL-DWEIK AJ, 2009, IEEE T VEH TECHNOL, V58, P3771, DOI 10.1109/TVT.2009.2013471;CHEN K. C., 2010, P IEEE 4 INT S COMM;CHOI K, 2000, IEEE T COMMUN, V48, P298, DOI 10.1109/26.886079;GUNGOR VC, 2010, IEEE T IND ELECTRON, V57, P3557, DOI 10.1109/TIE.2009.2039455;HAMDI KA, 2007, IEEE T COMMUN, V55, P593, DOI 10.1109/TCOMM.2006.888884;LICHTENSTEIGER B., 2010, P IEEE SMART GRID CO;PENG DY, 2010, IET COM…	TO ADDRESS THE SECURITY AND PERFORMANCE CHALLENGES, A NOVEL SMART GRID COMMUNICATION SYSTEM BASED ON THE FREQUENCY-HOPPING (FH) TECHNOLOGY IS INVESTIGATED IN THIS PAPER. A NEW FH SEQUENCE SET WITH VARIOUS LEVELS OF HAMMING CROSS-CORRELATION VALUES IS PROPOSED FOR THIS SYSTEM IN ORDER TO ENDOW THE POWER USERS VARIOUS QUALITIES OF SERVICES (QOSS). BY USING THE REAL MEASUREMENT, WE PROPOSE A STATIST…					978-1-4244-9268-8		[ZENG, QI; PENG, DAIYUAN] SOUTHWEST JIAOTONG UNIV, SCH INFORMAT SCI & TECHNOL, CHENGDU 610031, SICHUAN, PEOPLES R CHINA.; [LI, HUSHENG] UNIV TENNESSEE, DEPT ELECT & COMP SYST ENGN, KNOXVILLE, TN 37996 USA.;	HOUSTON, TX	54TH ANNUAL IEEE GLOBAL TELECOMMUNICATIONS CONFERENCE (GLOBECOM)	DEC 05-09, 2011	2019-11-14	10.1109/GLOCOM.2011.6133844	PROCEEDINGS PAPER			QI.ZENG82@GMAIL.COM; HUSHENG@EECS.UTK.EDU					BYU77	IEEE			GLOB TELECOMM CONF		ENGLISH	12			345 E 47TH ST, NEW YORK, NY 10017 USA		5	NEW YORK			S	IEEE	2011		ZENG, Q (REPRINT AUTHOR), SOUTHWEST JIAOTONG UNIV, SCH INFORMAT SCI & TECHNOL, CHENGDU 610031, SICHUAN, PEOPLES R CHINA.	ENGINEERING; TELECOMMUNICATIONS	IEEE GLOBAL TELECOMMUNICATIONS CONFERENCE (GLOBECOM)
LU X;WANG WY;LU Z;MA JF	LU, XIANG;WANG, WENYE;LU, ZHUO;MA, JIANFENG	MONITORING; SYNTHETIC APERTURE SONAR; SECURITY; DELAY		ALBADI M.H., 2007, POW ENG SOC GEN M 20;[ANONYMOUS], 2007, IEC62351;[ANONYMOUS], 2005, 16462004 IEEE;[ANONYMOUS], 2003, IEC 61850 COMM NETW;APOSTOLOV A., 2008, INT J RELIABILITY SA;BRUNNER E. M., 2008, INT CRITICAL INFORM;EWICS, 2006, EUR WORKSH IND COMP;LI Q., 2011, SMART GRID IEEE T;LU Z., 2010, MIL COMM C 2010 MILC;MERKLE R. C., 1989, CRYPTO 89;NAOR D., 2005, ONE TIME SIGNATURES;OFFICE OF THE …	THE SMART GRID IS AN EMERGING TECHNOLOGY THAT INTEGRATES THE POWER INFRASTRUCTURE WITH INFORMATION TECHNOLOGIES TO ENABLE REAL-TIME MONITORING AND CONTROL OF VARIOUS POWER EQUIPMENTS. AS THE MOST IMPORTANT COMPONENT IN POWER SYSTEMS, POWER SUBSTATIONS MERGE NOT ONLY MANY CRITICAL EQUIPMENTS, SUCH AS TRANSFORMERS AND TRANSMISSION LINES, BUT A LARGE AMOUNT OF SYSTEM INFORMATION TO MANIPULATE MISCEL…					978-1-4673-0081-0	1183	[LU, XIANG; WANG, WENYE; LU, ZHUO] NC STATE UNIV, DEPT ELECT & COMP ENGN, RALEIGH, NC 27606 USA.; [LU, XIANG; MA, JIANFENG] XIDIAN UNIV, DEPT COMP SCI, XIAN 710071, PEOPLES R CHINA.;	BALTIMORE, MD	MILITARY COMMUNICATIONS CONFERENCE (MILCOM)	NOV 07-10, 2011	2019-11-14	10.1109/MILCOM.2011.6127460	PROCEEDINGS PAPER			XLU6@NCSU.EDU; WWANG@NCSU.EDU; ZLU3@NCSU.EDU; JFMA@MAIL.XIDIAN.EDU.CN	1188		ERC PROGRAM OF THE NATIONAL SCIENCE FOUNDATIONNATIONAL SCIENCE FOUNDATION (NSF) [EEC-0812121]	THE WORK WAS SUPPORTED BY ERC PROGRAM OF THE NATIONAL SCIENCE FOUNDATION UNDER AWARD NUMBER EEC-0812121.	BYT03	IEEE			2011 - MILCOM 2011 MILITARY COMMUNICATIONS CONFERENCE		ENGLISH	19			345 E 47TH ST, NEW YORK, NY 10017 USA		6	NEW YORK			B	IEEE	2011		LU, X (REPRINT AUTHOR), NC STATE UNIV, DEPT ELECT & COMP ENGN, RALEIGH, NC 27606 USA.	ENGINEERING; TELECOMMUNICATIONS
LI G;GAO LK;CHEN B;HUANG HL;LI YG;XING ZG;LI DJ;XU W;LU TJ	LI GUO;GAO LI-KE;CHEN BO;HUANG HAI-LONG;LI YONG-GANG;XING ZHI-GANG;LI DE-JUN;XU WEN;LU TIAN-JIAN	IEC 61968; DMS; USB; INFORMATION EXCHANGE INTERFACE; APPLICATION;INTEGRATION*		[ANONYMOUS], IEC619681;CHONG YANSHI, 2009, POWER SYSTEM PROTECT, V37, P123;DU XU, 2010, ELECT POWER TECHNOLO, V86, P16;HE JUN, 2006, J CHONGQING U NATURA, V29, P36;HU XUEHAO, 2009, POWER SYSTEM TECHNOL, V33;HUO YANPING, 2008, HIGH VOLTAGE ENG, V34, P240;JI LING, 2011, ELECTRIC POWER AUTOMATION EQUIPMENT, V31, P105;JI YINGZHEN, 2007, COMPUTER INFORM TECH, V15, P37;LI CAN, 2009, EAST CHINA ELECTRIC…	TO BUILD A SCIENTIFIC AND EFFICIENT DISTRIBUTION MANAGEMENT SYSTEM (DMS), IT IS NECESSARY TO ACHIEVE SHARING OF DATA AND AVOID INFORMATION SILOS. THE IEC61968-BASED INFORMATION EXCHANGE PLATFORM, WHICH ADOPTS IEC61968 INFORMATION EXCHANGE MODEL (IEM) AND INTERFACE SPECIFICATION, IS AN EFFECTIVE MEANS TO RESOLVE THE ABOVE PROBLEM, REALIZING SEAMLESS DATA EXCHANGE AND SHARING OF DATA BETWEEN VARIOU…			YANG, Y			69	[LI GUO; CHEN BO] CSG, ELECT POWER RES INST, ENGLEWOOD, CO 80112 USA.; [GAO LI-KE] STATE GRID Corporation of China, GUANGXI, PEOPLES R CHINA.; [HUANG HAI-LONG; LI YONG-GANG; XING ZHI-GANG; LI DE-JUN; XU WEN] NANJING SKYPOWER ELECT AUTOMAT CO LTD, NANJING, PEOPLES R CHINA.; [XU WEN] SOUTHEAST UNIV, SCH AUTOMAT, DHAKA, BANGLADESH.; [LU TIAN-JIAN] STATE GRID Corporation of China, BEIJING, PEOPLES R …	NANJING, PEOPLES R CHINA	INTERNATIONAL CONFERENCE ON ADVANCES IN ENGINEERING (ICAE)	DEC 17-18, 2011	2019-11-14	10.1016/j.proeng.2011.11.2604	PROCEEDINGS PAPER			XINGZHIGANG_TN@163.COM; XUWENYH@163.COM	77				BYS95				PROCEDIA ENGINEER		ENGLISH	15	OTHER GOLD		SARA BURGERHARTSTRAAT 25, PO BOX 211, 1000 AE AMSTERDAM, NETHERLANDS		9	AMSTERDAM			S	ELSEVIER SCIENCE BV	2011		LI, G (REPRINT AUTHOR), CSG, ELECT POWER RES INST, ENGLEWOOD, CO 80112 USA.	ENGINEERING	PROCEDIA ENGINEERING
SUN QY;LI ZX;ZHOU JG;LIANG X	SUN, QIUYE;LI, ZHONGXU;ZHOU, JIANGUO;LIANG, XUE	SMART GRID; FAULT DIAGNOSIS; ROUGH SET; INTUITIONISTIC UNCERTAINTY SETS	VOLTAGE	[ANONYMOUS], 2003, 1547 IEEE;[ANONYMOUS], 2003, J EPRI J, V2, P31;BROWN R.E., 2008, POW EN SOC GEN M CON, P1, DOI DOI 10.1109/PES.2008.4596843;DESCHRIJVER G, 2004, IEEE T FUZZY SYST, V12, P45, DOI 10.1109/TFUZZ.2003.822678;GAO F, 2008, IEEE T POWER DELIVER, V23, P850, DOI 10.1109/TPWRD.2007.915950;HAASE P., 2005, EPRI J, P17;IEEE, 2000, 9292000 IEEE;JAYAWEERA D, 2007, IEEE T POWER SYST, V22, P514…	THE CONCEPT OF SMART GRID HAS GAINED SIGNIFICANT ACCEPTANCE DURING THE LAST SEVERAL YEARS DUE TO THE HIGH COST OF ENERGY, ENVIRONMENT CONCERNS, AND MAJOR ADVANCES IN DISTRIBUTED GENERATION (DG) TECHNOLOGIES. DISTRIBUTION SYSTEMS HAVE TRADITIONALLY BEEN DESIGNED AS RADIAL SYSTEMS, AND TIME COORDINATION OF PROTECTION DEVICES AT THE DISTRIBUTION LEVEL, THE MAIN CHARACTERISTIC FOR FAULT DIAGNOSIS, IS…			LIU, D ZHANG, H POLYCARPOU, M ALIPPI, C HE, H		978-3-642-21089-1	66	[SUN, QIUYE; LI, ZHONGXU; ZHOU, JIANGUO; LIANG, XUE] NORTHEASTERN UNIV, SCH INFORMAT SCI & ENGN, SHENYANG 110819, PEOPLES R CHINA.;	GUILIN, PEOPLES R CHINA	8TH INTERNATIONAL SYMPOSIUM ON NEURAL NETWORKS	MAY 29-JUN 01, 2011	2019-11-14		PROCEEDINGS PAPER		1611-3349	SUNQIUYE@MAIL.NEU.EDU.CN	75				BZL65				LECT NOTES COMPUT SC		ENGLISH	16		ZHOU, JIANGUO/0000-0003-3290-4461	HEIDELBERGER PLATZ 3, D-14197 BERLIN, GERMANY		10	BERLIN			S	SPRINGER-VERLAG BERLIN	2011		SUN, QY (REPRINT AUTHOR), NORTHEASTERN UNIV, SCH INFORMAT SCI & ENGN, SHENYANG 110819, PEOPLES R CHINA.	COMPUTER SCIENCE	LECTURE NOTES IN COMPUTER SCIENCE
WANG S;YANG HM;ZUO S;XU WJ	WANG, SHUANG;YANG, HONGMING;ZUO, SHUANG;XU, WENJUN	OPTIMAL DISPATCH; SMART GRID; COPULA; CHANCE-CONSTRAINED PROGRAMMING; SAMPLE AVERAGE APPROXIMATION; GENETIC ALGORITHM		ABOU EL-ELA AA, 2010, ELECTR POW SYST RES, V80, P869, DOI 10.1016/J.EPSR.2009.12.021;CHEN SHU-YONG, 2000, PROCEEDINGS OF THE CSEE, V20, P26;HETZER J, 2008, IEEE T ENERGY CONVER, V23, P603, DOI 10.1109/TEC.2007.914171;LEI YA-ZHOU, 2002, PROCEEDINGS OF THE CSEE, V22, P32;NELSEN B, 2002, INTRO COPULAS;PAGNONCELLI BK, 2009, J OPTIMIZ THEORY APP, V142, P399, DOI 10.1007/S10957-009-9523-6;PAPAEFTHYMIOU…	LARGE-SCALE WIND POWER INCORPORATED INTO POWER GRID BRINGS NEW CHALLENGES TO OPTIMAL DISPATCH OF POWER SYSTEM. ESPECIALLY, WIND POWER AT DIFFERENT LOCATIONS MAY HAS A SIGNIFICANT DEGREE OF CORRELATION. A COPULA FUNCTION WAS USED TO CHARACTERIZE THE JOINT PROBABILITY DISTRIBUTION (JPD) OF WIND POWER FROM MULTIPLE WIND FARMS CONSIDERING THEIR CORRELATION. AN OPTIMAL DISPATCH MODEL BASED ON CHANCE C…			DENG, YM YU, A LI, WH ZHENG, D		978-0-87849-222-0	783	[WANG, SHUANG; YANG, HONGMING; XU, WENJUN] CHANGSHA UNIV SCI & TECHNOL, COLL ELECT & INFORMAT ENGN, CHANGSHA 410114, HUNAN, PEOPLES R CHINA.; [ZUO, SHUANG] HUAQIAO UNIV, COLL CHEM ENGN, XIAMEN 361021, FUJIAN, PEOPLES R CHINA.;	NINGBO UNIV, NINGBO, PEOPLES R CHINA	INTERNATIONAL CONFERENCE ON ENGINEERING DESIGN AND OPTIMIZATION (ICEDO 2010)	OCT 28-30, 2010	2019-11-14	10.4028/www.scientific.net/AMM.37-38.783	PROCEEDINGS PAPER			WANGSHUANGZS@126.COM; YHM5218@163.COM; ELULIHUALMAQ@163.COM; XWJ--163@163.COM	+		NATIONAL NATURAL SCIENCE FOUNDATION OF CHINANATIONAL NATURAL SCIENCE FOUNDATION OF CHINA [70601003]; PROGRAM FOR NEW CENTURY EXCELLENT TALENTS IN UNIVERSITY OF CHINAPROGRAM FOR NEW CENTURY EXCELLENT TALENTS IN UNIVERSITY (NCET); NATIONAL SCIENCE FUND FOR DISTINGUISHED YOUNG SCHOLARSNATIONAL NATURAL SCIENCE FOUNDATION OF CHINANATIONAL SCIENCE FUND FOR DISTINGUISHED YOUNG SCHOLARS [70925006]; KEY P…	THIS WORK IS SUPPORTED BY THE NATIONAL NATURAL SCIENCE FOUNDATION OF CHINA (70601003), THE PROGRAM FOR NEW CENTURY EXCELLENT TALENTS IN UNIVERSITY OF CHINA, THE NATIONAL SCIENCE FUND FOR DISTINGUISHED YOUNG SCHOLARS (70925006), AND THE KEY PROJECT OF SCIENCE AND TECHNOLOGY OF HUNAN PROVINCE (2008FJ1006).	BZR58		NINGBO UNIV		APPL MECH MATER		ENGLISH	8			KREUZSTRASSE 10, 8635 DURNTEN-ZURICH, SWITZERLAND		2	DURNTEN-ZURICH		1 & 2	S	TRANS TECH PUBLICATIONS LTD	2011		WANG, S (REPRINT AUTHOR), CHANGSHA UNIV SCI & TECHNOL, COLL ELECT & INFORMAT ENGN, CHANGSHA 410114, HUNAN, PEOPLES R CHINA.	ENGINEERING; MATERIALS SCIENCE	APPLIED MECHANICS AND MATERIALS
SUN R	SUN RUI	LIFE CYCLE ASSET MANAGEMENT; CIM MODEL; MULTI-AGENT MODELING; DATA INTEGRATION; BUSINESS PROCESS REENGINEERING; SMART GRID		CHEN HAI-BO, 2009, EAST CHINA ELECTRIC POWER, V37, P81;HUANG HUA-WEI, 2009, EAST CHINA ELECTRIC POWER, V37, P1764;LE-TIAN TENG, 2000, 3 CAPACITIES SUPPORT;NORDSTROM L, 2005, P 2 CIGRE IEEE PES I;TANG YI, 2008, AUTOMATION ELECT POW, V32, P50	LIFE-CYCLE ASSETS MANAGEMENT (LCAM) IS PROMISING FOR IMPROVING POWER SYSTEM EFFICIENCY AND RELIABILITIES, LOWERING LIFE-CYCLE COSTS OF SMART GRID. THIS PAPER, AFTER INVESTIGATING AND REDESIGNING TRADITIONAL ASSETS MANAGEMENT PROCESSES WITH INTEGRATION-CENTERED OPTIMIZATION, PUTS FORWARD A LIFE-CYCLE ASSETS MANAGEMENT SYSTEM MODEL WITH MULTI-AGENT STYLE, IN WHICH LIFE CYCLE ANALYSIS (LCA) CAN BE E…			CHEN, R		978-3-03785-004-6	630	CHONGQING UNIV, SCH ECON & BUSINESS MANAGEMENT, CHONGQING, PEOPLES R CHINA.;	CHONGQING, PEOPLES R CHINA	INTERNATIONAL CONFERENCE ON FRONTIERS OF MANUFACTURING AND DESIGN SCIENCE (ICFMD2010)	DEC 11-12, 2010	2019-11-14	10.4028/www.scientific.net/AMM.44-47.630	PROCEEDINGS PAPER			SUNRUI@CQU.EDU.CN	636				BZR61				APPL MECH MATER		ENGLISH	5			LAUBLSRUTISTR 24, CH-8717 STAFA-ZURICH, SWITZERLAND		7	STAFA-ZURICH		1-4	S	TRANS TECH PUBLICATIONS LTD	2011		SUN, R (REPRINT AUTHOR), CHONGQING UNIV, SCH ECON & BUSINESS MANAGEMENT, CHONGQING, PEOPLES R CHINA.	ENGINEERING	APPLIED MECHANICS AND MATERIALS
LI XM;YUN Z	LI XIAOMING;YUN ZHAO	POWER INFORMATION ENCRYPTION; COMPOSITE CHAOS; WAVELET TRANSFORM; LOGISTIC MAPPING; ARNOLD TRANSFORMATION	IMAGE ENCRYPTION; COMMUNICATION	BAO HAOMING, 2009, J CIRCUITS SYSTEMS, V14, P35~36;CHANG WD, 2009, DIGIT SIGNAL PROCESS, V19, P693, DOI 10.1016/J.DSP.2008.03.004;HUANG XIAOSHENG, 2007, COMPUTER ENGINEERING, V33, P128;JAKIMOSKI G, 2001, IEEE T CIRCUITS-I, V48, P163, DOI 10.1109/81.904880;LIU YAN, 2005, P CSEE, V25;PAREEK NK, 2006, IMAGE VISION COMPUT, V24, P926, DOI 10.1016/J.IMAVIS.2006.02.021;QI DONGXU, 2000, SCI CHINA SER E, …	TO MEET THE SECRET COMMUNICATION REQUIREMENT OF IMPORTANT POWER INFORMATION IN SMART GRID, THIS PAPER PROPOSED A NEW POWER INFORMATION ENCRYPTION ALGORITHM BASED ON COMPOSITE CHAOS WAVELET AND TRANSFORM THEORY. THE ALGORITHM CONSTRUCTS THE COMPOSITE CHAOTIC SYSTEM USING TWO ONE-DIMENSIONAL CHAOTIC MAPPING WHICH HAS GOOD SENSITIVITY TO INITIAL CONDITION, GOOD PSEUDO RANDOMNESS, INDEPENDENCE. TIME-…			RAN, C YANG, G				[LI XIAOMING; YUN ZHAO] WUHAN UNIV, SCH ELECT ENGN, WUHAN 430072, HUBEI, PEOPLES R CHINA.;	DALI, PEOPLES R CHINA	INTERNATIONAL CONFERENCE ON ADVANCED IN CONTROL ENGINEERING AND INFORMATION SCIENCE (CEIS)	AUG 18-19, 2011	2019-11-14	10.1016/j.proeng.2011.08.396	PROCEEDINGS PAPER			ALECZY@QQ.COM					BYZ94				PROCEDIA ENGINEER		ENGLISH	12	OTHER GOLD		SARA BURGERHARTSTRAAT 25, PO BOX 211, 1000 AE AMSTERDAM, NETHERLANDS		5	AMSTERDAM			S	ELSEVIER SCIENCE BV	2011		LI, XM (REPRINT AUTHOR), WUHAN UNIV, SCH ELECT ENGN, 8 S DONGHU RD, WUHAN 430072, HUBEI, PEOPLES R CHINA.	AUTOMATION & CONTROL SYSTEMS	PROCEDIA ENGINEERING
ZHANG K;ZHANG SJ;LIU YL	ZHANG, KE;ZHANG, SHIJUN;LIU, YILU	WIDE-AREA MEASUREMENT SYSTEM (WAMS); PHASOR MEASUREMENT UNIT (PMU); GLOBAL POSITIONING SYSTEM(GPS); INTER-AREA OSCILLATIONS		[ANONYMOUS], 2003, CAUS AUG 14 BLACK US;BENMOUYAL G., 2004, 57 ANN C PROT REL EN, P419;CROW ML, 2005, IEEE T POWER SYST, V20, P501, DOI 10.1109/TPWRS.2004.841158;DONG JINGYUAN, 2005, IEEE POW ENG SOC GEN, P1;GARDNER R. M., 2007, P 2007 IEEE TECHN HO, P209;HAUER J, 1999, WIDE AREA MEASUREMEN;PEREIRA L., 2004, POWER ENERGY MAGAZIN, V2, P54;PHADKE A. G., 1993, IEEE COMPUTER APPLICATIONS IN POWER, V6…	WITH THE RAPID DEVELOPMENT OF SMART GRID, WIDE AREA MEASUREMENT SYSTEM (WAMS) IS WIDELY AND QUICKLY DEPLOYED IN POWER SYSTEM TO HELP WITH UNDERSTANDING, FORE-CASTING, OR EVEN CONTROLLING THE STATUS OF POWER GRID STABILITY IN REAL-TIME. A POWER SYSTEM FREQUENCY MONITORING NETWORK (FNET), AS A PIONEERING WAMS, IT SERVES THE ENTIRE NORTH AMERICAN POWER GRID THROUGH ADVANCED SITUATIONAL AWARENESS TEC…			RAN, C YANG, G				[ZHANG, KE; ZHANG, SHIJUN] HUAZHONG UNIV SCI & TECHNOL, WUHAN 430074, PEOPLES R CHINA.; [LIU, YILU] UNIV TENNESSEE, KNOXVILLE, TN 37996 USA.;	DALI, PEOPLES R CHINA	INTERNATIONAL CONFERENCE ON ADVANCED IN CONTROL ENGINEERING AND INFORMATION SCIENCE (CEIS)	AUG 18-19, 2011	2019-11-14	10.1016/j.proeng.2011.08.844	PROCEEDINGS PAPER			ZHANGSJ0801@163.COM			UNIVERSITY OF TENNESSEE; NATIONAL SCIENCE FOUNDATIONNATIONAL SCIENCE FOUNDATION (NSF); CHINA SCHOLARSHIP COUNCILCHINA SCHOLARSHIP COUNCIL	THIS WORK WAS SUPPORTED IN PART BY THE START-UP FUND FROM THE UNIVERSITY OF TENNESSEE, THE NATIONAL SCIENCE FOUNDATION, THE PSRC INDUSTRY MEMBERS (AEP, PJM, FIRST ENERGY, ISO-NE, NYISO), TVA, MISO, EPRI, AND THE FNET INDUSTRY CONSORTIUM MEMBERS. THE PRIOR CONTRIBUTIONS OF THE MANY VIRGINIA TECH FACULTY AND STUDENTS ARE ALSO ACKNOWLEDGED. MR. KE ZHANG ALSO WOULD LIKE TO ACKNOWLEDGE THE SUPPORT OF …	BYZ94				PROCEDIA ENGINEER		ENGLISH	12	OTHER GOLD	LIU, YILU/0000-0002-6707-9062	SARA BURGERHARTSTRAAT 25, PO BOX 211, 1000 AE AMSTERDAM, NETHERLANDS		7	AMSTERDAM			S	ELSEVIER SCIENCE BV	2011		ZHANG, SJ (REPRINT AUTHOR), HUAZHONG UNIV SCI & TECHNOL, WUHAN 430074, PEOPLES R CHINA.	AUTOMATION & CONTROL SYSTEMS	PROCEDIA ENGINEERING
ZHAO YS;CHEN Q;LI KJ	ZHAO, YISHU;CHEN, QIONG;LI, KE-JUN	CONSEQUENTIAL ALARM; NEAREST NEIGHBORS METHODS; CAUSAL ANALYSIS		BAUER MARGRET, 2007, NEAREST NEIGHBOR MET, P281;BHATTACHARYA J, 2003, IEEE T SYST MAN CY B, V33, P85, DOI 10.1109/TSMCB.2003.808175;FELDMANN U, 2004, INT J BIFURCAT CHAOS, V14, P505, DOI 10.1142/S0218127404009314;KIR SCHEN DS, 1992, J P IEEE, V80, P663;SAUER T, 1991, J STAT PHYS, V65, P579, DOI 10.1007/BF01053745;SCHIFF SJ, 1996, PHYS REV E, V54, P6708, DOI 10.1103/PHYSREVE.54.6708;YU SHAOHUA, 20…	ONE OF THE FEATURES OF SMART GRID IS LARGE-SCALE POWER SYSTEM INTERCONNECTION OF NETWORK NODES. WHEN EMERGENCY HAPPENS IN POWER SYSTEM, A LARGE NUMBER OF ALARM INFORMATION SWARM INTO THE CONTROL CENTER. THERE IS OFTEN A CAUSAL RELATIONSHIP BETWEEN THE ALARM SIGNALS, MOST OF THE SIGNALS ARE DUE TO ONE OR A FEW ALARM SIGNALS WHICH TRIGGERED THESE ALARMS, AND THAT IS CALLED AS CONSEQUENTIAL ALARM. T…			RAN, C YANG, G				[CHEN, QIONG; LI, KE-JUN] SHANDONG UNIV, SCH ELECT ENGN, JINAN 250061, SHANDONG, PEOPLES R CHINA.; [ZHAO, YISHU] STATE GRID Corporation of China, JINAN 250002, SHANDONG, PEOPLES R CHINA.;	DALI, PEOPLES R CHINA	INTERNATIONAL CONFERENCE ON ADVANCED IN CONTROL ENGINEERING AND INFORMATION SCIENCE (CEIS)	AUG 18-19, 2011	2019-11-14	10.1016/j.proeng.2011.08.285	PROCEEDINGS PAPER			LKJUN@SDU.EDU.CN			SHANDONG PROVINCIAL NATURAL SCIENCE FOUNDATION, CHINANATURAL SCIENCE FOUNDATION OF SHANDONG PROVINCE [ZR2010EM033]	THE PROJECT IS SUPPORTED BY SHANDONG PROVINCIAL NATURAL SCIENCE FOUNDATION, CHINA (ZR2010EM033).	BYZ94				PROCEDIA ENGINEER		ENGLISH	8	OTHER GOLD		SARA BURGERHARTSTRAAT 25, PO BOX 211, 1000 AE AMSTERDAM, NETHERLANDS		5	AMSTERDAM			S	ELSEVIER SCIENCE BV	2011		LI, KJ (REPRINT AUTHOR), SHANDONG UNIV, SCH ELECT ENGN, JINAN 250061, SHANDONG, PEOPLES R CHINA.	AUTOMATION & CONTROL SYSTEMS	PROCEDIA ENGINEERING
ZHANG XY;WANG W;WANG H	ZHANG XI-YUAN;WANG WEI;WANG HUAN	SMART GRID; DECISION TABLE; REDUCTION; CONDITION MONITORING		DUAN YU-BO, 2007, SCI TECHNOLOGY ENG, V7, P4717;DUAN YU-BO, 2007, SCI TECHNOLOGY ENG, V7, P4737;FENG LI-NA, 2009, SECURITY ANAL ELECT;GREEN MA, 1987, HIGH EFFICIENCY SILI;HAN YUE, 2003, RES POWER SYSTEM FAU;LI WEI, 2010, AUTOMATION OF ELECTRIC POWER SYSTEMS, V34, P24;PAWLAK Z, 1982, INT J COMPUT INF SCI, V11, P341, DOI 10.1007/BF01001956;RONG MING-ZHE, 2010, HIGH VOLTAGE APPARATUS, V46, P1;ZHONG …	IN ORDER TO ASSESS THE CONDITION OF SMART GRID EQUIPMENT IN REAL TIME, A METHOD OF INFORMATION PROCESSING FOR CONDITION MONITORING BASED ON ROUGH SET THEORY IS PRESENTED. THE CONDITION MONITORING DECISION TABLE IS ESTABLISHED BY COLLECTING DIFFERENT KINDS OF INFORMATION OF INTELLIGENT CIRCUIT BREAKER WHICH IS REGARDED AS THE CONDITION ATTRIBUTE SET. THEN THE APPROXIMATE MINIMUM REDUCTION IS FOUND…			WU, YW		978-3-03785-151-7	338	[ZHANG XI-YUAN; WANG WEI; WANG HUAN] YUNNAN UNIV, SOFTWARE SCH, KUNMING, PEOPLES R CHINA.;	SINGAPORE, SINGAPORE	INTERNATIONAL CONFERENCE ON MATERIALS ENGINEERING FOR ADVANCED TECHNOLOGIES (ICMEAT2011)	MAY 05-06, 2011	2019-11-14	10.4028/www.scientific.net/AMR.267.338	PROCEEDINGS PAPER			XIYUANDAISY@GMAIL.COM; YNUWANGWEI@GMAIL.COM; LIGHTS127@GMAIL.COM	343				BZX71				ADV MATER RES-SWITZ		ENGLISH	9			KREUZSTRASSE 10, 8635 DURNTEN-ZURICH, SWITZERLAND		6	DURNTEN-ZURICH			S	TRANS TECH PUBLICATIONS LTD	2011		ZHANG, XY (REPRINT AUTHOR), YUNNAN UNIV, SOFTWARE SCH, KUNMING, PEOPLES R CHINA.	ENGINEERING	ADVANCED MATERIALS RESEARCH
KONG CY;YU SH;SUN Y	KONG, CHUNYAN;YU, SHENHANG;SUN, YING	CHEMICAL STORAGE; FLOW BATTERY; SMART GRID; ENERGY SAVING	ENERGY-STORAGE; TECHNOLOGIES; BATTERY; GENERATION	ANDERSON MD, 1993, P IEEE, V81, P475, DOI 10.1109/5.241482;DIVYA KC, 2009, ELECTR POW SYST RES, V79, P511, DOI 10.1016/J.EPSR.2008.09.017;HADJIPASCHALIS I, 2009, RENEW SUST ENERG REV, V13, P1513, DOI 10.1016/J.RSER.2008.09.028;HALL PJ, 2008, ENERG POLICY, V36, P4352, DOI 10.1016/J.ENPOL.2008.09.037;HUND T, 2008, DOE ENERGY STORAGE S;IBAK, 2006, U POW ENG C NEWC UK, P491;KAMIBAYASHIM, 2002, IEEE P…	BECAUSE OF THE CHARACTERISTIC OF HIGHLY CONTROLLABILITY AND MODULARIZATION, BATTERY ENERGY STORAGE COULD BE WIDELY APPLIED IN THE DISTRIBUTED RENEWABLE ENERGY GENERATION FOR IMPROVING THE RELIABILITY OF POWER SUPPLY AND SMOOTHING THE LOAD. THE PAPER INTRODUCES THE CHEMICAL ENERGY STORAGE TECHNOLOGY ESPECIALLY THE FLOW BATTERY AND DESIGNS THE MODEL OF SMART GRID WITH THE CHEMICAL ENERGY STORAGE DE…			CAO, Z HE, YH SUN, L CAO, XQ		978-3-03785-121-0	872	[KONG, CHUNYAN] DEZHOU UNIV, DEPT CHEM, DEZHOU, PEOPLES R CHINA.; [YU, SHENHANG; SUN, YING] SHANDONG UNIV, SCH ELECT ENGN, JINAN, PEOPLES R CHINA.;	CHANGSHA, PEOPLES R CHINA	INTERNATIONAL CONFERENCE ON CHEMICAL ENGINEERING AND ADVANCED MATERIALS	MAY 28-30, 2011	2019-11-14	10.4028/www.scientific.net/AMR.236-238.872	PROCEEDINGS PAPER			CHUNYANKONG@163.COM; YUSHENHANG@163.COM; SY@SDU.EDU.CN	+				BZT82				ADV MATER RES-SWITZ		ENGLISH	13			KREUZSTRASSE 10, 8635 DURNTEN-ZURICH, SWITZERLAND		2	DURNTEN-ZURICH		1-3	S	TRANS TECH PUBLICATIONS LTD	2011		KONG, CY (REPRINT AUTHOR), DEZHOU UNIV, DEPT CHEM, DEZHOU, PEOPLES R CHINA.	ENGINEERING; MATERIALS SCIENCE	ADVANCED MATERIALS RESEARCH
ZHAO XX;XIA MC;HE XH;ZHOU Y	ZHAO XIAO-XIAO;XIA MING-CHAO;HE XUAN-HU;ZHOU YUAN	SMART GRID; MICRO-GRID; ELECTRIC VEHICLE (EV); CHARGING STATION; VEHICLE TO GRID (V2G); DG		CHAKRABORTY S, 2009, IEEE T ENERGY CONVER, V24, P673, DOI 10.1109/TEC.2009.2015998;GUILLE C, 2009, ENERG POLICY, V37, P4379, DOI 10.1016/J.ENPOL.2009.05.053;GUILLE CHRISTOPHE, 2009, ENERGY POLICY, V37;ITO YOUICHI, MICROGRID BASED DIST;JIANG Z., 2008, IEEE EN 2030 ATL GA;KROPOSKI B, 2009, INTEGRATION FACILITY;LI BIN, 2009, IEEE 2009;LIU XUEJUN, 2007, RELAY PROTECTION THE;LU HONGYI, 2009, POWER SYS…	A METHOD OF DIVIDING COMPLEX MICRO-GRID INTO MINOR MICRO-GRIDS AND FINALLY TO THE MINIMAL MICRO-GRID WHICH CONSISTS OF ONE AC BUS OR ONE DC BUS IS PRESENTED ACCORDING TO CLASSIFICATION PRINCIPLES. THE PROTECTION SCHEME OF MINIMAL MICRO-GRID IS DISCUSSED AND THEN APPLIED TO THE WHOLE MICRO-GRID. BY ANALYZING PARALLEL OPERATION MODE AND ISLANDING OPERATION MODE OF MICRO-GRID, THE PROTECTION SCHEME …			CAI, Y				[ZHAO XIAO-XIAO; XIA MING-CHAO; HE XUAN-HU; ZHOU YUAN] BEIJING JIAOTONG UNIV, SCH ELECT ENGN, BEIJING 100044, PEOPLES R CHINA.;	WUHAN, PEOPLES R CHINA	INTERNATIONAL WORKSHOP ON AUTOMOBILE, POWER AND ENERGY ENGINEERING	APR 15-17, 2011	2019-11-14	10.1016/j.proeng.2011.08.1071	PROCEEDINGS PAPER			09122081@BJTU.EDU.CN					BYU22				PROCEDIA ENGINEER		ENGLISH	19	OTHER GOLD	XIA, MINGCHAO/0000-0003-2110-5699	SARA BURGERHARTSTRAAT 25, PO BOX 211, 1000 AE AMSTERDAM, NETHERLANDS		6	AMSTERDAM			S	ELSEVIER SCIENCE BV	2011	XIA, MINGCHAO/D-1725-2017	ZHAO, XX (REPRINT AUTHOR), BEIJING JIAOTONG UNIV, SCH ELECT ENGN, BEIJING 100044, PEOPLES R CHINA.	ENERGY & FUELS; TRANSPORTATION	PROCEDIA ENGINEERING
ZHANG LY;QUAN SH	ZHANG, LIYAN;QUAN, SHUHAI	NEURAL NETWORK OPTIMIZATION; OPTIMAL POWER CONTROL; SMART GRID; RENEWABLE ENERGY RESOURCES (RER)	SYSTEMS	APT J, 2007, J POWER SOURCES, V169, P369, DOI 10.1016/J.JPOWSOUR.2007.02.077;BUMILLER G, 2010, IEEE COMMUN MAG, V48, P106, DOI 10.1109/MCOM.2010.5439083;DA SILVA IN, 2007, APPL MATH MODEL, V31, P78, DOI 10.1016/J.APM.2005.08.007;FARDANESH B, 2002, IEEE COMPUT APPL POW, V15, P24, DOI 10.1109/MCAP.2002.1018819;KENNEDY MP, 1988, IEEE T CIRCUITS SYST, V35, P554, DOI 10.1109/31.1783;LEE T. Y., 2007, I…	THIS PAPER PRESENTS A NEURAL NETWORK BASED OPTIMAL CONTROL APPROACH FOR THE POWER ALLOCATION PROBLEM OF SMART GRID. FIRSTLY THE OPTIMAL CONTROL FRAMEWORK WHICH CONSISTS OF CENTER CONTROL LAYER, AREA CONTROL LAYER AND GENERATOR CONTROL LAYER IS PRESENTED. IN ORDER TO REDUCE COMPUTATION TIME OF OPTIMAL CONTROL, THE NEURAL NETWORK OPTIMIZATION METHOD AND SCHEMATIC DIAGRAM IS PROPOSED. SIMULATION IS …			ZHU, G			626	[ZHANG, LIYAN; QUAN, SHUHAI] WUHAN UNIV TECHNOL, SCH AUTOMAT, WUHAN 430070, HUBEI PROVINCE, PEOPLES R CHINA.;	CHENGDU, PEOPLES R CHINA	INTERNATIONAL CONFERENCE ON ADVANCED MATERIALS AND COMPUTER SCIENCE	MAY 01-02, 2011	2019-11-14	10.4028/www.scientific.net/KEM.474-476.626	PROCEEDINGS PAPER			ZLYWHUT@WHUT.EDU.CN; QUANSHUH@263.NET	632				BZZ77				KEY ENG MATER		ENGLISH	10			LAUBLSRUTISTR 24, CH-8717 STAFA-ZURICH, SWITZERLAND		7	STAFA-ZURICH		1-3	S	TRANS TECH PUBLICATIONS LTD	2011		ZHANG, LY (REPRINT AUTHOR), WUHAN UNIV TECHNOL, SCH AUTOMAT, WUHAN 430070, HUBEI PROVINCE, PEOPLES R CHINA.	COMPUTER SCIENCE; ENGINEERING; MATERIALS SCIENCE	KEY ENGINEERING MATERIALS
LIU Q;LENG SP;MAO YM;ZHANG Y	LIU, QIANG;LENG, SUPENG;MAO, YUMING;ZHANG, YAN	LOGIC GATES; SMART GRID; TOPOLOGY; NETWORK TOPOLOGY; ENERGY CONSUMPTION; RELAYS; COMPUTER ARCHITECTURE	SENSOR	DAI S., 2010, 2010 2 INT C COMM SO, P355;FOSS SG, 1996, ADV APPL PROBAB, V28, P965, DOI 10.2307/1428159;GHARAVI H, 2011, 2011 IEEE WIRELESS COMMUNICATIONS AND NETWORKING CONFERENCE (WCNC), P275, DOI 10.1109/WCNC.2011.5779140;HART D, 2008, POW EN SOC GEN M CON;JISUN LEE, 2010, NOMS 2010 - 2010 IEEE/IFIP NETWORK OPERATIONS AND MANAGEMENT SYMPOSIUM WORKSHOPS, P323, DOI 10.1109/NOMSW.2010.5486554;MHA…	THE SMART GRID IS THE NEXT-GENERATION POWER GRID WITH CONSIDERABLY IMPROVED EFFICIENCY, RELIABILITY, AND SAFETY THROUGH THE STATE-OF-THE-ART CONTROL AND COMMUNICATION TECHNOLOGIES. ADVANCED METERING INFRASTRUCTURE (AMI) IS THE CRUCIAL INFRASTRUCTURE IN THE SMART GRID TO SUPPORT TWO-WAY INFORMATION FLOW, WHERE MACHINE-TO-MACHINE (M2M) COMMUNICATIONS PLAYS AN ESSENTIAL ROLE. IN THIS PAPER, WE STUDY…					978-1-4673-0040-7	1173	[LIU, QIANG; LENG, SUPENG; MAO, YUMING] UNIV ELECT SCI & TECHNOL CHINA, SCH COMMUN & INFORMAT ENGN, HEFEI, PEOPLES R CHINA.; [ZHANG, YAN] UNIV OSLO, SIMULA RES LAB, NORWAY IFI, N-0316 OSLO, NORWAY.;	HOUSTON, TX	IEEE GLOBECOM WORKSHOPS (GC WKSHPS)	DEC 05-09, 2011	2019-11-14	10.1109/GLOCOMW.2011.6162365	PROCEEDINGS PAPER			LIUQIANG@UESTC.EDU.CN; SPLENG@UESTC.EDU.CN; YMMAO@UESTC.EDU.CN; YANZHANG@SIMULA.NO	1177		NATIONAL S&T MAJOR PROJECT OF CHINA [2010ZX03005-003]; NATIONAL KEY TECHNOLOGY RESEARCH AND DEVELOPMENT PROGRAM OF CHINANATIONAL KEY TECHNOLOGY R&D PROGRAM [2011BAK12B02]; NEW CENTURY EXCELLENT TALENTS IN UNIVERSITY, CHINAPROGRAM FOR NEW CENTURY EXCELLENT TALENTS IN UNIVERSITY (NCET) [NCET-10-0294]; RESEARCH COUNCIL OF NORWAYRESEARCH COUNCIL OF NORWAY [208739/E20]	THIS WORK IS PARTLY SUPPORTED BY THE NATIONAL S&T MAJOR PROJECT OF CHINA UNDER GRANT NO.2010ZX03005-003, NATIONAL KEY TECHNOLOGY RESEARCH AND DEVELOPMENT PROGRAM OF CHINA UNDER GRANT NO.2011BAK12B02, THE PROGRAM FOR NEW CENTURY EXCELLENT TALENTS IN UNIVERSITY (NCET-10-0294), CHINA, AND THE PROJECT 208739/E20 FUNDED BY THE RESEARCH COUNCIL OF NORWAY.	BAG61	IEEE			IEEE GLOBE WORK		ENGLISH	14			345 E 47TH ST, NEW YORK, NY 10017 USA		5	NEW YORK			S	IEEE	2011		LENG, SP (REPRINT AUTHOR), UNIV ELECT SCI & TECHNOL CHINA, SCH COMMUN & INFORMAT ENGN, HEFEI, PEOPLES R CHINA.	COMPUTER SCIENCE; ENGINEERING; TELECOMMUNICATIONS	IEEE GLOBECOM WORKSHOPS
WU CY;MOHSENIAN-RAD H;HUANG JW;WANG AY	WU, CHENYE;MOHSENIAN-RAD, HAMED;HUANG, JIANWEI;WANG, AMY YUEXUAN	SMART GRID; WIND POWER INTEGRATION; MARKOV CHAIN; DYNAMIC POTENTIAL GAME;THEORY; NASH EQUILIBRIUM		ABDEL-KARIM N., 2009, POWERTECH 2009 IEEE, P1;ALIBHAI Z, 2004, IEEE SYS MAN CYBERN, P1990;FUNDENBERG D., 1991, GAME THEORY;HATZIARGYRIOU N, 2007, IEEE POWER ENERGY M, V5, P78, DOI 10.1109/MPAE.2007.376583;HE M., 2010, CORR, VABS/1008.3932;LIU X, 2010, IEEE T SMART GRID, V1, P347, DOI 10.1109/TSG.2010.2057458;MCLAUGHLIN D., 2010, RENEWABLE ENERGY APR;MOHAMED F. A., 2008, MICROGRID MODELLING;MOHSEN…	WE PROPOSE A NOVEL DEMAND SIDE MANAGEMENT METHOD TO TACKLE THE INTERMITTENCY IN WIND POWER GENERATION. OUR FOCUS IS ON AN ISOLATED MICROGRID WITH ONE WIND TURBINE, ONE FAST-RESPONDING CONVENTIONAL GENERATOR, AND SEVERAL USERS. USERS ACT AS INDEPENDENT DECISION MAKERS IN SHAPING THEIR OWN LOAD PROFILES. USING DYNAMIC POTENTIAL GAME THEORY, WE ANALYZE AND COORDINATE THE INTERACTIONS AMONG USERS TO …					978-1-4673-0040-7	1199	[WU, CHENYE; WANG, AMY YUEXUAN] TSINGHUA UNIV, INST INTERDISCIPLINARY INFORMAT SCI, BEIJING 100084, PEOPLES R CHINA.; [MOHSENIAN-RAD, HAMED] TEXAS TECH UNIV, DEPT ELECT & COMP ENGN, LUBBOCK, TX 79409 USA.; [HUANG, JIANWEI] CHINESE UNIV HONG KONG, DEPT INFORMAT ENGN, SHA TIN, HONG KONG, PEOPLES R CHINA.;	HOUSTON, TX	IEEE GLOBECOM WORKSHOPS (GC WKSHPS)	DEC 05-09, 2011	2019-11-14	10.1109/GLOCOMW.2011.6162371	PROCEEDINGS PAPER			WUCY05@MAILS.THU.EDU.CN; HAMED.MOHSENIAN-RAD@TTU.EDU; JWHUANG@IE.CUHK.EDU.HK; AMYWANG@TSINGHUA.EDU.CN	1204		TEXAS TECH UNIVERSITY; NATIONAL BASIC RESEARCH PROGRAM OF CHINANATIONAL BASIC RESEARCH PROGRAM OF CHINA [2007CB807900, 2007CB807901]; NATIONAL NATURAL SCIENCE FOUNDATION OF CHINANATIONAL NATURAL SCIENCE FOUNDATION OF CHINA [61033001, 61061130540, 61073174]	THIS WORK WAS SUPPORTED IN PART BY THE NEW FACULTY STARTUP SUPPORT BY TEXAS TECH UNIVERSITY, THE NATIONAL BASIC RESEARCH PROGRAM OF CHINA GRANT 2007CB807900, 2007CB807901, AND THE NATIONAL NATURAL SCIENCE FOUNDATION OF CHINA GRANT 61033001, 61061130540, 61073174.	BAG61	IEEE			IEEE GLOBE WORK		ENGLISH	19		HUANG, JIANWEI/0000-0001-6631-1096; WU, CHENYE/0000-0002-5730-916X	345 E 47TH ST, NEW YORK, NY 10017 USA		6	NEW YORK			S	IEEE	2011	HUANG, JIANWEI/C-1303-2008; MOHSENIAN-RAD, HAMED/I-6116-2013	WU, CY (REPRINT AUTHOR), TSINGHUA UNIV, INST INTERDISCIPLINARY INFORMAT SCI, BEIJING 100084, PEOPLES R CHINA.	COMPUTER SCIENCE; ENGINEERING; TELECOMMUNICATIONS	IEEE GLOBECOM WORKSHOPS
MA YH;ZHANG P;FENG LW	MA YONGHONG;ZHANG PAN;FENG LIWEI	PON; TDM; WDM; OPTISYSTEM		AGGARWAL A., 2010, INNOVATIVE SMART GRI, P1;LEE CHEN-YU, 2008, OFC NFOEC NTHD3;LIU ZHENYA, 2010, SMART GRID TECHNOLOG;RUJIAN LIN, 2008, OFC NFOEC OWH1	COMMUNICATION SYSTEM IS AN IMPORTANT PART OF THE STRONG SMART GRID, AND INFORMATION ACCESS IS THE KEY OF THE STRONG SMART GRID COMMUNICATION SYSTEM. PASSIVE OPTICAL NETWORK (PON) IS THE TODAY'S MOST COMPETITIVE BROADBAND ACCESS TECHNOLOGY. THIS PAPER PRESENTS AN OVERVIEW OF TIME-DIVISION MULTIPLEXING (TDM), WAVELENGTH DIVISION MULTIPLEXING (WDM) AND WDM-TDM CASCADED PON ARCHITECTURES, AND THEN CO…					978-1-4244-6252-0		[MA YONGHONG; ZHANG PAN; FENG LIWEI] NORTH CHINA ELECT POWER UNIV, SCH ELECT & ELECT ENGN, BEIJING, PEOPLES R CHINA.;	WUHAN, PEOPLES R CHINA	7TH INTERNATIONAL CONFERENCE ON WIRELESS COMMUNICATIONS, NETWORKING AND MOBILE COMPUTING (WICOM)	SEP 23-25, 2011	2019-11-14		PROCEEDINGS PAPER			MAYH2000@NCEPU.EDU.CN					BAP70	IEEE			I C WIREL COMM NETW		ENGLISH	4			345 E 47TH ST, NEW YORK, NY 10017 USA		3	NEW YORK			B	IEEE	2011		MA, YH (REPRINT AUTHOR), N CHINA ELECT POWER UNIV, SCH ELECT & ELECT ENGN, BEIJING, PEOPLES R CHINA.	COMPUTER SCIENCE; ENGINEERING; TELECOMMUNICATIONS	INTERNATIONAL CONFERENCE ON WIRELESS COMMUNICATIONS NETWORKING AND MOBILE COMPUTING-WICOM
ZOU MH;MIAO Y	ZOU MINGHAN;MIAO YUN	SMART GRID; SMART SCHEDULING; ENERGY CONSERVATION AND EMISSION;REDUCTION; DISTRIBUTED POWER GENERATION; NEW ENERGY; SECURITY MECHANISM		CHEN JIAN-MIN, 2008, EAST CHINA ELECTRIC POWER, V36, P37;LANFENG LI, 2009, NEW ACHIEVEMENTS SMA;MINGJUN, 2007, POWER GRID TECHNOLOG, V31, P1;SUN YUANZHANG, 2009, ELECT POWER CONSTRUC, V30, P11;XIE KAI, 2008, CHINA ELECT POWER, V41, P19;YIXIN YU, 2009, GRID CLEAN ENERGY, V25, P7	SMART GRID IS THE INEVITABLE RESULT OF THE WORLD'S ECONOMIC AND TECHNOLOGICAL DEVELOPMENT, THIS PAPER DESCRIBES THE BASIC IDEAS OF SMART GRID AND HIGHLIGHTS THE KEY TECHNOLOGICAL ISSUES FOR SMART GRID CONSTRUCTION THAT SHALL BE ADDRESSED ON BASIS OF THESE BASIC IDEAS. FINALLY, ATTENTION HAS ALSO BE PAID TO FURTHER RESEARCH ON SMART GRID SECURITY MECHANISM BY VIRTUE OF THE CHARACTERISTICS OF CHINA…					978-1-4244-6252-0		[ZOU MINGHAN; MIAO YUN] WUHAN UNIV, COLL ELECT ENGN, WUHAN 430072, PEOPLES R CHINA.;	WUHAN, PEOPLES R CHINA	7TH INTERNATIONAL CONFERENCE ON WIRELESS COMMUNICATIONS, NETWORKING AND MOBILE COMPUTING (WICOM)	SEP 23-25, 2011	2019-11-14		PROCEEDINGS PAPER			773740620@QQ.COM; 504122348@QQ.COM					BAP70	IEEE			I C WIREL COMM NETW		ENGLISH	6			345 E 47TH ST, NEW YORK, NY 10017 USA		4	NEW YORK			B	IEEE	2011		ZOU, MH (REPRINT AUTHOR), WUHAN UNIV, COLL ELECT ENGN, WUHAN 430072, PEOPLES R CHINA.	COMPUTER SCIENCE; ENGINEERING; TELECOMMUNICATIONS	INTERNATIONAL CONFERENCE ON WIRELESS COMMUNICATIONS NETWORKING AND MOBILE COMPUTING-WICOM
CAO CF;JIAN DD	CAO, CAIFENG;JIAN, DEDONG	SMART GRID; CLOUD COMPUTING; RIA; INFORMATION PLATFORM		CAO CAI-FENG, 2010, P INT C MECH AUT CON, P6058, DOI 10.1109/MACE.2010.5536725;CHEN RANG, 2009, JOURNAL OF SOFTWARE, V20, P1337, DOI 10.3724/SP.J.1001.2009.03493;GOURDOL A., DESKTOP INTEGRATION;JIANG DAOZHUO, 2009, AUTOMATION OF ELECTRIC POWER SYSTEMS, V33, P1;MA TAOTAO, 2010, ELECT POWER AUTOMATI, V30, P89;WANG DEWEN, 2010, AUTOMATION ELECT POW, V34, P9;ZHANG Y.-F., 2009, PROFICIENT TECHNOLOG	ACCORDING TO THE TWELFTH FIVE-YEAR TECHNOLOGY DEVELOPMENT PLANNING OF GUANGDONG POWER GRID COMPANIES: "WITH CONSTRUCTION SMART GRID AS THE GOAL, STRENGTHENING NEW INFORMATION TECHNOLOGY APPLICATION RESEARCH", AND DIRECT AT THE INFORMATION SYSTEM RUNNING CONDITION OF JIANGMEN POWER SUPPLY BUREAU, THIS PAPER PUTS FORWARD THE DESIGN SCHEME OF INFORMATION PLATFORM OF SMART GRID. THE ELECTRIC POWER MA…			MUHIN, VE HU, WB		978-0-7918-5974-2	485	[CAO, CAIFENG; JIAN, DEDONG] WUYI UNIV, SCH COMP, JIANGMEN 529020, PEOPLES R CHINA.;	HUANGSHI, PEOPLES R CHINA	3RD INTERNATIONAL CONFERENCE ON INFORMATION TECHNOLOGY AND COMPUTER SCIENCE	JUL 23-24, 2011	2019-11-14		PROCEEDINGS PAPER			CFCAO@126.COM	488				BBG57				3RD INTERNATIONAL CONFERENCE ON INFORMATION TECHNOLOGY AND COMPUTER SCIENCE (ITCS 2011), PROCEEDINGS		ENGLISH	7			THREE PARK AVENUE, NEW YORK, NY 10016-5990 USA		4	NEW YORK			B	AMER SOC MECHANICAL ENGINEERS	2011		CAO, CF (REPRINT AUTHOR), WUYI UNIV, SCH COMP, JIANGMEN 529020, PEOPLES R CHINA.	AUTOMATION & CONTROL SYSTEMS; COMPUTER SCIENCE
HAN HY;DU K;WANG G	HAN HAI-YUN;DU KE;WANG GANG	INFORMATION CLASSIFICATION; RATIONALITY EVALUATION; INFORMATION MODEL; SMART GRID; QUALITY FUNCTION DEPLOYMENT		BEAS, 2006, ELECT POWER INFORM T, V4, P96;BECKER D., 2006, HARMONIZATION CIM IE;HUGHES J., 2006, HARMONIZATION IEC 61;KIM SUNGHO, 2009, TRANSM DISTR C EXP A, P1, DOI DOI 10.5140/JASS.2009.26.1.111;LIU MING, 2006, AUTOMATION OF ELECTRIC POWER SYSTEMS, V30, P99;LIU MING, 2006, COORDINATION IEC 618, V30, P7;SANTODOMINGO R, 2010, INT CONF SMART GRID, P55, DOI 10.1109/SMARTGRID.2010.5622017;SCHINNEL G…	WE CONSIDER THE INFORMATION SHARING, DISTRIBUTED PROCESSING AND INTEROPERATING CAUSED BY DIFFERENT STANDARDS AND INFORMATION MODELS IN THIS PAPER. FOR VARIOUS PARTS OF POWER GRID SUCH AS GENERATION, TRANSMISSION, TRANSFORMATION AND ETC. A DIVISION METHOD BASED ON AUTOMATIC CONTROL THEORY IS PROPOSED. WITH THE LARGE QUANTITY COLLECTION OF ELECTRIC POWER PRODUCTION, OPERATION AND CONTROL INFORMATIO…			XU, LL TIAN, WY MAO, E		978-3-03785-212-5	1170	[HAN HAI-YUN; DU KE; WANG GANG] STATE GRID Corporation of China, NANJING 210003, PEOPLES R CHINA.;	SHANGHAI, PEOPLES R CHINA	INTERNATIONAL CONFERENCE ON INFORMATION ENGINEERING FOR MECHANICS AND MATERIALS (ICIMM 2011)	AUG 13-14, 2011	2019-11-14	10.4028/www.scientific.net/AMM.80-81.1170	PROCEEDINGS PAPER			HANHAIYUN@SGEPRI.SGCC.COM.CN; DUKE@SGEPRI.SGCC.COM.CN; WANGGANG2@SGEPRI.SGCC.COM.CN	1175				BBI68				APPL MECH MATER		ENGLISH	11			KREUZSTRASSE 10, 8635 DURNTEN-ZURICH, SWITZERLAND		6	DURNTEN-ZURICH		1-2	S	TRANS TECH PUBLICATIONS LTD	2011		HAN, HY (REPRINT AUTHOR), STATE GRID ELECT POWER RES INST, NANJING 210003, PEOPLES R CHINA.	ENGINEERING; MATERIALS SCIENCE	APPLIED MECHANICS AND MATERIALS
YANG XM;LIU ZJ;WU JJ	YANG, XIAOMIN;LIU, ZHONGJING;WU, JUANJUAN	SMART GRID; DISTRIBUTION LINE; CONFIGURATION SCHEME OF PROTECTION; SENSITIVITY; RAPIDITY		HUANG XINBO, 2009, GUANGDONG ELECT POWE, V22;YANG XIAO-MIN, 2006, PRINCIPLE APPL RELAY;ZHAO ZENG-HUA, 2009, AUTOMATION ELECT POW, V33;ZHU SHENGSHI, 2005, PRINCIPLE TECHNOLOGY	THE PROTECTION PRINCIPLE OF DISTRIBUTION LINE ADOPTED NOWADAYS CAN'T PROVIDE SATISFACTORY SENSITIVITY AND RAPIDITY. THIS PAPER PROPOSES REPLACING THE CURRENT PROTECTION WITH DISTANCE PROTECTION OR DIFFERENCE CURRENT PROTECTION IN ORDER TO RESPONSE DISTRIBUTION LINE PHASE FAULT. ALSO SUGGESTS TO ADD LOAD MONITORING, CURCUIT BREAKER CONDITION MONITORING, HARMONIC WAVE MONITORING, ETC. TO DISTRIBUTI…			ZHOU, M		978-1-61275-993-7	503	[YANG, XIAOMIN; WU, JUANJUAN] ZHENGZHOU ELECT POWER COLL, ZHENGZHOU, HENAN, PEOPLES R CHINA.; [LIU, ZHONGJING] HUAZHONG UNIV SCI & TECHNOL, WUHAN, HUBEI, PEOPLES R CHINA.;	KOTA KINABALU, MALAYSIA	3RD WORLD CONGRESS IN APPLIED COMPUTING, COMPUTER SCIENCE, AND COMPUTER ENGINEERING (ACC 2011)	JUL 16-17, 2011	2019-11-14		PROCEEDINGS PAPER			YXMLUCKY58@SOHU.COM; ZEPCLZJ@126.COM	+				BBM91				ADV COMMUN TECHNOL		CHINESE	4			100 CONTINENTAL DR, NEWARK, DE 19713 USA		2	NEWARK			S	INFORMATION ENGINEERING RESEARCH INST, USA	2011		YANG, XM (REPRINT AUTHOR), ZHENGZHOU ELECT POWER COLL, ZHENGZHOU, HENAN, PEOPLES R CHINA.	COMPUTER SCIENCE; ENGINEERING	ADVANCES IN COMMUNICATION TECHNOLOGY
HU HM;ZHAO JL;TU PW	HU, HANMEI;ZHAO, JUNLEI;TU, PINGWEN	SMART GRID; SELF-HEALING; FAULT DIAGNOSIS; BAYESIAN NETWORK		HAN ZHENXIANG, 1994, J CHINESE ELECT ENG, V14, P29;LI XINGYUAN, 2009, J POWER SYSTEM PROTE, V9, P37;PARK YM, 1997, IEEE T POWER SYST, V12, P363, DOI 10.1109/59.574960;RAMACHANDRAN S, 1998, THEORY REFINEMENT BA;ZHAO DONGMEI, J AUTOMATION ELECT P, P63;ZUO XIAOZHENG, 1999, J RELAYS, V27, P44	AIMING AT THE SMART GRID SELF-HEALING CHARACTERISTICS, PUTS FORWARD A BAYESIAN NETWORK FAULT DIAGNOSIS METHOD. ACCORDING TO THE PROTECTION MOVEMENT SIGNAL AND THE CIRCUIT BREAKER TRIPPING SIGNAL, ESTABLISH THE FACE OF COMPONENTS OF THE SMART GRID LINE FAULT DIAGNOSIS MODEL. THE FAULT DIAGNOSIS METHOD IS REAL-TIME AND ACCURACY, AND FAULT-TOLERANT ABILITY ETC. CHARACTERISTICS. THIS METHOD NOT ONLY …			SUN, D SUNG, WP CHEN, R		978-3-03785-203-3	2424	[HU, HANMEI; ZHAO, JUNLEI; TU, PINGWEN] CHINA THREE GORGES UNIV, COLL ELECT & NEW ENERGY, YICHANG 443002, HUBEI, PEOPLES R CHINA.;	SHANGRI LA, PEOPLES R CHINA	INTERNATIONAL CONFERENCE ON GREEN BUILDING, MATERIALS AND CIVIL ENGINEERING (GBMCE 2011)	AUG 22-23, 2011	2019-11-14	10.4028/www.scientific.net/AMM.71-78.2424	PROCEEDINGS PAPER			HHM@CTGU.EDU.CN; ZHAOJUNLEI712@163.COM; TPINGWEN@163.COM	2428				BBJ20				APPL MECH MATER		ENGLISH	6			LAUBLSRUTISTR 24, CH-8717 STAFA-ZURICH, SWITZERLAND		5	STAFA-ZURICH		1-8	S	TRANS TECH PUBLICATIONS LTD	2011		HU, HM (REPRINT AUTHOR), CHINA THREE GORGES UNIV, COLL ELECT & NEW ENERGY, YICHANG 443002, HUBEI, PEOPLES R CHINA.	CONSTRUCTION & BUILDING TECHNOLOGY; ENGINEERING; MATERIALS SCIENCE	APPLIED MECHANICS AND MATERIALS
LIU JM;WANG JY;LI N;CHEN ZM	LIU, JIANMING;WANG, JIYE;LI, NING;CHEN, ZHENMIN	SMART POWER; TWO-WAY INTERACTIVE SYSTEM; OPTICAL FIBER COMPOSITE LOW-VOLTAGE;CABLE; POWER LINE COMMUNICATION (PLC); WIRELESS COMMUNICATION		AKYILDIZ IF, 2002, COMPUT NETW, V38, P393, DOI 10.1016/S1389-1286(01)00302-4;CHEN LONG, 2000, DESIGN INTELLIGENT V;LIU JIANMING, 2009, REPORT TRANSMISSION, P5;PU L, 2009, 2009 INTERNATIONAL SYMPOSIUM ON INTELLIGENT UBIQUITOUS COMPUTING AND EDUCATION, P374, DOI 10.1109/IUCE.2009.11;QI MING-XI, 2005, ELECTRIC POWER AUTOMATION EQUIPMENT, V25, P72;ZHANG FANGKUI, 2007, ELECT MEASUREMENT IN, V10, P48	SMART POWER IS AN IMPORTANT PART OF SMART GRID CONSTRUCTION, AND IT DIRECTLY TO THE USER. THE CONSTRUCTION OF THE SMART POWER TWO-WAY INTERACTIVE SYSTEM RELATED TO THE REALIZATION OF INTELLIGENT ELECTRICITY. IN THIS PAPER, THE INTELLIGENT ELECTRICITY NETWORK BUSINESS NEEDS HAVE BEEN ANALYSED FIRST, THEN THE EXISTING COMMUNICATION TECHNOLOGIES AND THE NETWORKING ARCHITECTURE HAVE BEEN COMPARED AND…			TAN, Y SHI, Y CHAI, Y WANG, G		978-3-642-21523-0	434	[LIU, JIANMING; WANG, JIYE; LI, NING; CHEN, ZHENMIN] STATE GRID INFORMAT & TELECOMMUN CO LTD, BEIJING 100070, PEOPLES R CHINA.;	CHONGQING, PEOPLES R CHINA	2ND INTERNATIONAL CONFERENE ON SWARM INTELLIGENCE (ICSI 2011)	JUN 12-15, 2011	2019-11-14		PROCEEDINGS PAPER			ZHENMIN.CHEN@FIBRLINK.COM	440				BBZ33				LECT NOTES COMPUT SC		ENGLISH	6			HEIDELBERGER PLATZ 3, D-14197 BERLIN, GERMANY		7	BERLIN			S	SPRINGER-VERLAG BERLIN	2011		LIU, JM (REPRINT AUTHOR), STATE GRID INFORMAT & TELECOMMUN CO LTD, 28TH FLOOR,TIMES FORTUNE BLDG,1 HANG FENG RD, BEIJING 100070, PEOPLES R CHINA.	COMPUTER SCIENCE	LECTURE NOTES IN COMPUTER SCIENCE
YANG JS;XIAO XQ;LIU JY;HUANG Y;WU Y	YANG JIASHI;XIAO XINQUAN;LIU JUNYONG;HUANG YUAN;WU YAN	POWER SYSTEM; DISPATCHING INFORMATION; INFORMATION CUSTOMIZATION; DISPATCHER		CAI M., 2007, DESIGN INTERNET CUST;COHEN S., 2000, D LIB MAGEZINE, V6;FU C., PUSH TECHNOLOGY TARG;GENG Z., 2007, RES PERSONALIZED SER;LI S., 2010, ACAD J SHANDONG JUNI, V13, P54;LIU JUNYONG, 2010, ELECTRIC POWER AUTOMATION EQUIPMENT, V30, P7;SHEN L., 2004, ORG SERVICE CUSTOMIZ;SHU Z., 2009, ELECT POWER INFORM, V7, P40;XIAO X., 2002, COMPUTER ENG SCI, V24, P59;YANG J., 2002, MICROCOMPUTER DEV, V05…	IN THE CONTEXT OF SMART GRID DEVELOPMENT, THERE ARE MORE AND MORE DATA AND INFORMATION IN POWER SYSTEM, WHICH DOES NOT ONLY MAKE DISPATCHER' WORK HARDER, BUT ALSO CONSTITUTE A THREAT TO POWER GRID. ON THE BASIS OF ANALYZING THREE TYPICAL DISPATCHING MODES, WE PUT FORWARD THE TECHNOLOGY OF INFORMATION CUSTOMIZATION. ACCORDING TO DISPATCHERS' REQUIREMENT, IT CAN OFFER THEM THE BEST NEEDED DISPATCHI…			ZHANG, J		978-3-642-23222-0	282	[YANG JIASHI; XIAO XINQUAN] SEPC CHENGDU, TELECOMMUN & AUTOMAT CTR, CHENGDU, SICHUAN PROVINC, PEOPLES R CHINA.; [LIU JUNYONG; HUANG YUAN; WU YAN] SICHUAN UNIV, DEPT ELECT ENGN & INFORMAT, CHENGDU, PEOPLES R CHINA.;	XIAN, PEOPLES R CHINA	INTERNATIONAL CONFERENCE ON APPLIED INFORMATICS AND COMMUNICATION (ICAIC 2011)	AUG 20-21, 2011	2019-11-14		PROCEEDINGS PAPER		1865-0937	YANGJIASHI009@SINA.CN	+				BBX61				COMM COM INF SC		ENGLISH	11			HEIDELBERGER PLATZ 3, D-14197 BERLIN, GERMANY		3	BERLIN			S	SPRINGER-VERLAG BERLIN	2011		YANG, JS (REPRINT AUTHOR), SEPC CHENGDU, TELECOMMUN & AUTOMAT CTR, CHENGDU, SICHUAN PROVINC, PEOPLES R CHINA.	COMPUTER SCIENCE	COMMUNICATIONS IN COMPUTER AND INFORMATION SCIENCE
LI YM;WANG JM	LI YAN-MEI;WANG JING-MIN	GENE EXPRESSION PROGRAMMING; SMART GRID; SHORT-TERM FORECASTING		CHEN FENG, 2007, COMPUTER ENGINEERING AND APPLICATIONS, V43, P227;FERREIRA C., 2001, COMPLEX SYSTEMS, V13, P87;FERREIRA C., 2002, ADV COMPLEX SYST, V5, P389, DOI DOI 10.1142/S0219525902000626;FERREIRA C, 2006, GENE EXPRESSION PROG;[ GU QIONG], 2007, [, JOURNAL OF BASIC SCIENCE AND ENGINEERING], V15, P569;HU JIARTHUA, 2008, COMPUTER SIMULATION, V25, P170;HUANG LONGSHENG, 2007, COMPUTER ENGINEERING…	APPLYING THE IMPROVED GENE EXPRESSION PROGRAMMING ARITHMETIC TO OPTIMIZATION PLAN, THE CONVERGENCE RATE AND PRECISION OF THE MODEL CAN BE IMPROVED, WHICH CAN BE USED TO LOAD FORECASTING. PREPROCESSING THE LOAD SAMPLE DATA, AND APPLYING THE FLEXIBLE SKILLS OF THE IMPROVED GENE EXPRESSION PROGRAMMING ARITHMETIC,THE PAPER FORECASTS THE WHOLE POINT LOAD OF FUTURE SHORT-TERM TO SEE THE SAME POINT LOAD…			LAN, H YANG, YH		978-1-4577-1886-1	1053	[LI YAN-MEI; WANG JING-MIN] NORTH CHINA ELECT POWER UNIV, SCH BUSINESS & ADM, BAODING 071003, PEOPLES R CHINA.;	ROME, ITALY	18TH INTERNATIONAL CONFERENCE ON MANAGEMENT SCIENCE AND ENGINEERING	SEP 13-15, 2011	2019-11-14		PROCEEDINGS PAPER				1059				BCE22				INT C MANAGE SCI ENG		ENGLISH	20			345 E 47TH ST, NEW YORK, NY 10017 USA		7	NEW YORK			S	IEEE	2011			BUSINESS & ECONOMICS; OPERATIONS RESEARCH & MANAGEMENT SCIENCE	INTERNATIONAL CONFERENCE ON MANAGEMENT SCIENCE AND ENGINEERING-ANNUAL CONFERENCE PROCEEDINGS
LI HZ;GUO S;WANG B	LI, HONGZE;GUO, SEN;WANG, BAO	SMART GRID; ELECTRICITY MARKET; RISKS; REQUIREMENTS; SMART MATERIALS		CHEN SW, 2009, J ELECTRON MATER, V38, P1, DOI 10.1007/S11664-008-0572-7;HE J., 2009, POWER SYSTEM TECHNOL, V33, P16;KANG CHONG-QING, 2009, POWER SYSTEM TECHNOLOGY, V33, P1;YAN W., 2010, POWER SYSTEM PROTECT, V38, P225;YU YIXIN, 2009, POWER SYSTEM CLEAN E, V1, P7;ZHANG Q., 2009, AUTOMATION ELECT POW, V33, P29	CHINA'S ELECTRICITY MARKET REFORM HAS BEEN ON ALMOST 10 YEARS, AND THE PROPOSITION OF CONSTRUCTING "STRONG SMART GRID" IN CHINA HAS AROUSED WIDESPREAD CONCERNS, AND ALSO MADE AN IMPACT ON ELECTRICITY MARKET. TO ASSESS THE IMPACT ON ELECTRICITY MARKET, CONSIDERING THE CURRENT SITUATION OF CHINA'S ELECTRICITY MARKET, BASED ON SMART MATERIALS, ANALYZE THE RISKS OF ELECTRICITY MARKET FROM CONSTRUCTIN…			ZHANG, H JIN, D		978-3-03785-137-1	493	[LI, HONGZE; GUO, SEN; WANG, BAO] NORTH CHINA ELECT POWER UNIV, SCH ECON & MANAGEMENT, BEIJING 102206, PEOPLES R CHINA.;	BEIJING, PEOPLES R CHINA	INTERNATIONAL CONFERENCE ON MECHANICAL ENGINEERING, INDUSTRY AND MANUFACTURING ENGINEERING (MEIME 2011)	JUL 23-24, 2011	2019-11-14	10.4028/www.scientific.net/AMR.63-64.493	PROCEEDINGS PAPER			LIHONGZE@163.COM; GUOSEN324@163.COM; KEVINWONG1010@GMAIL.COM	496				BCO20				APPL MECH MATER		ENGLISH	6			KREUZSTRASSE 10, 8635 DURNTEN-ZURICH, SWITZERLAND		4	DURNTEN-ZURICH			S	TRANS TECH PUBLICATIONS LTD	2011		LI, HZ (REPRINT AUTHOR), N CHINA ELECT POWER UNIV, SCH ECON & MANAGEMENT, BEIJING 102206, PEOPLES R CHINA.	ENGINEERING	APPLIED MECHANICS AND MATERIALS
SUN QY;LI ZX;LIU ZW;ZHOU JG	SUN, QIUYE;LI, ZHONGXU;LIU, ZHENWEI;ZHOU, JIANGUO	SMART GRID; FAULT DIAGNOSIS; INTUITIONISTIC UNCERTAINTY ROUGH SETS; NEURAL NETWORK; EXPERT SYSTEM		[ANONYMOUS], 2000, 9292000 IEEE;[ANONYMOUS], 2003, 1547 IEEE;BROWN R.E., 2008, P IEEE POW EN SOC GE, P51;[ FAN LEI], 2008, [, COMPUTER ENGINEERING AND SCIENCE], V30, P79;GAO F, 2008, IEEE T POWER DELIVER, V23, P850, DOI 10.1109/TPWRD.2007.915950;GUO-YAN HUANG, 2010, 2010 INTERNATIONAL CONFERENCE ON MACHINE LEARNING AND CYBERNETICS (ICMLC 2010), P2059, DOI 10.1109/ICMLC.2010.5580502;JAYAWEERA D, 2…	TRADITIONAL FAULT DIAGNOSIS METHODS BASED ON RELAY PROTECTION ARE NO LONGER SUITABLE WITH MULTIPLE DISTRIBUTED GENERATORS IN SMART GRID. IN ORDER TO IMPROVE THE ACCURACY AND RAPIDITY OF FAULT DIAGNOSIS WITH DG INTERCONNECTED, A NOVEL HYBRID METHOD OF INTUITIONISTIC UNCERTAINTY ROUGH SETS AND BP NEURAL NETWORK WAS INTRODUCED. FIRSTLY, BASED ON DATA PRETREATMENT, THE ORIGINAL FAULT DIAGNOSIS SAMPLE…			LIN, S HUANG, X		978-3-642-23338-8; 978-3-642-23339-5	577	[SUN, QIUYE; LI, ZHONGXU; LIU, ZHENWEI; ZHOU, JIANGUO] NORTHEASTERN UNIV, SCH INFORMAT SCI & ENGN, SHENYANG 110819, PEOPLES R CHINA.;	WUHAN, PEOPLES R CHINA	INTERNATIONAL CONFERENCE ON ADVANCES IN COMPUTER SCIENCE, ENVIRONMENT, ECOINFORMATICS, AND EDUCATION	AUG 21-22, 2011	2019-11-14		PROCEEDINGS PAPER		1865-0937	SUNQIUYE@MAIL.NEU.EDU.CN; LI_ZHONGXU@163.COM; LIUZHENWEI@MAIL.NEU.EDU.CN	582				BCP34				COMM COM INF SC		ENGLISH	17		ZHOU, JIANGUO/0000-0003-3290-4461	HEIDELBERGER PLATZ 3, D-14197 BERLIN, GERMANY		6	BERLIN		4	S	SPRINGER-VERLAG BERLIN	2011		SUN, QY (REPRINT AUTHOR), NORTHEASTERN UNIV, SCH INFORMAT SCI & ENGN, SHENYANG 110819, PEOPLES R CHINA.	COMPUTER SCIENCE	COMMUNICATIONS IN COMPUTER AND INFORMATION SCIENCE
YU J;ZHANG XY	YU JUN;ZHANG XUEYING	INTERNET OF THINGS (IOT); SMART GRID; TRANSMISSION; PERCEIVING INFORMATION; INFORMATION;TRANSMISSION; ON-LINE MONITORING; ASSISTANT DECISION		[ANONYMOUS], 2010, E CHINA ELECT POWER, V38, P800;CHEN X., 2010, NEWS PRACTICES, P50;CHENG S., 2011, P CSEE, P8;LI NAI-HU, 2010, SO POWER SYSTEM TECH, V4, P1;LI XIAO-YING, 2010, TOBACCO SCIENCE & TECHNOLOGY, P41;LIU F., 2008, RES IMPLEMENTATION I;LIU ZHENYA, 2010, SMART GRID TECHNOLOG;REN Y., 2011, AUTOMATION ELECT POW, V61, P1;STATE GRID CORPORATION OF CHINA, 2010, SMART GRID CRIT EQ S;STATE GRI…	IT IS THE KEY FOR IMPROVING THE CONTROL AND MANAGEMENT OF SMART GRID TO KNOW HOW TO MAKE MULTIPLE UTILIZATION OF INTERNET OF THINGS TECHNOLOGIES BETTER. IN THIS PAPER, THE RELATIONSHIP BETWEEN INTERNET OF THINGS AND SMART GRID IS ANALYZED. THIS PAPER SHOWS THAT SMART GRID IS BASED ON INTERNET OF THINGS. THE INTERNET OF THINGS TECHNOLOGIES NEEDS OF SMART GRID ARE PUT FORWARD. FINALLY, DETAILED APP…			DENG, H MIAO, D WANG, FL LEI, JS		978-3-642-24281-6	120	[YU JUN; ZHANG XUEYING] TAIYUAN UNIV TECHNOL, COLL INFORMAT ENGN, TAIYUAN 030024, SHANXI, PEOPLES R CHINA.;	TAIYUAN, PEOPLES R CHINA	3RD INTERNATIONAL CONFERENCE ON ARTIFICIAL INTELLIGENCE AND COMPUTATIONAL INTELLIGENCE (AICI 2011)	SEP 23-25, 2011	2019-11-14		PROCEEDINGS PAPER				127				BCP01				COMM COM INF SC		ENGLISH	14			HEIDELBERGER PLATZ 3, D-14197 BERLIN, GERMANY		8	BERLIN			S	SPRINGER-VERLAG BERLIN	2011		YU, J (REPRINT AUTHOR), TAIYUAN UNIV TECHNOL, COLL INFORMAT ENGN, TAIYUAN 030024, SHANXI, PEOPLES R CHINA.	COMPUTER SCIENCE	COMMUNICATIONS IN COMPUTER AND INFORMATION SCIENCE
SONG Z;LI HB;LIU ZR	SONG, ZHOU;LI, HAIBO;LIU, ZHUORAN	DATA COMMUNICATION; SMART GRID; COMMUNICATION SECURITY		JOHNSON M., 2009, SMART GRID CONNECTIV;LI Y., 2009, SCI TECHNOLOGY INNOV, P24;MIAO X., 2009, POWER SYSTEM TECHNOL, V33;RESEARCH REPORTS INTERNATIONAL, 2007, UND SMART GRID;YU G., 2006, MAT MED, V17	BASED ON THE INTRODUCTION DATA COMMUNICATION SYSTEM BUSINESS NEEDS OF THE SMART GRID, PAPER PROPOSED THE ARCHITECTURE FOR INTELLIGENT GRID VISION DSC IN CHINA AND BUILT THE SUPPORT OF THE DATA COMMUNICATION STANDARDS FOR THE INTELLIGENT NETWORK WITH CHINESE CHARACTERISTICS. SMART GRID ARCHITECTURE INVOLVES DATA COMMUNICATION TECHNOLOGY, DATA COMMUNICATION SYSTEM. FRAMEWORK, DATA COMMUNICATIONS AN…			WU, YW		978-3-642-25001-9	578	[SONG, ZHOU; LI, HAIBO; LIU, ZHUORAN] WUHAN UNIV, SCH ELECT ENGN, WUHAN 430072, PEOPLES R CHINA.;	SINGAPORE, SINGAPORE	2ND INTERNATIONAL CONFERENCE ON THEORETICAL AND MATHEMATICAL FOUNDATIONS OF COMPUTER SCIENCE (ICHCC 2011)	MAY 05-06, 2011	2019-11-14		PROCEEDINGS PAPER			1012448379@QQ.COM; 339048051@QQ.COM; 369300404@QQ.COM	583				BCP33				COMM COM INF SC		ENGLISH	5			HEIDELBERGER PLATZ 3, D-14197 BERLIN, GERMANY		6	BERLIN			S	SPRINGER-VERLAG BERLIN	2011		SONG, Z (REPRINT AUTHOR), WUHAN UNIV, SCH ELECT ENGN, WUHAN 430072, PEOPLES R CHINA.	COMPUTER SCIENCE	COMMUNICATIONS IN COMPUTER AND INFORMATION SCIENCE
CHE ZZ;HE JH;TANG ZY;ZHOU Y;CHEN K	CHE, ZHONGZHI;HE, JIANHUA;TANG, ZUOYIN;ZHOU, YI;CHEN, KAI	MEDIUM ACCESS CONTROL; SMART GRID; DATA FRAME; DATA REQUEST; CONTENTION ACCESS PERIOD	NETWORKS; ACCURATE; MODEL	[ANONYMOUS], 2006, 802154 IEEE;FARHANGI H, 2010, IEEE POWER ENERGY M, V8, P18, DOI 10.1109/MPE.2009.934876;GUNGOR VC, 2010, IEEE T IND ELECTRON, V57, P3557, DOI 10.1109/TIE.2009.2039455;HE JH, 2008, IEEE COMMUN LETT, V12, P420, DOI 10.1109/LCOMM.2008.071460;HE JH, 2009, IEEE T WIREL COMMUN, V8, P440, DOI 10.1109/T-WC.2009.080277;LU C., 2004, WORKSH EWCN 2004 APR	IEEE 802.15.4 NETWORKS (ALSO KNOWN AS ZIGBEE NETWORKS) HAS THE FEATURES OF LOW DATA RATE AND LOW POWER CONSUMPTION. IN THIS PAPER WE PROPOSE AN ADAPTIVE DATA TRANSMISSION SCHEME WHICH IS BASED ON CSMA/CA ACCESS CONTROL SCHEME, FOR APPLICATIONS WHICH MAY HAVE HEAVY TRAFFIC LOADS SUCH AS SMART GRIDS. IN THE PROPOSED SCHEME, THE PERSONAL AREA NETWORK (PAN) COORDINATOR WILL ADAPTIVELY BROADCAST A FRA…			KIM, TH ADELI, H MA, JH FANG, WC KANG, BH PARK, BJ SANDNES, FE LEE, KC		978-3-642-27209-7	93	[CHE, ZHONGZHI] SWANSEA UNIV, COLL ENGN, SWANSEA, W GLAM, WALES.; [CHE, ZHONGZHI] CHINA AGR UNIV, YANTAI INST, YANTAI, PEOPLES R CHINA.; [HE, JIANHUA; TANG, ZUOYIN] ASTON UNIV, SCH ENGN & APPL SCI, BIRMINGHAM B4 7ET, W MIDLANDS, ENGLAND.; [CHEN, KAI] SHANGHAI UNIV, SCH INFORMAT SECUR & ENGN, SHANGHAI 200041, PEOPLES R CHINA.;	JEJU ISLAND, SOUTH KOREA	INTERNATIONAL CONFERENCE ON U-SERVICE AND E-SERVICE, SCIENCE AND TECHNOLOGY (UNESST 2011)	DEC 08-10, 2011	2019-11-14	10.1007/978-3-642-27210-3_11	PROCEEDINGS PAPER			ZY_21TH@YAHOO.COM.CN	+				BCL27				COMM COM INF SC		ENGLISH	6		TANG, ZUOYIN/0000-0001-7094-999X; HE, JIANHUA/0000-0002-5738-8507	HEIDELBERGER PLATZ 3, D-14197 BERLIN, GERMANY		3	BERLIN			S	SPRINGER-VERLAG BERLIN	2011		ZHOU, Y (REPRINT AUTHOR), SWANSEA UNIV, COLL ENGN, SWANSEA, W GLAM, WALES.	COMPUTER SCIENCE	COMMUNICATIONS IN COMPUTER AND INFORMATION SCIENCE
CHE ZZ;HE JH;ZHOU Y;TANG ZY;MA C	CHE, ZHONGZHI;HE, JIANHUA;ZHOU, YI;TANG, ZUOYIN;MA, CHAO		NETWORKS; ACCURATE	[ANONYMOUS], 2006, 802154 IEEE;FARHANGI H, 2010, IEEE POWER ENERGY M, V8, P18, DOI 10.1109/MPE.2009.934876;GUNGOR V C, 2010, IEEE T IND ELECT, V57;HE JH, 2008, IEEE COMMUN LETT, V12, P420, DOI 10.1109/LCOMM.2008.071460;HE JH, 2009, IEEE T WIREL COMMUN, V8, P440, DOI 10.1109/T-WC.2009.080277;SHIN SOO YOUNG, 2007, IEEE T WIRELESS COMM, V6	IEEE 802.15.4 STANDARD HAS BEEN RECENTLY DEVELOPED FOR LOW POWER WIRELESS PERSONAL AREA NETWORKS. IT CAN FIND MANY APPLICATIONS FOR SMART GRID, SUCH AS DATA COLLECTION, MONITORING AND CONTROL FUNCTIONS. THE PERFORMANCE OF 802.15.4 NETWORKS HAS BEEN WIDELY STUDIED IN THE LITERATURE. HOWEVER THE MAIN FOCUS HAS BEEN ON THE MODELING THROUGHPUT PERFORMANCE WITH FRAME COLLISIONS. IN THIS PAPER WE PROPO…			KIM, TH ADELI, H MA, JH FANG, WC KANG, BH PARK, BJ SANDNES, FE LEE, KC		978-3-642-27209-7	100	[ZHOU, YI; MA, CHAO] SWANSEA UNIV, COLL ENGN, SWANSEA, W GLAM, WALES.; [CHE, ZHONGZHI] CHINA AGR UNIV, YANTAI INST, YANTAI, PEOPLES R CHINA.; [TANG, ZUOYIN] ASTON UNIV, SCH ENGN & APPL SCI, BIRMINGHAM B4 7ET, W MIDLANDS, ENGLAND.;	JEJU ISLAND, SOUTH KOREA	INTERNATIONAL CONFERENCE ON U-SERVICE AND E-SERVICE, SCIENCE AND TECHNOLOGY (UNESST 2011)	DEC 08-10, 2011	2019-11-14	10.1007/978-3-642-27210-3_12	PROCEEDINGS PAPER			ZY_21TH@YAHOO.COM.CN	+		UK ENGINEERING AND PHYSICAL SCIENCES RESEARCH COUNCIL (EPSRC)ENGINEERING & PHYSICAL SCIENCES RESEARCH COUNCIL (EPSRC) [EP/1010157/1]	THE WORK WAS PARTIALLY SUPPORTED BY THE UK ENGINEERING AND PHYSICAL SCIENCES RESEARCH COUNCIL (EPSRC) WITH GRANT REFERENCE NUMBER EP/1010157/1.	BCL27				COMM COM INF SC		ENGLISH	6		TANG, ZUOYIN/0000-0001-7094-999X; HE, JIANHUA/0000-0002-5738-8507	HEIDELBERGER PLATZ 3, D-14197 BERLIN, GERMANY		2	BERLIN			S	SPRINGER-VERLAG BERLIN	2011		ZHOU, Y (REPRINT AUTHOR), SWANSEA UNIV, COLL ENGN, SWANSEA, W GLAM, WALES.	COMPUTER SCIENCE	COMMUNICATIONS IN COMPUTER AND INFORMATION SCIENCE
YANG T;SUN HB;BOSE A	YANG, TAO;SUN, HONGBIN;BOSE, ANJAN	ENERGY CONTROL CENTERS; PMU; STATE ESTIMATION	TOPOLOGY ERROR IDENTIFICATION; PHASOR MEASUREMENTS	ACKERMAN WJ, 1989, IEEE T POWER SYST, V4, P248;BERTRAN M, 1982, IEEE T POWER AP SYST, V101, P316, DOI 10.1109/TPAS.1982.317109;BERTSEKAS D., 1992, DATA NETWORKS;CHEN J, 2008, IEEE T POWER SYST, V23, P845, DOI 10.1109/TPWRS.2008.926083;CHEN J, 2006, IEEE T POWER SYST, V21, P1608, DOI 10.1109/TPWRS.2006.881149;CLEMENTS KA, 1998, IEEE T POWER SYST, V13, P347, DOI 10.1109/59.667350;EBRAHIMIAN R, 2000…	THE AVAILABILITY OF SYNCHRO-PHASOR DATA HAS RAISED THE POSSIBILITY OF A LINEAR STATE ESTIMATOR IF THE INPUTS ARE ONLY COMPLEX CURRENTS AND VOLTAGES AND IF THERE ARE ENOUGH SUCH MEASUREMENTS TO MEET OBSERVABILITY AND REDUNDANCY REQUIREMENTS. MOREOVER, THE NEW DIGITAL SUBSTATIONS CAN PERFORM SOME OF THE COMPUTATION AT THE SUBSTATION ITSELF RESULTING IN A MORE ACCURATE TWO-LEVEL STATE ESTIMATOR. THE…						46	[YANG, TAO; BOSE, ANJAN] WASHINGTON STATE UNIV, PULLMAN, WA 99163 USA.; [SUN, HONGBIN] TSINGHUA UNIV, DEPT ELECT ENGN, STATE KEY LAB POWER SYST, BEIJING 100084, PEOPLES R CHINA.;				2019-11-14	10.1109/TPWRS.2010.2050078	ARTICLE		1558-0679	TYANG2@EECS.WSU.EDU; SHB@TS-INGHUA.EDU.CN; BOSE@WSU.EDU	53		OFFICE OF DISTRIBUTED ENERGY AND ELECTRICITY RELIABILITY, TRANSMISSION RELIABILITY, U.S. DEPARTMENT OF ENERGYUNITED STATES DEPARTMENT OF ENERGY (DOE) [DE-AI-99EE35075]; NSFNATIONAL SCIENCE FOUNDATION (NSF); NATIONAL SCIENCE FOUNDATION OF CHINANATIONAL NATURAL SCIENCE FOUNDATION OF CHINA [50807025]; POWER SYSTEM ENGINEERING RESEARCH CENTER (PSERC)	MANUSCRIPT RECEIVED MARCH 11, 2009; REVISED SEPTEMBER 10, 2009; ACCEPTED MAY 04, 2010. DATE OF PUBLICATION MAY 24, 2010; DATE OF CURRENT VERSION JANUARY 21, 2011. THIS WORK WAS SUPPORTED IN PART THROUGH THE CONSORTIUM FOR ELECTRIC RELIABILITY TECHNOLOGY SOLUTIONS (CERTS), FUNDED BY THE ASSISTANT SECRETARY OF ENERGY EFFICIENCY AND RENEWABLE ENERGY, OFFICE OF DISTRIBUTED ENERGY AND ELECTRICITY RELI…	710MO			1	IEEE T POWER SYST	IEEE TRANS. POWER SYST.	ENGLISH	28			445 HOES LANE, PISCATAWAY, NJ 08855-4141 USA	FEB	8	PISCATAWAY			J	IEEE-INST ELECTRICAL ELECTRONICS ENGINEERS INC	2011		YANG, T (REPRINT AUTHOR), WASHINGTON STATE UNIV, PULLMAN, WA 99163 USA.	ENGINEERING
YANG T;SUN HB;BOSE A	YANG, TAO;SUN, HONGBIN;BOSE, ANJAN	ENERGY CONTROL CENTERS; PMU; STATE ESTIMATION	MULTIPLE BAD DATA; TOPOLOGY ERROR IDENTIFICATION; PHASOR MEASUREMENTS	BERTRAN M, 1982, IEEE T POWER AP SYST, V101, P316, DOI 10.1109/TPAS.1982.317109;CHEN J, 2008, IEEE T POWER SYST, V23, P845, DOI 10.1109/TPWRS.2008.926083;CHEN J, 2006, IEEE T POWER SYST, V21, P1608, DOI 10.1109/TPWRS.2006.881149;CLEMENTS KA, 1986, IEEE T POWER DELIVER, V1, P355, DOI 10.1109/TPWRD.1986.4308015;CLEMENTS KA, 1998, IEEE T POWER SYST, V13, P347, DOI 10.1109/59.667350;EXPOSITO AG, 2001…	THE AVAILABILITY OF SYNCHRO-PHASOR DATA HAS RAISED THE POSSIBILITY OF A LINEAR STATE ESTIMATOR IF THE INPUTS ARE ONLY COMPLEX CURRENTS AND VOLTAGES AND IF THERE ARE ENOUGH SUCH MEASUREMENTS TO MEET OBSERVABILITY AND REDUNDANCY REQUIREMENTS. MOREOVER, THE NEW DIGITAL SUBSTATIONS CAN PERFORM SOME OF THE COMPUTATION AT THE SUBSTATION ITSELF RESULTING IN A MORE ACCURATE TWO-LEVEL STATE ESTIMATOR. THE…						54	[YANG, TAO; BOSE, ANJAN] WASHINGTON STATE UNIV, PULLMAN, WA 99163 USA.; [SUN, HONGBIN] TSINGHUA UNIV, DEPT ELECT ENGN, STATE KEY LAB POWER SYST, BEIJING 100084, PEOPLES R CHINA.;				2019-11-14	10.1109/TPWRS.2010.2050077	ARTICLE		1558-0679	TYANG2@EECS.WSU.EDU; SHB@TSINGHUA.EDU.CN; BOSE@WSU.EDU	62		OFFICE OF DISTRIBUTED ENERGY AND ELECTRICITY RELIABILITY, TRANSMISSION RELIABILITY, U.S. DEPARTMENT OF ENERGYUNITED STATES DEPARTMENT OF ENERGY (DOE) [DE-AI-99EE35075]; NSFNATIONAL SCIENCE FOUNDATION (NSF); POWER SYSTEM ENGINEERING RESEARCH CENTER (PSERC); NATIONAL SCIENCE FOUNDATION OF CHINANATIONAL NATURAL SCIENCE FOUNDATION OF CHINA [50807025]	MANUSCRIPT RECEIVEDMARCH 11, 2009; REVISED SEPTEMBER 10, 2009, DECEMBER 06, 2009, AND MARCH 01, 2010; ACCEPTED MAY 04, 2010. DATE OF PUBLICATION MAY 24, 2010; DATE OF CURRENT VERSION JANUARY 21, 2011. THIS WORK WAS SUPPORTED IN PART THROUGH THE CONSORTIUM FOR ELECTRIC RELIABILITY TECHNOLOGY SOLUTIONS (CERTS), FUNDED BY THE ASSISTANT SECRETARY OF ENERGY EFFICIENCY AND RENEWABLE ENERGY, OFFICE OF D…	710MO			1	IEEE T POWER SYST	IEEE TRANS. POWER SYST.	ENGLISH	29			445 HOES LANE, PISCATAWAY, NJ 08855-4141 USA	FEB	9	PISCATAWAY			J	IEEE-INST ELECTRICAL ELECTRONICS ENGINEERS INC	2011		YANG, T (REPRINT AUTHOR), WASHINGTON STATE UNIV, PULLMAN, WA 99163 USA.	ENGINEERING
WANG J;YANG Q;SIMA WX;YUAN T;ZAHN M	WANG, JING;YANG, QING;SIMA, WENXIA;YUAN, TAO;ZAHN, MARKUS	SMART GRID; OVER-VOLTAGE; IDENTIFICATION; HS-TRANSFORM; FUZZY EXPERT;SYSTEM	POWER QUALITY DISTURBANCES; S-TRANSFORM; NEURAL-NETWORK; EXPERT-SYSTEM;;CLASSIFICATION	AKANBI LA, 2011, APPL SOFT COMPUT, V11, P1467, DOI 10.1016/J.ASOC.2010.04.018;CORTES C, 1995, MACH LEARN, V20, P273, DOI 10.1007/BF00994018;DASH PK, 2003, IEEE T POWER DELIVER, V18, P406, DOI 10.1109/TPWRD.2003.809616;DONOHO DL, 1995, IEEE T INFORM THEORY, V41, P613, DOI 10.1109/18.382009;GAING ZL, 2004, IEEE T POWER DELIVER, V19, P1560, DOI 10.1109/TPWRD.2004.835281;GU YH, 2000, IEEE T POWER DEL…	THIS PAPER PROPOSES A COMPLETE AND EFFECTIVE SMART OVER-VOLTAGE MONITORING AND IDENTIFICATION SYSTEM. IN RECENT YEARS, SMART GRIDS ARE OF THE GREATEST INTEREST IN POWER SYSTEM RESEARCH. ONE OF THE MAIN FEATURES OF SMART GRID IS THEIR SELF-HEALING, WHICH CAN CONTINUOUSLY CARRY OUT ONLINE SELF-EVALUATION, DISCOVER EXISTING FAULTS, AND CORRECT THEM IMMEDIATELY. THE OVER-VOLTAGE SMART MONITORING-IDEN…						599	[WANG, JING; YANG, QING; SIMA, WENXIA; YUAN, TAO] CHONGQING UNIV, STATE KEY LAB POWER TRANSMISS EQUIPMENT & SYST SE, CHONGQING 630044, PEOPLES R CHINA.; [YANG, QING; ZAHN, MARKUS] MIT, DEPT ELECT ENGN & COMP SCI, LAB ELECTROMAGNET & ELECT SYST, RES LAB ELECT,HIGH VOLTAGE RES LAB, CAMBRIDGE, MA 02139 USA.;				2019-11-14	10.3390/en4040599	ARTICLE			BJJDWJ@CQU.EDU.CN; YANGQING@CQU.EDU.CN; CQSMWX@CQU.EDU.CN; YUANTAO_CQ@CQU.EDU.CN; ZAHN@MIT.EDU	615		NATIONAL BASIC RESEARCH PROGRAM OF CHINA (973 PROGRAM)NATIONAL BASIC RESEARCH PROGRAM OF CHINA [2009CB724504]; NATIONAL 111 PROJECT OF CHINA [B08036]	THIS WORK WAS SUPPORTED BY THE NATIONAL BASIC RESEARCH PROGRAM OF CHINA (973 PROGRAM) (2009CB724504) AND THE NATIONAL 111 PROJECT OF CHINA (B08036).	755MF			4	ENERGIES	ENERGIES	ENGLISH	19	DOAJ GOLD, GREEN PUBLISHED		ST ALBAN-ANLAGE 66, CH-4052 BASEL, SWITZERLAND	APR	17	BASEL			J	MDPI AG	2011		YANG, Q (REPRINT AUTHOR), CHONGQING UNIV, STATE KEY LAB POWER TRANSMISS EQUIPMENT & SYST SE, CHONGQING 630044, PEOPLES R CHINA.	ENERGY & FUELS
YAMAMURA T;WU XW;OHTA S;SHIRASAKI K;SAKURABA H;SATOH I;SHIKAMA T	YAMAMURA, TOMOO;WU, XIONGWEI;OHTA, SUGURU;SHIRASAKI, KENJI;SAKURABA, HIROKI;SATOH, ISAMU;SHIKAMA, TATSUO	SOLID SALT BATTERY; HIGH ENERGY DENSITY; HYBRID VEHICLES; SMART GRID; VANADIUM	GRAPHITE ELECTRODE MATERIALS; POSITIVE HALF-CELL; FLOW BATTERY;;ELECTROCHEMICAL PROPERTIES; COMPOSITE MEMBRANE; CARBON ELECTRODES;;TRANSFER KINETICS; ORDERED GRAPHITE; PERFORMANCE; SYSTEM	BRODD RJ, 2009, ENCY ELECTROCHEMICAL, V1, P254;CLINE KK, 1994, J PHYS CHEM-US, V98, P5314, DOI 10.1021/J100071A023;DE LEON CP, 2006, J POWER SOURCES, V160, P716, DOI 10.1016/J.JPOWSOUR.2006.02.095;FUTAMATA M, 1988, J POWER SOURCES, V24, P137, DOI 10.1016/0378-7753(88)80098-3;GREENWOOD N. N., 2005, CHEM ELEMENTS;HAGG CM, 2002, J APPL ELECTROCHEM, V32, P1063, DOI 10.1023/A:1021228304148;HILL JO, 19…	WE PRESENT THE "VANADIUM SOLID-SALT BATTERY" (VSSB), WHICH HAS HIGH ENERGY DENSITY, IS LOW COST, IS EASILY RECYCLED, OPERATES AT AMBIENT TEMPERATURE, AND HAS NO REQUIREMENT FOR SPECIAL SOLVENTS. THE VSSB CONTAINS TWO TYPES OF VANADIUM SOLID SALTS THAT ARE SUPPORTED ON CARBON FELTS WITH A MINIMAL AMOUNT OF HYDROSULFURIC ACID ADDED TO MOISTEN THE ION-EXCHANGE MEMBRANE. THE OPTIMIZED VSSB SHOWS A CE…						4003	[YAMAMURA, TOMOO; OHTA, SUGURU; SHIRASAKI, KENJI; SAKURABA, HIROKI; SATOH, ISAMU; SHIKAMA, TATSUO] TOHOKU UNIV, INST MAT RES, SENDAI, MIYAGI 9808577, JAPAN.; [WU, XIONGWEI] CENT S UNIV, SCH CHEM & CHEM ENGN, CHANGSHA 410083, HUNAN, PEOPLES R CHINA.;				2019-11-14	10.1016/j.jpowsour.2010.12.010	ARTICLE			YAMAMURA@IMR.TOHOKU.AC.JP	4011		[22360408]	WE THANK DR. T. NOGUCHI OF TOHOKU UNIVERSITY; PROF. Y.P. WU OF FUDAN UNIVERSITY, SHANGHAI, CHINA; PROF. K. HUANG OF CENTRAL SOUTH UNIVERSITY, CHINA; AND MR. M. TAKAHASHI OF THE EXPERIMENTAL FACILITY FOR ALPHA-EMITTERS FROM THE INSTITUTE FOR MATERIALS RESEARCH (IMR), TOHOKU UNIVERSITY FOR THEIR HELPFUL COOPERATION AND DISCUSSIONS. WE ACKNOWLEDGE TOYOBO CO., LTD., JAPAN, FOR SUPPLYING CARBON FELTS …	734RS			8	J POWER SOURCES	J. POWER SOURCES	ENGLISH	39		SHIRASAKI, KENJI/0000-0002-2841-3558; YAMAMURA, TOMOO/0000-0003-1091-0457;	PO BOX 211, 1000 AE AMSTERDAM, NETHERLANDS	APR 15	9	AMSTERDAM			J	ELSEVIER SCIENCE BV	2011	SHIRASAKI, KENJI/G-8435-2018; YAMAMURA, TOMOO/M-8446-2014; SHIKAMA, TATSUO/C-3042-2011	YAMAMURA, T (REPRINT AUTHOR), TOHOKU UNIV, INST MAT RES, 2-1-1 KATAHIRA, SENDAI, MIYAGI 9808577, JAPAN.	CHEMISTRY; ELECTROCHEMISTRY; ENERGY & FUELS; MATERIALS SCIENCE		SI
GU W;WANG F;WU Z;YUAN XD	GU, WEI;WANG, FANG;WU, ZHI;YUAN, XIAO-DONG	POWER QUALITY MANAGEMENT; POWER QUALITY ASSESSMENT; CUSTOM POWER; PREMIUM POWER PARK; SMART GRID	SYSTEM; TRANSFORM; DG	AKOREDE MF, 2010, INT REV ELECTR ENG-I, V5, P2366;ARRILLAGA J, 2000, P IEEE, V88, P246, DOI 10.1109/5.824002;BATHURST GN, 2000, IEEE T POWER DELIVER, V15, P984, DOI 10.1109/61.871363;BYMAN B, 2000, IEEE T IND APPL, V36, P1481, DOI 10.1109/28.871298;CHEN S, 2004, IEEE T INSTRUM MEAS, V53, P597, DOI 10.1109/TIM.2003.820496;CHUNG UY, 2003, IEEE POW ENG SOC GEN, V2, P1256;DAPONTE P, 2004, IEEE T POWE…	AS RENEWABLE SOURCES AND ELECTRIC RAILWAYS ARE LARGELY CONNECTED INTO POWER GRID, WITH THE DEVELOPMENT OF SMART GRID AND THE DEMAND OF HIGH-QUALITY POWER SUPPLY, POWER QUALITY HAVE BECOME A MAJOR CONCERN IN POWER INDUSTRY. SINCE TRADITIONAL POWER QUALITY MONITORING SYSTEM CANNOT MEET EXPANDING DEMANDS FROM CUSTOMERS AND POWER SUPPLIES, A BETTER ONE IS IN GREAT NEED TO IMPROVE POWER QUALITY OF DIS…						1409	[GU, WEI; WANG, FANG; WU, ZHI] SOUTHEAST UNIV, SCH ELECT ENGN, NANJING, PEOPLES R CHINA.; [GU, WEI; WANG, FANG; WU, ZHI] MOE, ENGN RES CTR MOT CONTROL, NANJING, PEOPLES R CHINA.; [YUAN, XIAO-DONG] JIANGSU ELECT POWER RES INST, NANJING, PEOPLES R CHINA.;				2019-11-14		ARTICLE				1416		NATIONAL SCIENCE FOUNDATION OF CHINANATIONAL NATURAL SCIENCE FOUNDATION OF CHINA [50907008, 60974036]	THIS WORK WAS SUPPORTED IN PART BY THE NATIONAL SCIENCE FOUNDATION OF CHINA UNDER THE GRANTS 50907008 AND 60974036.	809TT			3	INT REV ELECTR ENG-I	INT. REV. ELECTR. ENG.-IREE	ENGLISH	25			PIAZZA G D ANNUNZIO, NAPOLI, 15-I80125, ITALY	MAY-JUN	8	NAPOLI		B	J	PRAISE WORTHY PRIZE SRL	2011		GU, W (REPRINT AUTHOR), SOUTHEAST UNIV, SCH ELECT ENGN, NANJING, PEOPLES R CHINA.	ENGINEERING
LIU J;HUANG GM;MA ZY;GENG YS	LIU, JUN;HUANG, GARNG M.;MA, ZHIYING;GENG, YINGSAN	ELECTRICAL WEAR; HIGH-VOLTAGE SF GAS CIRCUIT BREAKER; INTELLIGENT;OPERATION; MECHANICAL WEAR; PHASE CONTROL TECHNOLOGY; RELIABILITY		[ANONYMOUS], 2006, 62271100 IEC;CHEN X, 1998, HIGH VOLTAGE TECHNOL, V24, P21;DIEHL M. G., 1958, WEAR, V1, P367;EL-ELA A. A. A., 2004, 39TH INTERNATIONAL UNIVERSITIES POWER ENGINEERING CONFERENCE (IEEE CAT. NO. 04EX858), P992;FLETCHER P. L., P 2 INT C REL TRANSM, P24;GARZON RD, 2002, HIGH VOLTAGE CIRCUIT, P170;HEDMAN KW, 2009, IEEE T POWER SYST, V24, P1577, DOI 10.1109/TPWRS.2009.2020530;HOMMA M, …	IN THIS PAPER, WE PROPOSE A NEW "INTELLIGENT OPERATION" CONCEPT FOR HIGH-VOLTAGE SF GAS CIRCUIT BREAKERS, IN WHICH THE MOVING CONTACTS ARE SELF-ADAPTIVELY CONTROLLED FROM ONE POSITION TO AN ADJACENT POSITION TO IMPROVE THE CIRCUIT BREAKER LIFE CYCLES. TO ANALYZE THE CONCEPT INTELLIGENT OPERATION, A NEW MODEL OF HIGH-VOLTAGE SF GAS CIRCUIT BREAKER IS DEVELOPED, AND THE MOVING CHARACTERISTICS OF TH…						254	[LIU, JUN; MA, ZHIYING; GENG, YINGSAN] XI AN JIAO TONG UNIV, DEPT ELECT ENGN, STATE KEY LAB ELECT INSULAT & POWER EQUIPMENTS, XIAN 710049, SHAANXI, PEOPLES R CHINA.; [HUANG, GARNG M.;] TEXAS A&M UNIV, DEPT ELECT & COMP ENGN, COLLEGE STN, TX 77843 USA.;				2019-11-14	10.1109/TSG.2011.2134113	ARTICLE			JLIU1912@GMAIL.COM; GHUANG@TAMU.EDU; ZYMA@MAIL.XJTU.EDU.CN; YSGENG@MAIL.XJTU.EDU.CN	264		CHINA SCHOLARSHIP COUNCILCHINA SCHOLARSHIP COUNCIL; TEXAS A&M UNIVERSITY, COLLEGE STATION	THIS WORK WAS SUPPORTED IN PART BY THE CHINA SCHOLARSHIP COUNCIL AND TEXAS A&M UNIVERSITY, COLLEGE STATION. PAPER NO. TSG-00005-2010.	V29ZY			2	IEEE T SMART GRID	IEEE TRANS. SMART GRID	ENGLISH	26			445 HOES LANE, PISCATAWAY, NJ 08855-4141 USA	JUN	11	PISCATAWAY			J	IEEE-INST ELECTRICAL ELECTRONICS ENGINEERS INC	2011		LIU, J (REPRINT AUTHOR), XI AN JIAO TONG UNIV, DEPT ELECT ENGN, STATE KEY LAB ELECT INSULAT & POWER EQUIPMENTS, XIAN 710049, SHAANXI, PEOPLES R CHINA.	ENGINEERING
WANG YS;ZHENG YB;LIU HW;DAI ST;ZHANG HY;GUAN XJ;TENG Y;ZHAO LQ;XUE JP;LIN LZ	WANG, YINSHUN;ZHENG, YIBO;LIU, HONGWEI;DAI, SHAOTAO;ZHANG, HUIYUAN;GUAN, XIAOJIN;TENG, YI;ZHAO, LIANQI;XUE, JIPING;LIN, LIANGZHEN	AC LOSS; DC POWER TRANSMISSION; HTS CABLE; INDUCTIVE REACTANCE; RATIO	FIELD; AC	CHO JW, 2006, CRYOGENICS, V46, P333, DOI 10.1016/J.CRYOGENICS.2005.11.025;GOUGE MJ, 2001, IEEE T APPL SUPERCON, V11, P2351, DOI 10.1109/77.920333;GRILLI F, 2004, IEEE T APPL SUPERCON, V14, P94, DOI 10.1109/TASC.2004.824333;HAMABE M, 2007, IEEE T APPL SUPERCON, V17, P1722, DOI 10.1109/TASC.2007.898335;HAMABE M, 2009, IEEE T APPL SUPERCON, V19, P1778, DOI 10.1109/TASC.2009.2018241;HASSENZAHL WV, 20…	HIGH TEMPERATURE SUPERCONDUCTING (HTS) CABLE IS ONE OF IMPORTANT APPARATUS IN FUTURE SMART-GRID. DIRECT CURRENT (DC) HTS CABLE CAN PROVIDE SECURE AND RELIABLE TRANSMISSION OF ELECTRIC POWER AT THE GIGAWATT LEVEL WITH SEVERAL HUNDREDS OF KA AND KV. SINCE THE MAGNETIC FIELD OF CABLE SERIOUSLY DEGRADES THE CRITICAL CURRENT OF HTS SUPERCONDUCTOR AND THEN THE CURRENT CAPACITY, MODERN POWER CONVERTERS …						1042	[WANG, YINSHUN; ZHENG, YIBO; LIU, HONGWEI; ZHANG, HUIYUAN] NORTH CHINA ELECT POWER UNIV, KEY LAB HV & EMC BEIJING, BEIJING 102206, PEOPLES R CHINA.; [DAI, SHAOTAO; LIN, LIANGZHEN] CHINESE ACAD SCI, INST ELECT ENGN, BEIJING 100190, PEOPLES R CHINA.; [GUAN, XIAOJIN] BAODING UNIV, DEPT PHYS, BAODING 071000, HEBEI PROVINCE, PEOPLES R CHINA.; [TENG, YI; ZHAO, LIANQI; XUE, JIPING] ZHONGTIAN TECHNOL GRP…				2019-11-14	10.1109/TASC.2010.2089595	ARTICLE		1558-2515	YSWANG@NCEPU.EDU.CN; YEABER@NCEPU.EDU.CN; HWLIU@NCEPU.EDU.CN; STDAI@LMAIL.IEE.AC.CN; ZHYSEUNJ@YAHOO.COM.CN; XJGUAN825@163.COM; JPXUE@CHI-NAZTT.COM; LZLIN@MAIL.IEE.AC.CN	1045		ZHONGTIAN TECHNOLOGY COMPANY, LTD. [KH1846]; NATIONAL NATURAL SCIENCE FOUNDATION OF CHINANATIONAL NATURAL SCIENCE FOUNDATION OF CHINA [51077051]; CHINESE MINISTRY OF SCIENCE TECHNOLOGYMINISTRY OF SCIENCE AND TECHNOLOGY, CHINA [2009AA035402]	MANUSCRIPT RECEIVED AUGUST 03, 2010; ACCEPTED OCTOBER 18, 2010. DATE OF PUBLICATION NOVEMBER 11, 2010; DATE OF CURRENT VERSION MAY 27, 2011. THIS WORK WAS SUPPORTED IN PART BY ZHONGTIAN TECHNOLOGY COMPANY, LTD., UNDER GRANT KH1846, THE NATIONAL NATURAL SCIENCE FOUNDATION OF CHINA UNDER GRANT 51077051 AND THE CHINESE MINISTRY OF SCIENCE & TECHNOLOGY UNDER GRANT 2009AA035402.	769YM			3	IEEE T APPL SUPERCON	IEEE TRANS. APPL. SUPERCOND.	ENGLISH	19			445 HOES LANE, PISCATAWAY, NJ 08855-4141 USA	JUN	4	PISCATAWAY		2	J	IEEE-INST ELECTRICAL ELECTRONICS ENGINEERS INC	2011		WANG, YS (REPRINT AUTHOR), N CHINA ELECT POWER UNIV, KEY LAB HV & EMC BEIJING, BEIJING 102206, PEOPLES R CHINA.	ENGINEERING; PHYSICS
ZHANG GM;DAI ST;SONG NH;ZHU ZQ;ZHANG JY;GUO WY;ZHANG D;ZHANG ZF;XIAO LY;LIN LZ	ZHANG, GUOMIN;DAI, SHAOTAO;SONG, NAIHAO;ZHU, ZHIQIN;ZHANG, JINGYE;GUO, WENYONG;ZHANG, DONG;ZHANG, ZHIFENG;XIAO, LIYE;LIN, LIANGZHEN	HIGH-TC SFCL; HIGH-TC SMES; HTS CABLE; HTS POWER SUBSTATION; HTS;TRANSFORMER		DAI ST, 2007, IEEE T APPL SUPERCON, V17, P1977, DOI 10.1109/TASC.2007.899194;DALEY JG, 1997, SUPERCONDUCTOR I SPR, P24;*DOE, 2005, SUP EL SYST, P1;IWATA Y, 1998, ISTEC J, P60;JO YS, 2006, IEEE T APPL SUPERCON, V16, P678, DOI 10.1109/TASC.2006.869990;LARBALESTIER D, 1997, WTEC HYPER LIB;MA YW, 2006, J PHYS CONF SER, V43, P772, DOI 10.1088/1742-6596/43/1/188;NAKATSUKA T, 2002, CRYOGENICS, V42, P345…	IT IS EXPECTED THAT SUPERCONDUCTING TECHNOLOGIES WILL PLAY AN IMPORTANT ROLE IN THE FUTURE SMART GRID, BECAUSE THE APPLICATION OF SUPERCONDUCTOR TECHNOLOGIES IN THE POWER GRID CAN DECREASE POWER LOSSES, RELIEVE OVERLOAD, AVOID HIGHER LEVELS OF TRANSMISSION VOLTAGE, INCREASE POWER TRANSMISSION CAPACITY, AND IMPROVE POWER QUALITY AND GRID STABILITY. IN RECENT YEARS, HIGH TEMPERATURE (HIGH-TC) SUPER…						2824	[ZHANG, GUOMIN; DAI, SHAOTAO; SONG, NAIHAO; ZHU, ZHIQIN; ZHANG, JINGYE; GUO, WENYONG; ZHANG, DONG; ZHANG, ZHIFENG; XIAO, LIYE; LIN, LIANGZHEN] CHINESE ACAD SCI, KEY LAB APPL SUPERCONDUCT, BEIJING 100190, PEOPLES R CHINA.; [ZHANG, GUOMIN; DAI, SHAOTAO; SONG, NAIHAO; ZHU, ZHIQIN; ZHANG, JINGYE; GUO, WENYONG; ZHANG, DONG; ZHANG, ZHIFENG; XIAO, LIYE; LIN, LIANGZHEN] CHINESE ACAD SCI, INST ELECT ENGN,…				2019-11-14	10.1109/TASC.2010.2098471	ARTICLE			GMZHANG@MAIL.IEE.AC.CN	2827		CHINESE ACADEMY OF SCIENCESCHINESE ACADEMY OF SCIENCES [KGCX2-YW-399+2]; STATE-OWNED ASSETS SUPERVISION AND ADMINISTRATION COMMISSION OF BAIYIN CITY, GANSU PROVINCE, CHINA; NATIONAL NATURAL SCIENCE FOUNDATION OF CHINANATIONAL NATURAL SCIENCE FOUNDATION OF CHINA [50977092]	MANUSCRIPT RECEIVED AUGUST 03, 2010; ACCEPTED NOVEMBER 24, 2010. DATE OF PUBLICATION JANUARY 13, 2011; DATE OF CURRENT VERSION MAY 27, 2011. THIS WORK WAS SUPPORTED BY KNOWLEDGE INNOVATION PROGRAM OF THE CHINESE ACADEMY OF SCIENCES (KGCX2-YW-399+2) AND THE STATE-OWNED ASSETS SUPERVISION AND ADMINISTRATION COMMISSION OF BAIYIN CITY, GANSU PROVINCE, CHINA AND PARTLY SUPPORTED BY THE NATIONAL NATURA…	770DW			3	IEEE T APPL SUPERCON	IEEE TRANS. APPL. SUPERCOND.	ENGLISH	11		GUO, WENYONG/0000-0002-9461-7620	445 HOES LANE, PISCATAWAY, NJ 08855-4141 USA	JUN	4	PISCATAWAY		3	J	IEEE-INST ELECTRICAL ELECTRONICS ENGINEERS INC	2011		ZHANG, GM (REPRINT AUTHOR), CHINESE ACAD SCI, KEY LAB APPL SUPERCONDUCT, BEIJING 100190, PEOPLES R CHINA.	ENGINEERING; PHYSICS
[truncated: 3,331 more rows]
[truncated: 18 more columns]
